# Supplementary material for: A barium complex of a phenoxazinone sulfonate dye
Source: Acta Crystallogr E Crystallogr Commun. 2025 Sep 23;81(Pt 10):982–6. doi: 10.1107/S2056989025008242 (PMC12498037; doi:10.1107/S2056989025008242)
Supplement: Supplementary file 1 [file e-81-00982-sup1.cif]

##############################################################################
#                                                                            #
# This CIF contains the data in a paper accepted for publication in          #
# Acta Crystallographica Section E. It conforms to the requirements of       #
# Notes for Authors for Acta Crystallographica Section E, and has been       #
# peer reviewed under the auspices of the IUCr Commission on Journals.       #
#                                                                            #
# Full details of the Crystallographic Information File format               #
# are given in the paper "The Crystallographic Information File (CIF):       #
# a New Standard Archive File for Crystallography" by S. R. Hall, F. H.      #
# Allen and I. D. Brown [Acta Cryst. (1991), A47, 655-685].                  #
#                                                                            #
# The current version of the core CIF dictionary is obtainable from          #
# ftp://ftp.iucr.org/pub/cif_core.dic.                                       #
#                                                                            #
# Software is freely available for graphical display of the structure(s)     #
# in this CIF. For information consult the CIF software page                 #
# http://www.iucr.org/resources/cif/software.                                #
#                                                                            #
# This file may be used for bona fide research purposes within the           #
# scientific community so long as proper attribution is given to the journal # 
# article from which it was obtained.                                        #
#                                                                            #
##############################################################################
data_I
_audit_creation_method     'SHELXL-2019/3'
_chemical_name_systematic
;
Bis(2-amino-3-oxo-3<i>H</i>-phenoxazine-8-sulfonato)tetraaquabarium
;
_chemical_name_common     ?
_chemical_formula_moiety     'C24 H22 Ba N4 O14 S2'
_chemical_formula_sum     'C24 H22 Ba N4 O14 S2'
_chemical_formula_iupac     '[Ba (C12 H7 N2 O5 S)2 (H2 O)4]'
_chemical_formula_weight     791.91
_chemical_melting_point     ?
_space_group_crystal_system     triclinic
_space_group_name_H-M_alt     'P -1'
_space_group_name_Hall     '-P 1'
loop_
    _space_group_symop_operation_xyz
    'x, y, z'
    '-x, -y, -z'
_cell_length_a     6.0052(3)
_cell_length_b     13.9739(6)
_cell_length_c     16.0374(7)
_cell_angle_alpha     79.9660(10)
_cell_angle_beta     87.6040(10)
_cell_angle_gamma     85.5810(10)
_cell_volume     1320.72(10)
_cell_formula_units_Z     2
_cell_measurement_reflns_used     7993
_cell_measurement_theta_min     2.58
_cell_measurement_theta_max     28.34
_cell_measurement_temperature     130(2)
_exptl_crystal_description     'needle'
_exptl_crystal_colour     'red'
_exptl_crystal_size_max     0.210
_exptl_crystal_size_mid     0.105
_exptl_crystal_size_min     0.040
_exptl_crystal_density_diffrn     1.991
_exptl_crystal_density_meas     ?
_exptl_crystal_density_method     ?
_exptl_crystal_F_000     788
_exptl_absorpt_coefficient_mu     1.747
_exptl_absorpt_correction_type     multi-scan
_exptl_absorpt_process_details
;
(SADABS; Krause <i>et al.</i>,  2015)
;
_exptl_absorpt_correction_T_min     0.6701
_exptl_absorpt_correction_T_max     0.7461
_diffrn_ambient_temperature     130(2)
_diffrn_source     'fine-focus sealed tube'
_diffrn_radiation_type     MoK\a
_diffrn_radiation_wavelength     0.71073
_diffrn_measurement_device_type     'Bruker duo with Photon II area detector'
_diffrn_measurement_method     'phi and omega scans'
_diffrn_detector_area_resol_mean     ?
_diffrn_reflns_number     49891
_diffrn_reflns_av_R_equivalents     0.0476
_diffrn_reflns_av_unetI/netI     0.0306
_diffrn_reflns_theta_min     1.791
_diffrn_reflns_theta_max     30.538
_diffrn_reflns_theta_full     26.000
_diffrn_measured_fraction_theta_max     0.999
_diffrn_measured_fraction_theta_full     1.000
_diffrn_reflns_limit_h_min     -8
_diffrn_reflns_limit_h_max     8
_diffrn_reflns_limit_k_min     -19
_diffrn_reflns_limit_k_max     19
_diffrn_reflns_limit_l_min     -22
_diffrn_reflns_limit_l_max     22
_refine_special_details     ?
_reflns_number_total     8091
_reflns_number_gt     7383
_reflns_threshold_expression     'I > 2\s(I)'
_refine_ls_structure_factor_coef     Fsqd
_refine_ls_matrix_type     full
_refine_ls_R_factor_all     0.0299
_refine_ls_R_factor_gt     0.0253
_refine_ls_wR_factor_gt     0.0549
_refine_ls_wR_factor_ref     0.0563
_refine_ls_goodness_of_fit_ref     1.051
_refine_ls_restrained_S_all     1.050
_refine_ls_number_reflns     8091
_refine_ls_number_parameters     442
_refine_ls_number_restraints     12
_refine_ls_hydrogen_treatment     mixed
_refine_ls_weighting_scheme     calc
_refine_ls_weighting_details
              'w=1/[\s^2^(Fo^2^)+(0.0203P)^2^+1.0270P] where P=(Fo^2^+2Fc^2^)/3'
_atom_sites_solution_hydrogens     mixed
_atom_sites_solution_primary     dual
_atom_sites_solution_secondary     difmap
_refine_ls_shift/su_max     0.002
_refine_ls_shift/su_mean     0.000
_refine_diff_density_max     1.127
_refine_diff_density_min     -0.673
_refine_ls_extinction_method     none
_refine_ls_extinction_coef     .
loop_
    _atom_type_symbol
    _atom_type_description
    _atom_type_scat_dispersion_real
    _atom_type_scat_dispersion_imag
    _atom_type_scat_source
    'C' 'C' 0.0033 0.0016
                         'International Tables Vol C Tables 4.2.6.8 and 6.1.1.4'
    'H' 'H' 0.0000 0.0000
                         'International Tables Vol C Tables 4.2.6.8 and 6.1.1.4'
    'N' 'N' 0.0061 0.0033
                         'International Tables Vol C Tables 4.2.6.8 and 6.1.1.4'
    'O' 'O' 0.0106 0.0060
                         'International Tables Vol C Tables 4.2.6.8 and 6.1.1.4'
    'S' 'S' 0.1246 0.1234
                         'International Tables Vol C Tables 4.2.6.8 and 6.1.1.4'
    'Ba' 'Ba' -0.3244 2.2819
                         'International Tables Vol C Tables 4.2.6.8 and 6.1.1.4'
_computing_data_collection
;
APEX3 (Bruker, 2015)
;
_computing_cell_refinement
;
SAINT (Bruker, 2015)
;
_computing_data_reduction
;
SAINT (Bruker, 2015)
;
_computing_structure_solution
;
<i>SHELXT2014/5</i> (Sheldrick, 2015a)
;
_computing_structure_refinement
;
<i>SHELXL2019/2</i> (Sheldrick, 2015b)
;
_computing_molecular_graphics
;
CrystalMaker (Palmer, 2014)
;
_computing_publication_material     ?
loop_
    _atom_site_type_symbol
    _atom_site_label
    _atom_site_fract_x
    _atom_site_fract_y
    _atom_site_fract_z
    _atom_site_U_iso_or_equiv
    _atom_site_adp_type
    _atom_site_calc_flag
    _atom_site_occupancy
    _atom_site_disorder_assembly
    _atom_site_disorder_group
    O O51 0.3303(2) 0.16808(10) 1.38758(8) 0.0164(3) Uani d 1 . .
    C C11 0.6916(3) 0.08226(14) 1.57101(12) 0.0175(4) Uani d 1 . .
    H H11 0.836095 0.052057 1.584032 0.021 Uiso calc 1 . .
    C C21 0.5515(3) 0.10563(13) 1.63518(12) 0.0181(4) Uani d 1 . .
    C C31 0.3199(3) 0.14981(14) 1.61698(12) 0.0179(4) Uani d 1 . .
    C C41 0.2540(3) 0.16875(14) 1.53044(12) 0.0177(4) Uani d 1 . .
    H H41 0.108218 0.196792 1.516586 0.021 Uiso calc 1 . .
    C C61 0.3969(3) 0.16690(14) 1.24208(12) 0.0168(3) Uani d 1 . .
    H H61 0.251059 0.196706 1.231089 0.020 Uiso calc 1 . .
    C C4A1 0.3980(3) 0.14693(13) 1.46868(11) 0.0151(3) Uani d 1 . .
    C C71 0.5352(3) 0.14400(14) 1.17708(12) 0.0174(4) Uani d 1 . .
    H H71 0.484532 0.157255 1.120621 0.021 Uiso calc 1 . .
    C C5A1 0.4733(3) 0.14589(13) 1.32389(12) 0.0149(3) Uani d 1 . .
    C C81 0.7500(3) 0.10127(13) 1.19368(12) 0.0152(3) Uani d 1 . .
    C C91 0.8266(3) 0.08138(13) 1.27518(12) 0.0163(3) Uani d 1 . .
    H H91 0.973489 0.052561 1.285600 0.020 Uiso calc 1 . .
    C C9A1 0.6876(3) 0.10366(13) 1.34277(11) 0.0145(3) Uani d 1 . .
    C C101 0.6252(3) 0.10227(13) 1.48543(12) 0.0149(3) Uani d 1 . .
    N N21 0.6038(3) 0.09329(14) 1.71724(11) 0.0239(4) Uani d 1 . .
    H H1N1 0.505(4) 0.113(2) 1.7532(14) 0.036 Uiso d 1 . .
    H H2N1 0.741(2) 0.075(2) 1.7318(18) 0.036 Uiso d 1 . .
    N N101 0.7649(3) 0.08222(12) 1.42448(10) 0.0157(3) Uani d 1 . .
    O O1S1 0.9154(2) 0.15587(10) 1.04338(9) 0.0191(3) Uani d 1 . .
    O O2S1 1.1371(2) 0.03763(11) 1.14120(9) 0.0222(3) Uani d 1 . .
    O O3S1 0.8110(3) -0.01000(11) 1.08025(9) 0.0223(3) Uani d 1 . .
    O O31 0.1938(3) 0.16867(11) 1.67576(9) 0.0249(3) Uani d 1 . .
    O O1W 0.2716(3) 0.27323(12) 1.00024(10) 0.0251(3) Uani d 1 . .
    H H1A 0.179(4) 0.2309(16) 1.0151(18) 0.038 Uiso d 1 . .
    H H1B 0.255(5) 0.3095(18) 1.0367(14) 0.038 Uiso d 1 . .
    O O2W 0.9735(2) 0.43513(12) 0.89003(10) 0.0231(3) Uani d 1 . .
    H H2A 0.913(4) 0.4902(11) 0.8951(18) 0.035 Uiso d 1 . .
    H H2B 1.097(3) 0.433(2) 0.9129(16) 0.035 Uiso d 1 . .
    O O3W 1.0267(3) 0.19924(11) 0.84245(10) 0.0258(3) Uani d 1 . .
    H H3A 1.069(5) 0.204(2) 0.7922(8) 0.039 Uiso d 1 . .
    H H3B 1.075(5) 0.1428(11) 0.8641(17) 0.039 Uiso d 1 . .
    O O4W 0.5649(3) 0.11088(12) 0.90674(12) 0.0283(3) Uani d 1 . .
    H H4A 0.675(3) 0.0709(17) 0.905(2) 0.042 Uiso d 1 . .
    H H4B 0.453(3) 0.079(2) 0.9212(19) 0.042 Uiso d 1 . .
    S S81 0.91727(8) 0.06830(3) 1.10817(3) 0.01487(8) Uani d 1 . .
    Ba Ba1 0.68488(2) 0.28977(2) 0.92392(2) 0.01472(3) Uani d 1 . .
    O O32 0.5473(3) 0.33725(11) 0.75905(9) 0.0261(3) Uani d 1 . .
    N N22 0.1310(3) 0.40900(14) 0.71889(12) 0.0258(4) Uani d 1 . .
    H H2N2 -0.006(2) 0.434(2) 0.7089(19) 0.039 Uiso d 1 . .
    H H1N2 0.176(5) 0.397(2) 0.7711(9) 0.039 Uiso d 1 . .
    C C102 0.3854(3) 0.39552(13) 0.50872(11) 0.0143(3) Uani d 1 . .
    C C12 0.2266(3) 0.41550(14) 0.57226(12) 0.0171(3) Uani d 1 . .
    H H12 0.082655 0.444023 0.556221 0.021 Uiso calc 1 . .
    C C22 0.2758(3) 0.39472(14) 0.65600(12) 0.0176(4) Uani d 1 . .
    C C32 0.5032(4) 0.35245(14) 0.68288(12) 0.0193(4) Uani d 1 . .
    C C42 0.6625(3) 0.33122(14) 0.61839(12) 0.0177(4) Uani d 1 . .
    H H42 0.807115 0.302586 0.633441 0.021 Uiso calc 1 . .
    C C4A2 0.6067(3) 0.35204(13) 0.53611(11) 0.0142(3) Uani d 1 . .
    C C5A2 0.7075(3) 0.35155(13) 0.39284(11) 0.0136(3) Uani d 1 . .
    C C62 0.8696(3) 0.33028(14) 0.33357(12) 0.0154(3) Uani d 1 . .
    H H62 1.012769 0.301945 0.350928 0.019 Uiso calc 1 . .
    C C72 0.8195(3) 0.35103(13) 0.24865(11) 0.0146(3) Uani d 1 . .
    H H72 0.928616 0.337478 0.206867 0.018 Uiso calc 1 . .
    C C82 0.6071(3) 0.39209(12) 0.22473(11) 0.0121(3) Uani d 1 . .
    C C92 0.4462(3) 0.41247(13) 0.28428(11) 0.0129(3) Uani d 1 . .
    H H92 0.302611 0.439961 0.266712 0.015 Uiso calc 1 . .
    C C9A2 0.4937(3) 0.39287(12) 0.37015(11) 0.0127(3) Uani d 1 . .
    O O52 0.7609(2) 0.33062(10) 0.47675(8) 0.0154(2) Uani d 1 . .
    N N102 0.3316(3) 0.41509(11) 0.42864(10) 0.0145(3) Uani d 1 . .
    O O1S2 0.5607(2) 0.52893(9) 0.09565(8) 0.0154(2) Uani d 1 . .
    O O2S2 0.3090(2) 0.39942(10) 0.11252(8) 0.0164(3) Uani d 1 . .
    O O3S2 0.6984(2) 0.36779(10) 0.07087(8) 0.0169(3) Uani d 1 . .
    S S82 0.54016(7) 0.42413(3) 0.11675(3) 0.01149(8) Uani d 1 . .
loop_
    _atom_site_aniso_label
    _atom_site_aniso_U_11
    _atom_site_aniso_U_22
    _atom_site_aniso_U_33
    _atom_site_aniso_U_12
    _atom_site_aniso_U_13
    _atom_site_aniso_U_23
    O51 0.0168(6) 0.0182(6) 0.0130(6) 0.0024(5) -0.0002(5) -0.0011(5)
    C11 0.0214(9) 0.0167(8) 0.0138(8) -0.0003(7) -0.0027(7) -0.0007(7)
    C21 0.0259(9) 0.0124(8) 0.0158(8) 0.0003(7) -0.0037(7) -0.0022(7)
    C31 0.0242(9) 0.0127(8) 0.0165(9) 0.0003(7) 0.0012(7) -0.0024(7)
    C41 0.0194(9) 0.0151(8) 0.0176(9) 0.0007(7) 0.0005(7) -0.0012(7)
    C61 0.0165(8) 0.0160(8) 0.0166(8) 0.0006(7) -0.0016(7) -0.0003(7)
    C4A1 0.0188(8) 0.0120(8) 0.0140(8) -0.0005(6) -0.0016(7) -0.0011(6)
    C71 0.0203(9) 0.0166(8) 0.0146(8) -0.0004(7) -0.0008(7) -0.0011(7)
    C5A1 0.0167(8) 0.0129(8) 0.0147(8) -0.0014(6) 0.0019(7) -0.0013(6)
    C81 0.0185(8) 0.0132(8) 0.0140(8) -0.0009(7) 0.0021(7) -0.0030(6)
    C91 0.0176(8) 0.0134(8) 0.0173(9) 0.0011(7) -0.0005(7) -0.0019(7)
    C9A1 0.0174(8) 0.0121(8) 0.0136(8) -0.0011(6) -0.0005(6) -0.0007(6)
    C101 0.0175(8) 0.0109(8) 0.0157(8) -0.0006(6) -0.0014(7) -0.0010(6)
    N21 0.0321(10) 0.0252(9) 0.0140(8) 0.0056(8) -0.0037(7) -0.0050(7)
    N101 0.0171(7) 0.0158(7) 0.0136(7) 0.0009(6) -0.0011(6) -0.0014(6)
    O1S1 0.0239(7) 0.0155(6) 0.0164(6) -0.0005(5) 0.0021(5) 0.0009(5)
    O2S1 0.0197(7) 0.0268(7) 0.0197(7) 0.0048(6) -0.0012(5) -0.0057(6)
    O3S1 0.0263(7) 0.0184(7) 0.0238(7) -0.0041(6) 0.0005(6) -0.0077(6)
    O31 0.0316(8) 0.0260(8) 0.0161(7) 0.0042(6) 0.0041(6) -0.0047(6)
    O1W 0.0302(8) 0.0252(8) 0.0229(8) -0.0105(6) 0.0029(6) -0.0096(6)
    O2W 0.0166(7) 0.0255(8) 0.0279(8) 0.0009(6) 0.0011(6) -0.0075(6)
    O3W 0.0371(9) 0.0190(7) 0.0187(7) 0.0069(6) 0.0078(6) -0.0015(6)
    O4W 0.0225(8) 0.0208(8) 0.0437(10) -0.0013(6) 0.0011(7) -0.0117(7)
    S81 0.0181(2) 0.01306(19) 0.0133(2) 0.00013(16) 0.00076(16) -0.00253(15)
    Ba1 0.02297(6) 0.01131(5) 0.00926(5) 0.00232(4) 0.00072(4) -0.00182(3)
    O32 0.0432(9) 0.0251(8) 0.0099(6) 0.0014(7) -0.0047(6) -0.0035(6)
    N22 0.0343(10) 0.0275(9) 0.0158(8) -0.0036(8) 0.0084(7) -0.0060(7)
    C102 0.0189(8) 0.0112(8) 0.0129(8) -0.0025(6) 0.0000(6) -0.0014(6)
    C12 0.0214(9) 0.0153(8) 0.0148(8) -0.0008(7) 0.0012(7) -0.0032(7)
    C22 0.0260(9) 0.0134(8) 0.0138(8) -0.0031(7) 0.0028(7) -0.0031(7)
    C32 0.0321(10) 0.0135(8) 0.0124(8) -0.0036(7) -0.0015(7) -0.0019(7)
    C42 0.0246(9) 0.0152(8) 0.0128(8) -0.0005(7) -0.0034(7) -0.0005(7)
    C4A2 0.0185(8) 0.0115(8) 0.0124(8) -0.0027(6) 0.0007(6) -0.0007(6)
    C5A2 0.0185(8) 0.0118(8) 0.0099(7) -0.0009(6) -0.0021(6) -0.0002(6)
    C62 0.0144(8) 0.0168(8) 0.0142(8) 0.0021(6) -0.0009(6) -0.0013(7)
    C72 0.0157(8) 0.0153(8) 0.0121(8) 0.0010(6) 0.0013(6) -0.0017(6)
    C82 0.0154(8) 0.0105(7) 0.0104(7) -0.0002(6) -0.0009(6) -0.0015(6)
    C92 0.0140(8) 0.0132(8) 0.0110(8) 0.0009(6) -0.0009(6) -0.0012(6)
    C9A2 0.0158(8) 0.0106(7) 0.0117(8) -0.0009(6) 0.0002(6) -0.0020(6)
    O52 0.0177(6) 0.0186(6) 0.0088(6) 0.0018(5) -0.0017(5) -0.0008(5)
    N102 0.0167(7) 0.0136(7) 0.0130(7) -0.0005(6) 0.0007(6) -0.0023(6)
    O1S2 0.0186(6) 0.0123(6) 0.0144(6) 0.0001(5) -0.0009(5) -0.0004(5)
    O2S2 0.0158(6) 0.0189(6) 0.0149(6) -0.0024(5) -0.0024(5) -0.0028(5)
    O3S2 0.0222(7) 0.0188(6) 0.0098(6) 0.0049(5) 0.0004(5) -0.0058(5)
    S82 0.01439(19) 0.01129(18) 0.00859(18) 0.00041(15) -0.00066(14)
                                                                    -0.00169(14)
_geom_special_details
;
 All esds (except the esd in the dihedral angle between two l.s. planes)
 are estimated using the full covariance matrix.  The cell esds are taken
 into account individually in the estimation of esds in distances, angles
 and torsion angles; correlations between esds in cell parameters are only
 used when they are defined by crystal symmetry.  An approximate (isotropic)
 treatment of cell esds is used for estimating esds involving l.s. planes.
;
loop_
    _geom_bond_atom_site_label_1
    _geom_bond_atom_site_label_2
    _geom_bond_site_symmetry_2
    _geom_bond_distance
    _geom_bond_publ_flag
    O51 C4A1 . 1.355(2) ?
    O51 C5A1 . 1.369(2) ?
    C11 C21 . 1.370(3) ?
    C11 C101 . 1.420(3) ?
    C11 H11 . 0.9500 ?
    C21 N21 . 1.344(2) ?
    C21 C31 . 1.497(3) ?
    C31 O31 . 1.236(2) ?
    C31 C41 . 1.433(3) ?
    C41 C4A1 . 1.347(3) ?
    C41 H41 . 0.9500 ?
    C61 C71 . 1.372(3) ?
    C61 C5A1 . 1.383(3) ?
    C61 H61 . 0.9500 ?
    C4A1 C101 . 1.471(3) ?
    C71 C81 . 1.395(3) ?
    C71 H71 . 0.9500 ?
    C5A1 C9A1 . 1.396(3) ?
    C81 C91 . 1.379(3) ?
    C81 S81 . 1.7706(19) ?
    C91 C9A1 . 1.404(3) ?
    C91 H91 . 0.9500 ?
    C9A1 N101 . 1.384(2) ?
    C101 N101 . 1.315(2) ?
    N21 H1N1 . 0.873(10) ?
    N21 H2N1 . 0.872(10) ?
    O1S1 S81 . 1.4605(14) ?
    O1S1 Ba1 . 2.7678(14) ?
    O2S1 S81 . 1.4487(15) ?
    O3S1 S81 . 1.4515(15) ?
    O1W Ba1 . 2.7291(16) ?
    O1W H1A . 0.840(10) ?
    O1W H1B . 0.836(10) ?
    O2W Ba1 . 2.7394(16) ?
    O2W H2A . 0.840(10) ?
    O2W H2B . 0.839(10) ?
    O3W Ba1 . 2.7337(15) ?
    O3W H3A . 0.828(10) ?
    O3W H3B . 0.838(10) ?
    O4W Ba1 . 2.7162(16) ?
    O4W H4A . 0.835(10) ?
    O4W H4B . 0.838(10) ?
    Ba1 O32 . 2.7571(14) ?
    Ba1 O3S2 1_556 2.7702(13) ?
    Ba1 O1S2 2_666 2.8067(13) ?
    O32 C32 . 1.239(2) ?
    N22 C22 . 1.335(3) ?
    N22 H2N2 . 0.878(10) ?
    N22 H1N2 . 0.875(10) ?
    C102 N102 . 1.314(2) ?
    C102 C12 . 1.415(3) ?
    C102 C4A2 . 1.469(3) ?
    C12 C22 . 1.363(3) ?
    C12 H12 . 0.9500 ?
    C22 C32 . 1.495(3) ?
    C32 C42 . 1.433(3) ?
    C42 C4A2 . 1.352(2) ?
    C42 H42 . 0.9500 ?
    C4A2 O52 . 1.355(2) ?
    C5A2 O52 . 1.372(2) ?
    C5A2 C62 . 1.384(2) ?
    C5A2 C9A2 . 1.402(2) ?
    C62 C72 . 1.383(2) ?
    C62 H62 . 0.9500 ?
    C72 C82 . 1.398(2) ?
    C72 H72 . 0.9500 ?
    C82 C92 . 1.379(2) ?
    C82 S82 . 1.7667(18) ?
    C92 C9A2 . 1.394(2) ?
    C92 H92 . 0.9500 ?
    C9A2 N102 . 1.380(2) ?
    O1S2 S82 . 1.4580(13) ?
    O2S2 S82 . 1.4632(14) ?
    O3S2 S82 . 1.4464(13) ?
loop_
    _geom_angle_atom_site_label_1
    _geom_angle_atom_site_label_2
    _geom_angle_atom_site_label_3
    _geom_angle_site_symmetry_1
    _geom_angle_site_symmetry_3
    _geom_angle
    _geom_angle_publ_flag
    C4A1 O51 C5A1 . . 119.21(15) ?
    C21 C11 C101 . . 121.32(18) ?
    C21 C11 H11 . . 119.3 ?
    C101 C11 H11 . . 119.3 ?
    N21 C21 C11 . . 125.30(19) ?
    N21 C21 C31 . . 114.17(18) ?
    C11 C21 C31 . . 120.52(17) ?
    O31 C31 C41 . . 122.58(18) ?
    O31 C31 C21 . . 119.80(18) ?
    C41 C31 C21 . . 117.62(17) ?
    C4A1 C41 C31 . . 120.26(18) ?
    C4A1 C41 H41 . . 119.9 ?
    C31 C41 H41 . . 119.9 ?
    C71 C61 C5A1 . . 118.90(17) ?
    C71 C61 H61 . . 120.6 ?
    C5A1 C61 H61 . . 120.6 ?
    C41 C4A1 O51 . . 118.24(17) ?
    C41 C4A1 C101 . . 122.92(17) ?
    O51 C4A1 C101 . . 118.84(16) ?
    C61 C71 C81 . . 120.16(18) ?
    C61 C71 H71 . . 119.9 ?
    C81 C71 H71 . . 119.9 ?
    O51 C5A1 C61 . . 117.58(16) ?
    O51 C5A1 C9A1 . . 119.94(16) ?
    C61 C5A1 C9A1 . . 122.48(17) ?
    C91 C81 C71 . . 120.80(17) ?
    C91 C81 S81 . . 120.81(14) ?
    C71 C81 S81 . . 118.33(14) ?
    C81 C91 C9A1 . . 120.05(17) ?
    C81 C91 H91 . . 120.0 ?
    C9A1 C91 H91 . . 120.0 ?
    N101 C9A1 C5A1 . . 122.79(17) ?
    N101 C9A1 C91 . . 119.61(17) ?
    C5A1 C9A1 C91 . . 117.60(17) ?
    N101 C101 C11 . . 120.34(17) ?
    N101 C101 C4A1 . . 122.32(17) ?
    C11 C101 C4A1 . . 117.33(17) ?
    C21 N21 H1N1 . . 118.4(19) ?
    C21 N21 H2N1 . . 119.4(19) ?
    H1N1 N21 H2N1 . . 121(3) ?
    C101 N101 C9A1 . . 116.88(16) ?
    S81 O1S1 Ba1 . . 149.36(8) ?
    Ba1 O1W H1A . . 139(2) ?
    Ba1 O1W H1B . . 110(2) ?
    H1A O1W H1B . . 104(3) ?
    Ba1 O2W H2A . . 113(2) ?
    Ba1 O2W H2B . . 124(2) ?
    H2A O2W H2B . . 104(3) ?
    Ba1 O3W H3A . . 133(2) ?
    Ba1 O3W H3B . . 119(2) ?
    H3A O3W H3B . . 104(3) ?
    Ba1 O4W H4A . . 113(2) ?
    Ba1 O4W H4B . . 135(2) ?
    H4A O4W H4B . . 107(3) ?
    O2S1 S81 O3S1 . . 112.57(9) ?
    O2S1 S81 O1S1 . . 113.16(9) ?
    O3S1 S81 O1S1 . . 112.03(9) ?
    O2S1 S81 C81 . . 106.37(9) ?
    O3S1 S81 C81 . . 106.52(9) ?
    O1S1 S81 C81 . . 105.54(8) ?
    O4W Ba1 O1W . . 74.44(5) ?
    O4W Ba1 O3W . . 71.44(5) ?
    O1W Ba1 O3W . . 145.84(5) ?
    O4W Ba1 O2W . . 150.67(5) ?
    O1W Ba1 O2W . . 134.67(5) ?
    O3W Ba1 O2W . . 79.48(5) ?
    O4W Ba1 O32 . . 82.35(5) ?
    O1W Ba1 O32 . . 97.41(5) ?
    O3W Ba1 O32 . . 79.65(5) ?
    O2W Ba1 O32 . . 88.93(5) ?
    O4W Ba1 O1S1 . . 73.21(5) ?
    O1W Ba1 O1S1 . . 97.06(5) ?
    O3W Ba1 O1S1 . . 71.77(4) ?
    O2W Ba1 O1S1 . . 101.52(4) ?
    O32 Ba1 O1S1 . . 146.96(4) ?
    O4W Ba1 O3S2 . 1_556 128.27(5) ?
    O1W Ba1 O3S2 . 1_556 73.73(4) ?
    O3W Ba1 O3S2 . 1_556 128.33(5) ?
    O2W Ba1 O3S2 . 1_556 73.68(4) ?
    O32 Ba1 O3S2 . 1_556 141.30(4) ?
    O1S1 Ba1 O3S2 . 1_556 71.52(4) ?
    O4W Ba1 O1S2 . 2_666 130.98(4) ?
    O1W Ba1 O1S2 . 2_666 69.03(4) ?
    O3W Ba1 O1S2 . 2_666 138.33(4) ?
    O2W Ba1 O1S2 . 2_666 70.80(4) ?
    O32 Ba1 O1S2 . 2_666 71.44(4) ?
    O1S1 Ba1 O1S2 . 2_666 141.60(4) ?
    O3S2 Ba1 O1S2 1_556 2_666 70.24(4) ?
    C32 O32 Ba1 . . 173.60(15) ?
    C22 N22 H2N2 . . 122(2) ?
    C22 N22 H1N2 . . 119(2) ?
    H2N2 N22 H1N2 . . 119(3) ?
    N102 C102 C12 . . 119.91(17) ?
    N102 C102 C4A2 . . 122.50(17) ?
    C12 C102 C4A2 . . 117.59(16) ?
    C22 C12 C102 . . 121.45(18) ?
    C22 C12 H12 . . 119.3 ?
    C102 C12 H12 . . 119.3 ?
    N22 C22 C12 . . 124.2(2) ?
    N22 C22 C32 . . 115.40(18) ?
    C12 C22 C32 . . 120.40(17) ?
    O32 C32 C42 . . 122.58(19) ?
    O32 C32 C22 . . 119.49(18) ?
    C42 C32 C22 . . 117.93(16) ?
    C4A2 C42 C32 . . 119.84(18) ?
    C4A2 C42 H42 . . 120.1 ?
    C32 C42 H42 . . 120.1 ?
    C42 C4A2 O52 . . 118.35(17) ?
    C42 C4A2 C102 . . 122.75(17) ?
    O52 C4A2 C102 . . 118.89(15) ?
    O52 C5A2 C62 . . 117.87(16) ?
    O52 C5A2 C9A2 . . 119.60(16) ?
    C62 C5A2 C9A2 . . 122.53(16) ?
    C72 C62 C5A2 . . 118.83(17) ?
    C72 C62 H62 . . 120.6 ?
    C5A2 C62 H62 . . 120.6 ?
    C62 C72 C82 . . 119.51(16) ?
    C62 C72 H72 . . 120.2 ?
    C82 C72 H72 . . 120.2 ?
    C92 C82 C72 . . 121.23(16) ?
    C92 C82 S82 . . 117.84(13) ?
    C72 C82 S82 . . 120.88(13) ?
    C82 C92 C9A2 . . 120.21(16) ?
    C82 C92 H92 . . 119.9 ?
    C9A2 C92 H92 . . 119.9 ?
    N102 C9A2 C92 . . 119.32(16) ?
    N102 C9A2 C5A2 . . 122.99(16) ?
    C92 C9A2 C5A2 . . 117.69(16) ?
    C4A2 O52 C5A2 . . 119.19(14) ?
    C102 N102 C9A2 . . 116.82(16) ?
    S82 O1S2 Ba1 . 2_666 143.33(8) ?
    S82 O3S2 Ba1 . 1_554 134.57(8) ?
    O3S2 S82 O1S2 . . 113.65(8) ?
    O3S2 S82 O2S2 . . 113.53(8) ?
    O1S2 S82 O2S2 . . 111.77(8) ?
    O3S2 S82 C82 . . 106.38(8) ?
    O1S2 S82 C82 . . 105.30(8) ?
    O2S2 S82 C82 . . 105.34(8) ?
loop_
    _geom_torsion_atom_site_label_1
    _geom_torsion_atom_site_label_2
    _geom_torsion_atom_site_label_3
    _geom_torsion_atom_site_label_4
    _geom_torsion_site_symmetry_1
    _geom_torsion_site_symmetry_2
    _geom_torsion_site_symmetry_3
    _geom_torsion_site_symmetry_4
    _geom_torsion
    _geom_torsion_publ_flag
    C101 C11 C21 N21 . . . . -176.93(19) ?
    C101 C11 C21 C31 . . . . 2.3(3) ?
    N21 C21 C31 O31 . . . . -2.2(3) ?
    C11 C21 C31 O31 . . . . 178.51(19) ?
    N21 C21 C31 C41 . . . . 177.72(18) ?
    C11 C21 C31 C41 . . . . -1.6(3) ?
    O31 C31 C41 C4A1 . . . . 179.92(19) ?
    C21 C31 C41 C4A1 . . . . 0.0(3) ?
    C31 C41 C4A1 O51 . . . . -178.56(16) ?
    C31 C41 C4A1 C101 . . . . 0.8(3) ?
    C5A1 O51 C4A1 C41 . . . . -179.53(17) ?
    C5A1 O51 C4A1 C101 . . . . 1.1(2) ?
    C5A1 C61 C71 C81 . . . . -0.7(3) ?
    C4A1 O51 C5A1 C61 . . . . 178.84(16) ?
    C4A1 O51 C5A1 C9A1 . . . . -1.2(3) ?
    C71 C61 C5A1 O51 . . . . -178.93(17) ?
    C71 C61 C5A1 C9A1 . . . . 1.1(3) ?
    C61 C71 C81 C91 . . . . 0.1(3) ?
    C61 C71 C81 S81 . . . . 177.28(15) ?
    C71 C81 C91 C9A1 . . . . 0.3(3) ?
    S81 C81 C91 C9A1 . . . . -176.85(14) ?
    O51 C5A1 C9A1 N101 . . . . 0.2(3) ?
    C61 C5A1 C9A1 N101 . . . . -179.84(18) ?
    O51 C5A1 C9A1 C91 . . . . 179.30(16) ?
    C61 C5A1 C9A1 C91 . . . . -0.8(3) ?
    C81 C91 C9A1 N101 . . . . 179.15(17) ?
    C81 C91 C9A1 C5A1 . . . . 0.0(3) ?
    C21 C11 C101 N101 . . . . 177.72(18) ?
    C21 C11 C101 C4A1 . . . . -1.4(3) ?
    C41 C4A1 C101 N101 . . . . -179.31(18) ?
    O51 C4A1 C101 N101 . . . . 0.0(3) ?
    C41 C4A1 C101 C11 . . . . -0.2(3) ?
    O51 C4A1 C101 C11 . . . . 179.20(16) ?
    C11 C101 N101 C9A1 . . . . 179.86(17) ?
    C4A1 C101 N101 C9A1 . . . . -1.0(3) ?
    C5A1 C9A1 N101 C101 . . . . 0.9(3) ?
    C91 C9A1 N101 C101 . . . . -178.17(17) ?
    Ba1 O1S1 S81 O2S1 . . . . 174.88(14) ?
    Ba1 O1S1 S81 O3S1 . . . . 46.32(18) ?
    Ba1 O1S1 S81 C81 . . . . -69.19(17) ?
    C91 C81 S81 O2S1 . . . . -9.72(18) ?
    C71 C81 S81 O2S1 . . . . 173.06(15) ?
    C91 C81 S81 O3S1 . . . . 110.57(16) ?
    C71 C81 S81 O3S1 . . . . -66.65(17) ?
    C91 C81 S81 O1S1 . . . . -130.19(16) ?
    C71 C81 S81 O1S1 . . . . 52.58(17) ?
    N102 C102 C12 C22 . . . . 178.97(18) ?
    C4A2 C102 C12 C22 . . . . -0.4(3) ?
    C102 C12 C22 N22 . . . . -177.79(19) ?
    C102 C12 C22 C32 . . . . 1.8(3) ?
    N22 C22 C32 O32 . . . . -3.0(3) ?
    C12 C22 C32 O32 . . . . 177.45(18) ?
    N22 C22 C32 C42 . . . . 177.13(18) ?
    C12 C22 C32 C42 . . . . -2.4(3) ?
    O32 C32 C42 C4A2 . . . . -178.08(19) ?
    C22 C32 C42 C4A2 . . . . 1.8(3) ?
    C32 C42 C4A2 O52 . . . . -179.69(16) ?
    C32 C42 C4A2 C102 . . . . -0.5(3) ?
    N102 C102 C4A2 C42 . . . . -179.59(18) ?
    C12 C102 C4A2 C42 . . . . -0.2(3) ?
    N102 C102 C4A2 O52 . . . . -0.4(3) ?
    C12 C102 C4A2 O52 . . . . 178.92(16) ?
    O52 C5A2 C62 C72 . . . . -179.83(16) ?
    C9A2 C5A2 C62 C72 . . . . 0.3(3) ?
    C5A2 C62 C72 C82 . . . . -0.5(3) ?
    C62 C72 C82 C92 . . . . 0.1(3) ?
    C62 C72 C82 S82 . . . . 177.45(14) ?
    C72 C82 C92 C9A2 . . . . 0.4(3) ?
    S82 C82 C92 C9A2 . . . . -177.02(13) ?
    C82 C92 C9A2 N102 . . . . 179.08(16) ?
    C82 C92 C9A2 C5A2 . . . . -0.5(3) ?
    O52 C5A2 C9A2 N102 . . . . 0.7(3) ?
    C62 C5A2 C9A2 N102 . . . . -179.44(17) ?
    O52 C5A2 C9A2 C92 . . . . -179.67(16) ?
    C62 C5A2 C9A2 C92 . . . . 0.1(3) ?
    C42 C4A2 O52 C5A2 . . . . -179.77(16) ?
    C102 C4A2 O52 C5A2 . . . . 1.0(2) ?
    C62 C5A2 O52 C4A2 . . . . 178.98(16) ?
    C9A2 C5A2 O52 C4A2 . . . . -1.2(2) ?
    C12 C102 N102 C9A2 . . . . -179.38(16) ?
    C4A2 C102 N102 C9A2 . . . . 0.0(3) ?
    C92 C9A2 N102 C102 . . . . -179.70(16) ?
    C5A2 C9A2 N102 C102 . . . . -0.1(3) ?
    Ba1 O3S2 S82 O1S2 1_554 . . . -95.22(12) ?
    Ba1 O3S2 S82 O2S2 1_554 . . . 34.00(14) ?
    Ba1 O3S2 S82 C82 1_554 . . . 149.39(10) ?
    Ba1 O1S2 S82 O3S2 2_666 . . . 145.61(11) ?
    Ba1 O1S2 S82 O2S2 2_666 . . . 15.51(15) ?
    Ba1 O1S2 S82 C82 2_666 . . . -98.36(13) ?
    C92 C82 S82 O3S2 . . . . -161.27(14) ?
    C72 C82 S82 O3S2 . . . . 21.27(17) ?
    C92 C82 S82 O1S2 . . . . 77.81(15) ?
    C72 C82 S82 O1S2 . . . . -99.65(16) ?
    C92 C82 S82 O2S2 . . . . -40.47(16) ?
    C72 C82 S82 O2S2 . . . . 142.07(15) ?
loop_
    _geom_hbond_atom_site_label_D
    _geom_hbond_atom_site_label_H
    _geom_hbond_atom_site_label_A
    _geom_hbond_site_symmetry_A
    _geom_hbond_distance_DH
    _geom_hbond_distance_HA
    _geom_hbond_distance_DA
    _geom_hbond_angle_DHA
    _geom_hbond_publ_flag
    N21 H1N1 O4W 1_556 0.873(10) 2.50(2) 3.089(3) 125(2) yes
    N21 H2N1 O2S1 2_758 0.872(10) 2.45(2) 3.055(2) 127(2) yes
    O1W H1A O1S1 1_455 0.840(10) 1.960(12) 2.787(2) 168(3) yes
    O1W H1B O2S2 1_556 0.836(10) 1.948(13) 2.757(2) 163(3) yes
    O2W H2A O2S2 2_666 0.840(10) 1.951(14) 2.756(2) 160(3) yes
    O2W H2B O1S2 2_766 0.839(10) 2.154(17) 2.905(2) 149(3) yes
    O3W H3A O31 1_654 0.828(10) 2.109(14) 2.906(2) 162(3) yes
    O3W H3B O3S1 2_757 0.838(10) 1.998(10) 2.836(2) 178(3) yes
    O4W H4A O2S1 2_757 0.835(10) 2.042(16) 2.823(2) 155(3) yes
    O4W H4B O3S1 2_657 0.838(10) 1.921(13) 2.734(2) 164(3) yes
    N22 H1N2 O2W 1_455 0.875(10) 2.33(2) 2.939(2) 126(2) yes
_shelx_space_group_comment
;
The symmetry employed for this shelxl refinement is uniquely defined
by the following loop, which should always be used as a source of
symmetry information in preference to the above space-group names.
They are only intended as comments.
;
_shelx_estimated_absorpt_T_min     ?
_shelx_estimated_absorpt_T_max     ?
_shelx_hkl_file
;
  -1   0   0 2459.65   82.99
  -1   0   0 2457.45   83.09
  -1   0   0 2541.85   83.69
  -1   0   0 2567.84   83.49
  -1   0   0 2409.06   83.09
   1   0   0 2490.25   83.09
   1   0   0 2543.65   83.09
   1   0   0 2466.75   83.19
   1   0   0 2421.76   83.09
   1   0   0 2524.65   83.29
   2   0   0  511.15   18.80
   2   0   0  488.05   18.40
   2   0   0  503.25   18.60
   2   0   0  519.85   18.40
   2   0   0  506.55   18.60
   3   0   0  443.06   16.90
   3   0   0  416.96   17.10
   3   0   0  427.46   17.10
   3   0   0  443.66   17.40
   3   0   0  440.46   16.70
   3   0   0  434.36   16.90
   4   0   0    5.80    2.20
   4   0   0    3.90    1.70
   4   0   0    3.50    1.80
   4   0   0    6.70    2.50
   4   0   0    6.20    2.30
   4   0   0    5.90    2.10
  -5   0   0  368.46   16.30
   5   0   0  391.46   17.50
   5   0   0  369.66   17.00
   5   0   0  383.06   16.30
   5   0   0  357.96   16.40
   5   0   0  380.46   17.30
  -6   0   0   47.00    5.80
  -6   0   0   52.79    5.10
  -6   0   0   49.50    5.30
   6   0   0   46.30    6.80
   6   0   0   42.80    5.90
   6   0   0   56.49    6.40
  -7   0   0   21.60    4.50
  -7   0   0   19.30    4.40
  -7   0   0   17.30    4.60
  -7   0   0   13.60    4.30
   7   0   0   16.20    4.50
   7   0   0   15.80    4.80
   7   0   0   24.20    5.50
  -8   0   0   95.69   10.70
  -8   0   0  112.29    9.50
  -8   0   0  108.49    9.30
  -8   0   0  109.99   10.00
  -8   0   0  111.49   10.20
  -8   0   0   90.19   10.60
   8   0   0  128.39   12.20
   8   0   0  100.79   10.30
   8  -1   0   11.30    5.50
   8  -1   0   13.50    5.60
   8  -1   0   14.90    5.70
  -8   1   0    8.60    5.00
  -8   1   0   17.70    7.00
  -8   1   0   22.30    6.30
  -8   1   0   14.80    4.70
   7  -1   0  174.38   13.80
   7  -1   0  185.78   14.70
   7  -1   0  189.88   14.30
  -7   1   0  201.88   13.20
  -7   1   0  185.88   12.40
  -7   1   0  175.28   12.90
  -7   1   0  182.88   12.60
  -7   1   0  194.58   14.40
   6  -1   0   18.40    3.90
   6  -1   0   13.30    3.80
  -6   1   0   18.20    3.60
  -6   1   0   15.20    3.90
  -6   1   0   26.60    4.40
  -6   1   0   15.30    4.30
  -6   1   0   16.60    4.40
   5  -1   0   65.69    6.00
   5  -1   0   58.29    6.60
   5  -1   0   45.70    5.80
  -5   1   0   59.59    5.80
  -5   1   0   49.50    5.70
  -5   1   0   56.49    5.30
  -5   1   0   53.19    6.00
   4  -1   0  540.05   21.70
   4  -1   0  537.35   20.60
   4  -1   0  536.15   21.80
   4  -1   0  540.95   22.00
   4  -1   0  540.15   20.90
  -4   1   0  539.85   20.30
  -4   1   0  537.15   20.60
  -4   1   0  518.65   20.90
   3  -1   0  104.79    6.90
   3  -1   0   98.89    5.40
   3  -1   0  104.19    5.60
   3  -1   0  119.69    7.40
   3  -1   0  110.49    7.30
  -3   1   0  108.09    5.20
  -3   1   0  102.99    6.40
  -3   1   0  104.09    5.40
   2  -1   0  286.07   10.90
   2  -1   0  287.87   11.70
   2  -1   0  298.27   11.80
   2  -1   0  298.07   11.70
   2  -1   0  275.27   11.00
  -2   1   0  281.17   11.30
  -2   1   0  298.17   10.90
  -2   1   0  298.17   11.10
   1  -1   0  124.49    4.90
   1  -1   0  124.09    5.40
   1  -1   0  129.79    5.10
  -1   1   0  129.89    5.20
  -1   1   0  122.39    5.50
  -1   1   0  126.49    5.50
  -1   1   0  123.99    4.90
  -1   1   0  127.99    4.80
  -1   1   0  132.89    4.80
  -1  -1   0 3031.60  105.19
  -1  -1   0 3245.28  104.99
  -1  -1   0 3225.78  104.99
   1   1   0 2967.10  105.19
   1   1   0 3179.98  105.29
   1   1   0 3254.97  104.99
   2   1   0  526.95   19.80
   2   1   0  557.04   19.60
   2   1   0  531.75   19.70
   2   1   0  541.95   19.60
   2   1   0  535.95   19.40
   2   1   0  533.25   19.50
   3   1   0   41.90    3.90
   3   1   0   36.50    3.70
   3   1   0   42.20    3.90
   3   1   0   46.40    4.40
   3   1   0   46.50    4.10
   3   1   0   49.60    4.20
   4   1   0   56.99    5.80
   4   1   0   57.69    5.00
   4   1   0   60.59    6.10
   4   1   0   51.29    5.20
   4   1   0   66.59    5.50
   4   1   0   74.49    5.90
   5   1   0    1.20    1.90
   5   1   0    5.30    2.60
   5   1   0    4.40    2.40
   5   1   0    3.20    2.40
   5   1   0    5.00    2.30
   5   1   0    4.60    2.20
  -6  -1   0  238.18   12.90
  -6  -1   0  273.27   14.00
   6   1   0  259.87   13.30
   6   1   0  261.67   13.70
   6   1   0  263.67   17.20
  -7  -1   0   27.30    5.10
  -7  -1   0   29.80    5.50
  -7  -1   0   22.40    4.40
   7   1   0   27.10    5.90
   7   1   0   27.10    5.50
  -8  -1   0    5.30    3.80
  -8  -1   0    5.60    4.00
  -8  -1   0    3.70    3.90
   8   1   0    0.50    4.70
   8   1   0    2.80    5.10
   8  -2   0   15.90    6.10
   8  -2   0   32.70    7.00
   8  -2   0   38.50    7.70
  -8   2   0   42.70    6.70
  -8   2   0   20.40    6.10
  -8   2   0   32.80    7.70
   7  -2   0   28.90    5.70
   7  -2   0   19.30    4.70
   7  -2   0   30.00    6.20
  -7   2   0   33.90    6.30
  -7   2   0   34.40    5.10
  -7   2   0   32.70    7.40
  -7   2   0   32.80    6.50
  -7   2   0   25.50    5.00
   6  -2   0  189.68   13.00
   6  -2   0  162.58   12.40
   6  -2   0  152.18   10.40
  -6   2   0  178.58   12.60
  -6   2   0  157.38   11.20
  -6   2   0  166.68   12.00
  -6   2   0  162.48   10.30
  -6   2   0  141.89   11.50
   5  -2   0   34.60    5.00
   5  -2   0   37.80    4.50
   5  -2   0   26.50    4.80
  -5   2   0   37.90    5.10
  -5   2   0   42.20    4.40
  -5   2   0   47.00    5.80
  -5   2   0   44.80    5.10
  -5   2   0   47.50    6.00
   4  -2   0    3.50    2.00
   4  -2   0    4.60    2.20
   4  -2   0    4.90    2.50
   4  -2   0    5.10    1.80
  -4   2   0    3.30    2.60
  -4   2   0    2.00    1.40
  -4   2   0    3.80    2.00
   3  -2   0 1079.09   39.60
   3  -2   0 1089.99   39.60
   3  -2   0 1087.29   38.20
   3  -2   0 1100.99   39.40
  -3   2   0 1054.79   38.70
  -3   2   0 1089.29   38.00
  -3   2   0 1116.69   39.60
  -3   2   0 1119.29   39.70
   2  -2   0  127.79    6.40
   2  -2   0  135.79    5.70
   2  -2   0  137.59    6.70
   2  -2   0  138.49    6.70
  -2   2   0  134.39    6.20
  -2   2   0  127.49    6.90
  -2   2   0  134.19    5.60
  -2   2   0  125.49    7.10
   1  -2   0  470.75   16.50
   1  -2   0  452.55   16.90
   1  -2   0  464.85   16.50
   1  -2   0  448.96   15.60
   1  -2   0  453.95   15.70
  -1   2   0  467.65   16.30
  -1   2   0  441.76   18.30
  -1   2   0  451.45   15.60
  -1   2   0  439.16   15.70
  -1   2   0  449.36   17.60
   0  -2   0  162.48    6.10
   0  -2   0  167.28    6.20
   0  -2   0  166.78    6.20
   0  -2   0  168.58    6.10
   0   2   0  165.78    6.20
   0   2   0  168.78    6.20
   0   2   0  161.28    7.60
   0   2   0  173.08    6.40
   0   2   0  167.18    6.10
   0   2   0  166.48    6.10
  -1  -2   0    3.80    1.10
  -1  -2   0    2.00    0.80
  -1  -2   0    1.70    1.20
  -1  -2   0    1.20    1.10
  -1  -2   0    1.60    0.60
   1   2   0    1.50    1.00
   1   2   0    0.20    0.80
   1   2   0   -0.20    0.60
   1   2   0    4.30    1.20
   1   2   0    2.70    1.00
   1   2   0    1.30    0.60
   2   2   0 1498.65   51.19
   2   2   0 1418.36   50.99
   2   2   0 1514.25   51.29
   2   2   0 1482.95   50.69
   2   2   0 1495.65   50.59
   2   2   0 1497.65   51.39
   3   2   0  428.56   17.10
   3   2   0  438.36   16.40
   3   2   0  427.66   16.50
   3   2   0  400.56   16.60
   3   2   0  437.06   16.90
   3   2   0  411.96   16.90
   4   2   0   28.40    4.10
   4   2   0   32.70    4.00
   4   2   0   25.20    3.40
   4   2   0   23.40    3.90
   4   2   0   32.80    4.20
   5   2   0  276.37   13.00
   5   2   0  289.17   13.80
   5   2   0  286.87   13.40
   5   2   0  258.07   13.10
   5   2   0  272.17   13.10
   5   2   0  257.47   13.60
  -6  -2   0   28.60    4.90
   6   2   0   35.60    5.70
   6   2   0   36.80    6.30
   6   2   0   39.30    5.50
   6   2   0   43.70    5.70
  -7  -2   0   90.09    9.10
  -7  -2   0  104.59    9.10
  -7  -2   0   89.69    9.30
   7   2   0   94.79   10.20
   7   2   0  105.99    9.70
   7   2   0  104.69    9.70
  -8  -2   0   -0.20    3.60
  -8  -2   0    1.70    3.90
  -8  -2   0    5.30    3.80
  -8  -2   0    0.30    3.70
   8   2   0    7.60    4.90
   8  -3   0   21.40    6.50
   8  -3   0    8.20    5.10
  -8   3   0    3.30    4.10
  -8   3   0   22.00    6.60
  -8   3   0    5.10    6.70
   7  -3   0   54.29    7.50
   7  -3   0   55.59    6.80
   7  -3   0   62.29    8.20
  -7   3   0   57.89    8.30
  -7   3   0   49.40    5.80
  -7   3   0   49.20    9.60
  -7   3   0   62.89    9.30
  -7   3   0   58.89    7.00
   6  -3   0    9.10    3.90
   6  -3   0    8.50    2.90
   6  -3   0    9.90    3.70
  -6   3   0   11.90    4.00
  -6   3   0    4.80    2.60
  -6   3   0    5.00    4.50
  -6   3   0    7.30    3.00
  -6   3   0   13.20    5.50
   5  -3   0  755.72   29.00
   5  -3   0  754.62   30.30
   5  -3   0  743.43   30.00
  -5   3   0  703.43   27.50
  -5   3   0  701.83   30.60
  -5   3   0  722.03   28.80
  -5   3   0  776.62   31.00
  -5   3   0  739.23   30.20
   4  -3   0  132.89    9.20
   4  -3   0  120.89    6.60
   4  -3   0  131.19    9.60
  -4   3   0  129.49    9.30
  -4   3   0  138.09    8.50
  -4   3   0  138.69   10.40
  -4   3   0  139.39   10.20
  -4   3   0  121.39    6.40
   3  -3   0   29.20    3.90
   3  -3   0   30.20    2.90
   3  -3   0   29.40    4.20
  -3   3   0   32.00    2.80
  -3   3   0   30.60    3.40
  -3   3   0   26.90    4.40
   2  -3   0 1561.54   53.79
   2  -3   0 1543.35   52.39
   2  -3   0 1566.34   53.99
   2  -3   0 1535.45   53.79
  -2   3   0 1537.95   52.29
  -2   3   0 1559.54   53.39
  -2   3   0 1529.15   55.49
   1  -3   0    2.90    1.30
   1  -3   0    4.10    1.30
   1  -3   0    2.90    2.00
   1  -3   0    5.70    1.00
   1  -3   0    6.20    0.90
  -1   3   0    3.90    2.20
  -1   3   0    4.30    0.90
  -1   3   0    4.90    2.50
  -1   3   0    6.10    0.90
  -1   3   0    6.80    1.50
  -1   3   0    1.50    1.10
   0  -3   0  519.35   18.80
   0  -3   0  553.04   18.90
   0  -3   0  502.85   21.20
   0  -3   0  534.05   19.00
   0  -3   0  551.64   19.40
   0  -3   0  561.14   21.40
   0   3   0  555.74   18.90
   0   3   0  560.84   19.30
   0   3   0  550.34   21.30
   0   3   0  538.75   19.00
  -1  -3   0   64.29    2.70
  -1  -3   0   68.59    5.50
  -1  -3   0   61.09    2.90
  -1  -3   0   59.49    4.90
  -1  -3   0   70.59    4.20
   1   3   0   66.09    4.20
   1   3   0   58.79    3.90
   1   3   0   58.59    2.70
   1   3   0   64.39    2.90
   1   3   0   62.39    4.70
  -2  -3   0  355.96   13.60
  -2  -3   0  334.07   13.00
  -2  -3   0  341.77   13.40
  -2  -3   0  336.77   13.40
   2   3   0  333.97   13.20
   2   3   0  324.77   13.40
   2   3   0  331.27   12.30
   2   3   0  323.87   13.40
  -3  -3   0  548.75   20.20
  -3  -3   0  577.04   20.40
  -3  -3   0  552.34   21.00
   3   3   0  569.54   21.60
   3   3   0  564.24   21.90
   3   3   0  572.94   21.80
   3   3   0  555.14   20.70
  -4  -3   0  230.08   10.90
   4   3   0  228.58   11.60
   4   3   0  253.57   11.40
   4   3   0  239.68   11.80
   4   3   0  248.38   11.70
   4   3   0  230.38   10.80
  -5  -3   0   12.80    2.90
   5   3   0   17.20    3.80
   5   3   0   13.00    3.60
   5   3   0    6.70    2.60
   5   3   0   12.60    3.10
   5   3   0   14.70    3.40
  -6  -3   0  188.18   12.30
  -6  -3   0  168.18   11.50
   6   3   0  171.68   11.90
   6   3   0  174.08   11.60
   6   3   0  134.89   12.80
  -7  -3   0   12.70    4.00
  -7  -3   0    9.60    3.70
  -7  -3   0    7.20    4.20
   7   3   0   12.60    4.60
   7   3   0    8.90    4.60
  -8  -3   0   16.40    5.30
  -8  -3   0   12.30    4.70
  -8  -3   0   18.60    5.80
   8  -4   0    7.50    5.50
   8  -4   0    3.40    4.80
  -8   4   0   -8.20    4.10
  -8   4   0   -7.00    6.70
  -8   4   0    1.50    4.60
   7  -4   0   11.20    4.40
   7  -4   0   10.10    4.90
  -7   4   0   13.90    9.40
  -7   4   0    4.90    5.80
  -7   4   0   14.30    4.40
   6  -4   0   93.59    7.40
   6  -4   0   82.09    8.60
   6  -4   0   85.09    9.00
  -6   4   0   87.59    9.20
  -6   4   0   72.89    9.80
  -6   4   0   92.89    7.20
  -6   4   0  107.19   12.00
  -6   4   0   91.29    9.60
   5  -4   0   16.70    3.00
   5  -4   0   20.50    4.60
  -5   4   0   11.80    2.60
  -5   4   0   10.90    4.10
  -5   4   0    8.10    2.70
  -5   4   0   10.80    5.50
   4  -4   0  436.86   17.00
   4  -4   0  437.16   19.40
   4  -4   0  408.96   18.90
  -4   4   0  461.15   21.30
  -4   4   0  454.65   21.30
  -4   4   0  434.06   18.30
  -4   4   0  457.45   19.50
  -4   4   0  432.16   16.70
   3  -4   0  191.18    9.80
   3  -4   0  190.88    8.30
   3  -4   0  202.48   10.10
  -3   4   0  212.88   13.70
  -3   4   0  187.08    9.40
  -3   4   0  217.98   14.00
   2  -4   0  242.68   12.70
   2  -4   0  268.67    9.80
   2  -4   0  265.77   11.30
   2  -4   0  270.77   11.40
  -2   4   0  258.77   11.00
  -2   4   0  252.17   11.30
  -2   4   0  248.28   13.30
  -2   4   0  252.27    9.60
  -2   4   0  265.67   13.60
   1  -4   0 1826.52   62.29
   1  -4   0 1835.32   63.19
   1  -4   0 1846.32   63.49
   1  -4   0 1843.62   66.09
  -1   4   0 1842.22   63.29
  -1   4   0 1861.91   66.29
  -1   4   0 1859.91   63.29
  -1   4   0 1902.21   66.49
  -1   4   0 1846.92   62.19
   0  -4   0 3074.69  104.99
   0  -4   0 3112.49  105.59
   0  -4   0 3102.49  108.39
   0  -4   0 3207.98  104.89
   0   4   0 3118.39  105.39
   0   4   0 3151.78  108.19
   0   4   0 3118.19  105.09
   0   4   0 3191.88  104.89
  -1  -4   0 9999.00  325.97
  -1  -4   0 9836.12  325.67
   1   4   0 9634.24  325.07
   1   4   0 9404.76  322.07
  -2  -4   0 1291.67   46.10
  -2  -4   0 1278.57   44.90
  -2  -4   0 1282.37   46.20
   2   4   0 1253.67   45.20
   2   4   0 1276.87   45.10
   2   4   0 1286.57   43.50
   2   4   0 1294.57   44.80
  -3  -4   0    4.30    2.10
  -3  -4   0    3.70    2.10
  -3  -4   0    1.90    1.70
  -3  -4   0    2.20    1.40
   3   4   0    2.40    1.70
   3   4   0    5.60    2.20
   3   4   0    1.90    1.30
   3   4   0    3.00    2.00
  -4  -4   0  355.16   15.30
  -4  -4   0  373.96   15.30
  -4  -4   0  370.16   15.40
  -4  -4   0  363.46   16.30
   4   4   0  361.86   15.00
   4   4   0  379.96   16.40
   4   4   0  387.96   16.80
  -5  -4   0   84.49    6.30
  -5  -4   0   98.19    7.60
  -5  -4   0   84.39    6.30
  -5  -4   0   91.89    8.10
   5   4   0   96.09    7.80
   5   4   0   71.59    7.10
   5   4   0   80.29    6.60
   5   4   0   72.99    7.20
  -6  -4   0   -0.40    2.30
  -6  -4   0   -1.10    2.30
  -6  -4   0    1.00    2.90
  -6  -4   0    2.20    2.90
  -6  -4   0    4.20    2.80
   6   4   0   -1.60    2.70
   6   4   0   -0.50    2.50
   6   4   0   -0.60    3.40
  -7  -4   0   53.59    6.90
  -7  -4   0   49.99    7.30
  -7  -4   0   45.90    6.10
   7   4   0   51.99    6.80
   7   4   0   48.50    7.10
   7   4   0   40.40    6.80
  -8  -4   0   22.40    5.40
  -8  -4   0   17.30    5.60
  -8  -4   0   25.90    5.20
  -8  -4   0   31.60    6.80
   8   4   0   14.20    5.80
   8  -5   0   89.29   10.90
   8  -5   0  115.59   12.50
  -8   5   0   95.69   11.80
  -8   5   0   74.09   12.60
  -8   5   0   86.89    9.70
   7  -5   0   34.50    6.90
   7  -5   0   30.70    6.30
  -7   5   0   33.20    8.70
  -7   5   0   31.80    5.80
  -7   5   0   35.50    6.90
   6  -5   0   17.90    3.60
   6  -5   0   12.50    4.30
   6  -5   0   20.70    4.90
  -6   5   0   20.60    4.60
  -6   5   0   19.30    5.40
  -6   5   0   11.50    6.10
  -6   5   0   15.40    3.00
  -6   5   0   10.80    7.60
   5  -5   0  139.69    8.50
   5  -5   0  163.78   11.90
   5  -5   0  141.89   11.60
  -5   5   0  146.09   10.30
  -5   5   0  140.49   11.20
  -5   5   0  140.59    7.10
  -5   5   0  139.89   13.20
  -5   5   0  150.28   14.10
   4  -5   0   27.30    3.10
   4  -5   0   32.00    4.80
   4  -5   0   21.80    3.90
  -4   5   0   19.90    3.90
  -4   5   0   23.90    3.60
  -4   5   0   24.60    2.60
  -4   5   0   19.20    5.30
  -4   5   0   36.50    7.00
   3  -5   0  344.77   15.40
   3  -5   0  351.96   15.50
   3  -5   0  342.17   13.30
  -3   5   0  366.46   14.60
  -3   5   0  356.36   15.70
  -3   5   0  344.17   18.20
  -3   5   0  370.76   15.10
  -3   5   0  319.77   17.90
   2  -5   0  584.94   23.10
   2  -5   0  644.24   25.90
   2  -5   0  601.14   22.90
   2  -5   0  588.94   21.30
  -2   5   0  625.84   28.20
  -2   5   0  587.54   23.10
  -2   5   0  594.94   22.80
  -2   5   0  613.74   26.50
  -2   5   0  594.64   21.00
   1  -5   0  179.38    7.30
   1  -5   0  166.08   11.90
   1  -5   0  169.78    7.90
  -1   5   0  176.48    7.20
  -1   5   0  188.48    8.20
  -1   5   0  175.88   12.30
  -1   5   0  181.78    8.20
   0  -5   0  324.37   13.20
   0  -5   0  330.97   12.60
   0  -5   0  326.97   12.40
   0   5   0  329.07   12.60
   0   5   0  343.07   16.20
   0   5   0  332.37   13.10
  -1  -5   0  197.68    8.60
  -1  -5   0  194.08   12.50
  -1  -5   0  183.18    7.40
  -1  -5   0  188.88    8.50
  -1  -5   0  180.58   12.10
  -1  -5   0  177.38    7.10
   1   5   0  188.58    8.40
   1   5   0  191.38    7.20
   1   5   0  201.48   10.70
   1   5   0  187.28    8.40
  -2  -5   0  154.58    7.10
  -2  -5   0  146.59   10.60
  -2  -5   0  159.88   10.50
  -2  -5   0  153.68    7.80
   2   5   0  159.18    8.10
   2   5   0  153.88    6.10
   2   5   0  147.69    7.50
   2   5   0  156.28    7.90
  -3  -5   0  320.07   14.20
  -3  -5   0  317.17   15.80
  -3  -5   0  332.47   13.10
  -3  -5   0  339.57   15.40
   3   5   0  337.67   14.10
   3   5   0  327.67   12.50
   3   5   0  303.67   14.10
  -4  -5   0  126.29    9.20
  -4  -5   0  156.08   10.00
  -4  -5   0  123.09    9.30
  -4  -5   0  143.19    8.40
   4   5   0  133.99    6.80
   4   5   0  111.79    8.90
   4   5   0  124.19    8.80
   4   5   0  132.19    9.30
  -5  -5   0  174.88   11.00
  -5  -5   0  181.88   12.30
  -5  -5   0  173.78   11.30
   5   5   0  176.18   13.50
   5   5   0  176.28   11.90
   5   5   0  168.48   11.40
   5   5   0  192.08   12.80
  -6  -5   0    6.70    3.10
  -6  -5   0    9.60    4.20
  -6  -5   0    6.10    2.80
  -6  -5   0    1.20    2.40
  -6  -5   0    6.00    3.30
   6   5   0    5.00    3.20
   6   5   0    6.60    3.40
   6   5   0    6.90    3.40
  -7  -5   0    6.20    3.80
  -7  -5   0    6.20    3.70
  -7  -5   0    1.40    4.80
  -7  -5   0    7.60    4.20
  -7  -5   0    8.70    4.10
   7   5   0    4.50    4.00
   7   5   0    8.20    3.70
   7   5   0    0.60    3.50
  -8  -5   0   31.20    6.50
  -8  -5   0   14.00    5.40
  -8  -5   0   14.20    5.50
  -8  -5   0   16.90    5.10
   8   5   0   25.40    6.70
   7  -6   0  111.89   11.70
   7  -6   0  112.79   12.00
  -7   6   0  142.89   16.30
  -7   6   0  114.19   12.10
  -7   6   0   90.99    9.60
   6  -6   0   43.10    7.00
   6  -6   0   32.40    6.30
  -6   6   0   36.70    6.50
  -6   6   0   31.80    5.30
  -6   6   0   31.20    8.00
   5  -6   0    3.60    2.00
   5  -6   0    5.80    3.00
  -5   6   0    1.40    4.60
  -5   6   0   -0.60    6.50
  -5   6   0    4.80    1.70
  -5   6   0    3.30    2.50
  -5   6   0    4.30    2.90
   4  -6   0  162.98    7.60
   4  -6   0  140.89   10.80
   4  -6   0  161.08   11.10
  -4   6   0  174.78   10.80
  -4   6   0  161.98    7.10
  -4   6   0  179.88   12.20
  -4   6   0  172.48   14.90
  -4   6   0  183.68   15.70
   3  -6   0   72.69    4.40
   3  -6   0   74.99    6.40
   3  -6   0   73.39    6.60
  -3   6   0   49.00    8.20
  -3   6   0   66.49    5.90
  -3   6   0   66.79    6.10
   2  -6   0  374.66   15.30
   2  -6   0  342.27   14.70
  -2   6   0  349.37   15.00
  -2   6   0  340.47   14.70
  -2   6   0  320.07   18.20
  -2   6   0  369.86   18.90
  -2   6   0  353.46   13.00
   1  -6   0  910.31   33.20
   1  -6   0  874.01   36.90
   1  -6   0  895.41   32.50
   1  -6   0  905.91   31.70
  -1   6   0  920.31   32.80
  -1   6   0  927.31   31.70
  -1   6   0  924.71   37.30
  -1   6   0  897.01   32.90
   0  -6   0   87.99    8.90
   0  -6   0   85.49    6.00
   0  -6   0   95.89    5.60
   0  -6   0   95.99    4.80
   0   6   0   78.39    8.40
   0   6   0   90.29    4.80
   0   6   0  105.79    6.40
   0   6   0   98.89    5.10
  -1  -6   0  523.25   20.30
  -1  -6   0  503.05   23.40
  -1  -6   0  532.15   20.10
  -1  -6   0  556.94   24.20
   1   6   0  525.45   18.70
   1   6   0  517.25   20.10
   1   6   0  533.25   20.20
   1   6   0  541.45   23.20
  -2  -6   0  142.59   11.10
  -2  -6   0  127.89    5.80
  -2  -6   0  114.09   10.00
   2   6   0  127.79    5.20
   2   6   0  148.59    8.30
   2   6   0  126.69    8.00
   2   6   0  109.79    7.60
  -3  -6   0   -0.50    1.50
  -3  -6   0   -0.50    2.80
  -3  -6   0   -1.30    1.20
  -3  -6   0   -1.10    2.80
   3   6   0    4.00    2.00
   3   6   0   -0.40    1.90
   3   6   0    4.80    2.10
  -4  -6   0  250.27   12.70
  -4  -6   0  257.37   11.60
  -4  -6   0  272.87   14.40
  -4  -6   0  252.47   14.00
   4   6   0  259.67   13.00
   4   6   0  256.07   13.20
   4   6   0  259.67   10.90
   4   6   0  257.17   12.70
  -5  -6   0  113.69    9.80
  -5  -6   0  107.99    8.10
  -5  -6   0  113.19    9.10
  -5  -6   0  117.19   11.10
   5   6   0  110.19    8.90
   5   6   0  104.79    9.30
   5   6   0  104.79    7.20
   5   6   0  105.59   10.30
  -6  -6   0  120.89   10.60
  -6  -6   0  102.99    7.90
  -6  -6   0  103.79    9.60
  -6  -6   0  125.59    9.50
  -6  -6   0  110.99   10.10
   6   6   0  125.19   10.90
   6   6   0  101.59    9.20
   6   6   0   95.49    9.50
  -7  -6   0  117.69   10.40
  -7  -6   0  110.19   11.70
  -7  -6   0  143.49   11.40
  -7  -6   0  120.69   11.60
  -7  -6   0  135.39   10.00
   7   6   0  111.89   10.30
   7   6   0  122.49   11.50
   7   6   0  119.39   11.30
  -8  -6   0   11.20    5.30
  -8  -6   0   20.90    6.70
  -8  -6   0   12.50    5.50
  -8  -6   0    4.20    4.80
  -8  -6   0   11.80    5.60
   8   6   0    3.40    5.10
   8   6   0   11.30    5.80
   7  -7   0    6.10    5.20
   7  -7   0    6.40    4.80
  -7   7   0   14.60    4.70
  -7   7   0    5.20    4.80
  -7   7   0   13.70    8.40
   6  -7   0  163.38   13.70
   6  -7   0  155.58   13.10
  -6   7   0  177.88   14.20
  -6   7   0  166.78   12.70
  -6   7   0  177.68   17.70
   5  -7   0   89.79    8.60
   5  -7   0   74.39    5.40
   5  -7   0   87.19    9.30
  -5   7   0   74.89    8.60
  -5   7   0   70.49   15.40
  -5   7   0   74.39    4.50
  -5   7   0   66.09    7.10
  -5   7   0   76.59   11.50
   4  -7   0   35.20    5.20
   4  -7   0   47.60    3.80
   4  -7   0   34.70    5.40
  -4   7   0   37.20    2.90
  -4   7   0   29.70    5.00
  -4   7   0   37.80    5.00
  -4   7   0   36.30    8.00
  -4   7   0   32.50    8.50
   3  -7   0  408.06   17.80
   3  -7   0  395.46   14.80
   3  -7   0  395.26   17.40
  -3   7   0  383.56   17.00
  -3   7   0  386.96   21.80
  -3   7   0  397.76   15.50
  -3   7   0  400.96   17.80
  -3   7   0  365.36   25.50
   2  -7   0  201.88   10.60
   2  -7   0  203.78    8.60
   2  -7   0  218.68   16.00
   2  -7   0  207.78   10.20
  -2   7   0  209.88   10.30
  -2   7   0  199.88   10.40
  -2   7   0  210.28    8.40
  -2   7   0  241.98   17.50
   1  -7   0  309.67   13.30
   1  -7   0  294.97   12.50
   1  -7   0  311.67   19.70
   1  -7   0  280.67   11.70
  -1   7   0  311.27   19.70
  -1   7   0  299.67   12.90
  -1   7   0  291.17   11.60
  -1   7   0  284.17   12.50
   0  -7   0  877.01   31.80
   0  -7   0  841.52   30.50
   0  -7   0  906.31   36.90
   0  -7   0  858.81   30.80
   0   7   0  865.51   30.90
   0   7   0  852.41   36.00
   0   7   0  855.61   30.50
   0   7   0  825.32   31.40
  -1  -7   0  434.06   16.90
  -1  -7   0  423.16   15.60
  -1  -7   0  415.26   17.20
  -1  -7   0  427.86   21.40
   1   7   0  406.76   16.80
   1   7   0  386.96   19.90
   1   7   0  423.36   17.00
   1   7   0  432.56   15.40
  -2  -7   0   33.00    4.60
  -2  -7   0   38.60    3.10
  -2  -7   0   37.10    6.40
  -2  -7   0   45.40    7.10
  -2  -7   0   34.60    4.30
   2   7   0   36.40    4.10
   2   7   0   37.80    4.30
   2   7   0   39.60    2.50
  -3  -7   0   79.69    8.90
  -3  -7   0  101.79    7.70
  -3  -7   0   89.19    5.60
  -3  -7   0   88.49    9.40
   3   7   0   94.89    7.20
   3   7   0   76.59    6.80
   3   7   0   86.49    4.20
   3   7   0   89.89    7.60
  -4  -7   0  151.58    8.20
  -4  -7   0  154.48   12.90
  -4  -7   0  164.78   11.20
  -4  -7   0  181.48   13.60
   4   7   0  185.98   12.40
   4   7   0  177.38   11.30
   4   7   0  169.68   11.70
   4   7   0  155.38    7.40
  -5  -7   0  140.19    9.60
  -5  -7   0  148.09   12.50
  -5  -7   0  140.69   10.80
  -5  -7   0  146.89   12.40
   5   7   0  148.59   10.70
   5   7   0  157.48    7.80
   5   7   0  148.09   11.80
   5   7   0  143.89   11.30
  -6  -7   0   72.79    7.40
  -6  -7   0   68.39    6.20
  -6  -7   0   74.19    9.00
  -6  -7   0   77.29    9.60
  -6  -7   0   62.59    7.60
   6   7   0   84.69    8.90
   6   7   0   62.79    8.10
  -7  -7   0   23.20    5.10
  -7  -7   0   21.00    5.30
  -7  -7   0   27.50    5.90
  -7  -7   0   28.90    7.80
   7   7   0   22.10    5.60
   7   7   0   23.50    6.00
  -8  -7   0   58.89    8.90
  -8  -7   0   71.39    9.20
  -8  -7   0   58.39    9.00
  -8  -7   0   69.39    9.60
   8   7   0   55.99    8.50
   8   7   0   61.79    9.60
   7  -8   0   42.40    8.20
   7  -8   0   39.10    7.70
  -7   8   0   46.80    7.00
  -7   8   0   62.49    9.50
  -7   8   0   50.29   12.20
   6  -8   0   19.90    7.90
   6  -8   0   20.60    5.70
  -6   8   0   17.50    4.60
   5  -8   0   84.09    5.60
   5  -8   0   75.19    8.30
   5  -8   0   70.89    8.70
  -5   8   0   84.49    8.10
  -5   8   0   68.79   11.90
  -5   8   0   73.59    8.80
   4  -8   0  176.18    7.80
   4  -8   0  152.18   11.60
   4  -8   0  187.68   13.00
  -4   8   0  159.08   11.20
  -4   8   0  207.48   18.80
  -4   8   0  179.28   26.30
  -4   8   0  172.88   12.50
   3  -8   0   36.20    4.90
   3  -8   0   43.10    3.40
   3  -8   0   41.00    5.60
  -3   8   0   37.00    4.90
  -3   8   0   31.80    7.50
  -3   8   0   32.00    8.40
  -3   8   0   36.80    5.30
  -3   8   0   41.60    3.10
   2  -8   0   52.79    5.20
   2  -8   0   48.60    5.50
   2  -8   0   44.30    8.30
   2  -8   0   57.59    4.10
  -2   8   0   48.70    8.70
  -2   8   0   58.19    5.80
  -2   8   0   48.20    5.10
  -2   8   0   60.89    4.00
   1  -8   0   44.20    8.10
   1  -8   0   40.20    4.10
   1  -8   0   47.70    3.90
   1  -8   0   40.40    4.60
  -1   8   0   47.20    3.80
  -1   8   0   46.10    7.90
  -1   8   0   45.00    4.50
  -1   8   0   49.00    4.90
   0  -8   0  375.96   14.70
   0  -8   0  393.46   16.20
   0  -8   0  369.46   15.00
   0  -8   0  371.76   20.80
   0   8   0  362.36   14.70
   0   8   0  363.56   15.00
   0   8   0  386.16   16.00
   0   8   0  371.36   20.40
  -1  -8   0  781.92   28.10
  -1  -8   0  751.82   29.40
  -1  -8   0  768.92   34.90
  -1  -8   0  823.82   30.10
   1   8   0  824.22   34.20
   1   8   0  801.32   27.90
   1   8   0  774.92   29.70
   1   8   0  797.52   29.50
  -2  -8   0    7.20    2.30
  -2  -8   0   16.20    2.10
  -2  -8   0   16.80    5.40
  -2  -8   0   23.20    6.00
  -2  -8   0   16.90    3.20
   2   8   0   13.90    5.20
   2   8   0   11.40    1.50
   2   8   0   12.60    2.70
   2   8   0   13.00    2.80
  -3  -8   0   46.60    5.20
  -3  -8   0   39.00    7.00
  -3  -8   0   39.40    6.90
  -3  -8   0   47.70    3.80
   3   8   0   45.90    3.00
   3   8   0   49.20    5.40
   3   8   0   36.10    4.90
  -4  -8   0  118.19   12.40
  -4  -8   0  134.59   13.80
  -4  -8   0  140.19   10.60
  -4  -8   0  141.19    7.40
   4   8   0  149.29   11.00
   4   8   0  134.79   10.10
   4   8   0  139.89    6.40
   4   8   0  172.38   12.20
  -5  -8   0   24.40    6.40
  -5  -8   0   14.40    3.10
  -5  -8   0   21.20    4.50
   5   8   0   23.80    3.20
   5   8   0   15.20    4.30
   5   8   0   20.60    4.40
   5   8   0   18.80    4.50
  -6  -8   0   37.00    5.20
  -6  -8   0   39.20    8.00
  -6  -8   0   46.10    6.60
  -6  -8   0   45.40    5.00
  -6  -8   0   58.99    9.70
   6   8   0   39.50    6.00
   6   8   0   45.70    6.90
  -7  -8   0   92.09   10.20
  -7  -8   0   86.89   10.30
  -7  -8   0  105.69    9.60
  -7  -8   0  107.79   11.90
   7   8   0   87.29   10.00
   7   8   0   85.59    9.40
  -8  -8   0   -4.30    6.70
  -8  -8   0   -1.20    4.50
  -8  -8   0    0.40    4.10
   8   8   0    4.80    5.20
   7  -9   0   36.60    8.20
   7  -9   0   34.70    7.40
  -7   9   0   34.70    7.90
  -7   9   0   37.20    6.90
  -7   9   0   27.00   11.80
   6  -9   0  100.79   10.60
   6  -9   0   96.29   10.70
  -6   9   0   81.49    9.10
  -6   9   0  103.69   11.80
  -6   9   0  100.59   15.50
   5  -9   0  182.98   14.10
   5  -9   0  170.08   13.60
  -5   9   0  170.38   12.60
  -5   9   0  168.48   18.30
  -5   9   0  177.88   14.10
   4  -9   0   95.79    9.50
   4  -9   0  102.69    9.50
   4  -9   0   98.29    5.80
  -4   9   0   86.89   12.90
  -4   9   0  104.59    9.20
  -4   9   0  108.79   10.00
   3  -9   0  197.98   13.00
   3  -9   0  204.38   12.70
   3  -9   0  208.88    8.70
  -3   9   0  225.18   19.70
  -3   9   0  182.58   12.50
  -3   9   0  197.38    8.30
  -3   9   0  207.18   12.50
   2  -9   0   36.40    3.50
   2  -9   0   31.00    4.60
   2  -9   0   43.50    5.00
   2  -9   0   45.00    8.70
  -2   9   0   35.50    3.30
  -2   9   0   52.29    8.90
  -2   9   0   39.50    5.00
  -2   9   0   39.10    4.90
   1  -9   0  355.26   23.90
   1  -9   0  328.57   13.50
   1  -9   0  312.27   19.70
   1  -9   0  360.46   15.50
  -1   9   0  327.67   15.00
  -1   9   0  360.06   24.30
  -1   9   0  310.17   13.40
  -1   9   0  323.97   15.30
   0  -9   0  427.06   18.20
   0  -9   0  422.96   16.60
   0  -9   0  420.26   17.00
   0  -9   0  359.46   24.80
   0   9   0  429.16   23.20
   0   9   0  434.26   16.70
   0   9   0  422.36   17.90
   0   9   0  427.36   17.00
  -1  -9   0  175.78   16.20
  -1  -9   0  165.58    7.60
  -1  -9   0  168.68   10.70
  -1  -9   0  150.58    9.60
   1   9   0  174.98   10.50
   1   9   0  170.78   14.80
   1   9   0  176.38    9.00
   1   9   0  172.48    7.60
  -2  -9   0  581.94   21.10
  -2  -9   0  584.44   23.50
  -2  -9   0  581.84   29.00
  -2  -9   0  595.84   23.70
  -2  -9   0  562.14   28.20
   2   9   0  557.44   26.70
   2   9   0  596.94   20.50
   2   9   0  548.55   23.30
   2   9   0  570.24   23.30
  -3  -9   0  351.96   22.80
  -3  -9   0  359.76   16.70
  -3  -9   0  357.16   16.40
  -3  -9   0  352.36   23.50
  -3  -9   0  343.07   13.80
   3   9   0  350.96   16.10
   3   9   0  350.46   16.50
   3   9   0  345.07   12.60
  -4  -9   0    0.20    2.50
  -4  -9   0    0.90    1.60
  -4  -9   0    0.90    5.90
  -4  -9   0   -0.50    4.10
  -4  -9   0    2.00    5.40
   4   9   0   -1.90    2.30
   4   9   0    0.60    2.80
  -5  -9   0  170.08   12.60
  -5  -9   0  159.48   15.10
  -5  -9   0  166.78   12.90
  -5  -9   0  169.78   10.20
   5   9   0  172.08   12.30
   5   9   0  161.98   12.30
  -6  -9   0    6.60    3.90
  -6  -9   0    8.60    6.20
  -6  -9   0    5.10    3.70
  -6  -9   0    4.80    3.10
   6   9   0    9.50    4.80
   6   9   0    1.10    3.70
  -7  -9   0   24.70    6.60
  -7  -9   0   26.80    6.90
  -7  -9   0   21.80    8.10
   7   9   0   30.00    6.50
   7   9   0   14.30    5.60
   7 -10   0   20.60    6.60
   7 -10   0   21.10    7.00
  -7  10   0   22.60    6.10
  -7  10   0   18.60    6.40
  -7  10   0    4.10   11.20
   6 -10   0   34.70    7.40
   6 -10   0   40.00    7.60
  -6  10   0   31.30    7.00
  -6  10   0   28.90    8.80
  -6  10   0   21.20   10.70
   5 -10   0  181.68   14.70
   5 -10   0  188.38   14.40
  -5  10   0  161.78   13.60
  -5  10   0  188.08   13.80
  -5  10   0  194.88   20.90
   4 -10   0  267.77   17.20
   4 -10   0  261.77   10.90
   4 -10   0  285.17   17.30
  -4  10   0  304.47   25.00
  -4  10   0  266.67   16.30
  -4  10   0  273.27   17.10
   3 -10   0  124.49   10.50
   3 -10   0  146.29   10.50
   3 -10   0  126.69   15.70
   3 -10   0  121.09    6.30
  -3  10   0  127.19    6.10
  -3  10   0  146.39   11.00
  -3  10   0  119.19    9.70
  -3  10   0  129.59   15.40
   2 -10   0  146.49    7.60
   2 -10   0  166.78   16.50
   2 -10   0  168.68   10.70
   2 -10   0  144.39   11.10
  -2  10   0  153.78   10.50
  -2  10   0  133.89   15.20
  -2  10   0  164.08   10.90
  -2  10   0  157.98    7.40
   1 -10   0    1.40    1.70
   1 -10   0    1.30    1.70
   1 -10   0   11.20    6.30
   1 -10   0    3.00    2.40
  -1  10   0    1.50    2.20
  -1  10   0   -2.00    5.20
  -1  10   0    2.10    1.50
  -1  10   0    2.80    2.00
   0 -10   0  275.97   12.30
   0 -10   0  290.47   12.90
   0 -10   0  323.57   23.10
   0 -10   0  295.17   14.10
   0  10   0  291.57   13.90
   0  10   0  275.57   12.80
   0  10   0  308.27   22.30
   0  10   0  288.47   12.50
  -1 -10   0  410.26   16.20
  -1 -10   0  411.16   18.30
  -1 -10   0  404.56   17.70
  -1 -10   0  424.86   28.30
   1  10   0  420.56   17.90
   1  10   0  414.76   18.20
   1  10   0  426.86   16.10
   1  10   0  437.16   27.10
  -2 -10   0  273.97   11.30
  -2 -10   0  269.37   20.80
  -2 -10   0  287.07   13.70
  -2 -10   0  283.07   14.00
   2  10   0  261.27   19.00
   2  10   0  271.07   10.80
   2  10   0  294.97   13.80
   2  10   0  267.67   13.50
  -3 -10   0  347.47   16.90
  -3 -10   0  338.87   24.40
  -3 -10   0  342.07   16.50
  -3 -10   0  354.76   13.80
   3  10   0  339.97   16.70
   3  10   0  336.17   12.30
   3  10   0  372.36   16.70
  -4 -10   0  185.88   14.90
  -4 -10   0  243.68   19.50
  -4 -10   0  199.98    9.60
  -4 -10   0  210.58   14.60
   4  10   0  223.28   14.10
   4  10   0  246.58   15.10
  -5 -10   0   11.10    4.00
  -5 -10   0   10.50    4.20
  -5 -10   0   -1.40    5.60
  -5 -10   0   11.60    4.10
   5  10   0   17.90    4.80
   5  10   0    9.40    4.10
  -6 -10   0   27.60    5.90
  -6 -10   0   32.10    4.60
  -6 -10   0   32.80    7.20
   6  10   0   44.60    7.00
   6  10   0   40.20    6.80
  -7 -10   0   -7.00    7.00
  -7 -10   0    6.90    4.20
  -7 -10   0    6.30    4.70
   7  10   0   -1.50    4.40
   7  10   0    2.30    4.30
   6 -11   0   27.70    7.40
   6 -11   0   38.90    7.40
  -6  11   0   29.10    7.10
  -6  11   0   11.00   11.00
  -6  11   0   26.10    5.80
   5 -11   0   80.89    9.90
   5 -11   0   75.49    9.60
  -5  11   0   88.89    9.60
  -5  11   0   84.69   10.20
  -5  11   0   70.49   14.10
   4 -11   0  107.79   10.60
   4 -11   0  105.69    9.80
  -4  11   0   98.59    9.40
  -4  11   0  106.59   10.20
  -4  11   0  104.59   15.90
   3 -11   0  436.26   17.20
   3 -11   0  444.96   21.30
   3 -11   0  476.85   20.80
  -3  11   0  454.45   21.10
  -3  11   0  461.15   32.70
  -3  11   0  462.25   20.90
  -3  11   0  438.66   17.00
   2 -11   0   80.99    6.00
   2 -11   0   96.39   14.00
   2 -11   0   86.89    7.70
   2 -11   0   93.49    8.70
  -2  11   0   90.59    7.80
  -2  11   0   78.29   12.30
  -2  11   0   82.79    5.80
  -2  11   0   82.69    7.90
   1 -11   0  149.09   16.50
   1 -11   0  121.09    7.90
   1 -11   0  121.59    8.50
   1 -11   0  140.99   10.50
  -1  11   0  130.59    8.90
  -1  11   0  120.39    7.80
  -1  11   0  120.69   17.00
  -1  11   0  108.79    9.00
   0 -11   0   85.39   13.10
   0 -11   0   64.69    6.90
   0 -11   0   69.69    6.20
   0  11   0   74.09   11.60
   0  11   0   75.39    7.20
   0  11   0   77.99    6.50
   0  11   0   76.59    6.00
  -1 -11   0   91.79    8.00
  -1 -11   0   84.39    5.90
  -1 -11   0   82.39    7.00
  -1 -11   0  104.39   13.70
   1  11   0   80.49    7.50
   1  11   0   90.19    7.50
   1  11   0   83.49   11.40
   1  11   0   90.89    6.00
  -2 -11   0  992.00   38.20
  -2 -11   0  965.40   34.80
  -2 -11   0 1047.30   46.20
  -2 -11   0  986.50   37.90
   2  11   0  914.41   36.10
   2  11   0  966.30   47.00
   2  11   0  996.70   38.00
   2  11   0 1012.50   38.00
  -3 -11   0    5.40    3.20
  -3 -11   0    4.10    1.70
  -3 -11   0    4.80    5.90
   3  11   0   -0.80    2.30
   3  11   0    4.80    3.30
  -4 -11   0  150.78    7.50
  -4 -11   0  150.98   12.00
  -4 -11   0  126.19   15.50
  -4 -11   0  137.59   11.50
   4  11   0  158.08   13.50
   4  11   0  150.58   12.00
  -5 -11   0  107.19   10.60
  -5 -11   0  121.39   10.90
  -5 -11   0  120.79   14.70
  -5 -11   0  105.19    9.90
   5  11   0  101.19   10.20
   5  11   0  100.29   10.00
  -6 -11   0    5.80    4.00
  -6 -11   0    1.40    3.70
  -6 -11   0   -3.00    7.20
   6  11   0    4.10    4.30
   6  11   0    1.20    3.90
  -7 -11   0   20.50   10.20
  -7 -11   0   24.00    6.60
  -7 -11   0   27.80    6.20
   7  11   0   21.00    7.30
   7  11   0   31.80    6.80
   6 -12   0   20.70    6.10
   6 -12   0   17.80    5.70
  -6  12   0   27.00    6.90
  -6  12   0   12.40    5.20
  -6  12   0   14.60   12.70
   5 -12   0   69.49   15.10
   5 -12   0   73.49    9.00
  -5  12   0   51.79   13.30
  -5  12   0   62.79    8.80
   4 -12   0   16.40    4.80
   4 -12   0   19.30    4.80
  -4  12   0   19.00    4.80
  -4  12   0   25.20   10.00
   3 -12   0  307.07   18.30
   3 -12   0  247.68   16.00
   3 -12   0  273.47   11.40
  -3  12   0  280.87   25.60
  -3  12   0  246.68   16.10
  -3  12   0  261.87   16.60
  -3  12   0  264.07   11.10
   2 -12   0  525.05   24.00
   2 -12   0  512.95   20.60
   2 -12   0  504.55   22.40
   2 -12   0  552.94   35.10
  -2  12   0  547.15   36.20
  -2  12   0  515.45   20.40
  -2  12   0  534.75   23.60
  -2  12   0  536.55   23.00
   1 -12   0   55.89   12.20
   1 -12   0   33.50    4.80
   1 -12   0   28.30    4.30
  -1  12   0   29.50    7.90
  -1  12   0   23.10    8.60
  -1  12   0   28.90    3.90
  -1  12   0   39.90    5.10
   0 -12   0    5.70    2.30
   0 -12   0   15.00    4.10
   0 -12   0    9.40    2.90
   0  12   0    5.50    2.50
   0  12   0    6.10    3.00
   0  12   0    8.60    8.00
   0  12   0   10.60    3.20
  -1 -12   0  135.39    7.30
  -1 -12   0  151.98   11.10
  -1 -12   0  132.29    9.80
  -1 -12   0  140.79   16.90
   1  12   0  158.48   11.30
   1  12   0  146.69   16.40
   1  12   0  140.79    7.40
   1  12   0  133.69    9.80
  -2 -12   0   63.89    7.00
  -2 -12   0   70.19   12.30
  -2 -12   0   70.89   12.70
  -2 -12   0   72.19    5.20
   2  12   0   75.29    4.70
   2  12   0   65.39    7.20
   2  12   0   68.89    7.50
  -3 -12   0  243.08   15.90
  -3 -12   0  242.48   15.80
  -3 -12   0  253.27   22.30
  -3 -12   0  244.58   10.50
   3  12   0  224.08   14.90
   3  12   0  273.27   16.00
  -4 -12   0    2.20    7.20
  -4 -12   0    1.30    3.20
  -4 -12   0    6.30    1.90
  -4 -12   0    5.60    3.60
   4  12   0    2.70    3.40
   4  12   0    6.20    3.40
  -5 -12   0   69.69    8.70
  -5 -12   0   78.39   13.20
  -5 -12   0   89.49    9.50
   5  12   0   64.99    8.40
   5  12   0   67.09    8.40
  -6 -12   0  111.89   11.30
  -6 -12   0  132.39   12.90
  -6 -12   0  101.99   15.10
   6  12   0  111.29   11.70
   6  12   0  109.79   10.90
  -7 -12   0    2.70    9.30
  -7 -12   0    5.60    4.40
   7  12   0    7.50    5.10
   7  12   0   11.30    6.00
   6 -13   0   64.39   10.00
   6 -13   0   47.50    8.80
  -6  13   0   76.29   10.60
  -6  13   0   52.29   16.50
  -6  13   0   50.39    7.90
   5 -13   0   39.70    7.10
   5 -13   0   28.00    7.00
  -5  13   0   35.20    6.80
  -5  13   0   29.30    6.70
  -5  13   0   42.00   14.80
   4 -13   0  105.19   10.40
   4 -13   0  123.99   12.20
  -4  13   0  101.79   10.50
  -4  13   0  106.49   18.00
  -4  13   0  110.89   11.00
   3 -13   0    3.60    2.70
   3 -13   0    3.80    3.00
   3 -13   0    3.10    3.40
  -3  13   0    0.30    8.40
  -3  13   0    0.00    2.80
  -3  13   0    2.20    3.30
   2 -13   0  180.18   14.00
   2 -13   0  197.48    9.90
  -2  13   0  190.18   14.30
  -2  13   0  201.98   22.30
  -2  13   0  198.48   14.10
  -2  13   0  183.68    9.40
   1 -13   0  469.65   20.00
   1 -13   0  490.75   22.70
   1 -13   0  497.95   34.50
   1 -13   0  475.35   20.70
  -1  13   0  479.85   20.90
  -1  13   0  525.05   35.10
  -1  13   0  467.55   22.00
  -1  13   0  506.65   20.20
   0 -13   0    5.60    8.50
   0 -13   0    0.10    2.10
   0 -13   0    2.50    2.90
   0 -13   0    5.40    2.20
   0  13   0    0.20    2.00
   0  13   0    0.50    8.00
   0  13   0    4.10    2.70
   0  13   0   -1.20    2.00
  -1 -13   0  208.48   12.40
  -1 -13   0  214.18   14.40
  -1 -13   0  229.98   22.70
  -1 -13   0  201.68   13.00
   1  13   0  202.58   13.80
   1  13   0  214.48   13.30
   1  13   0  198.58    9.70
  -2 -13   0   25.60    3.30
  -2 -13   0   18.40    9.20
  -2 -13   0   27.50    5.10
   2  13   0   27.30    5.10
   2  13   0   23.70    2.80
   2  13   0   28.70    5.00
  -3 -13   0   55.99    7.30
  -3 -13   0   42.20    3.90
  -3 -13   0   54.19    7.00
  -3 -13   0   68.39   13.40
   3  13   0   53.69    7.20
   3  13   0   49.10    6.60
  -4 -13   0  285.17   17.80
  -4 -13   0  248.68   24.10
  -4 -13   0  312.47   19.10
   4  13   0  255.77   16.90
   4  13   0  248.18   17.30
  -5 -13   0   16.70    9.20
  -5 -13   0    8.30    4.10
  -5 -13   0    8.50    4.80
   5  13   0    3.20    4.30
   5  13   0    8.80    4.70
  -6 -13   0   18.50    5.70
  -6 -13   0   28.10   11.30
  -6 -13   0   29.20    7.10
   6  13   0   22.60    6.90
   6  13   0   13.40    5.10
   5 -14   0   94.49   10.80
   5 -14   0   91.99   11.60
  -5  14   0  110.89   11.40
  -5  14   0   89.89   18.90
  -5  14   0   82.19   10.20
   4 -14   0   23.80    8.50
   4 -14   0   20.40    5.90
  -4  14   0   16.80   12.40
  -4  14   0   21.70    5.40
   3 -14   0  128.69   11.30
   3 -14   0  153.88   13.20
  -3  14   0  155.08   12.60
  -3  14   0  128.99   18.80
  -3  14   0  141.49   12.60
   2 -14   0    3.20    3.80
   2 -14   0    1.90    2.60
   2 -14   0   -2.50    2.50
  -2  14   0    0.00    3.50
  -2  14   0   -2.30    2.60
  -2  14   0   -2.70    2.00
  -2  14   0    8.80   10.40
   1 -14   0   61.89    8.20
   1 -14   0   64.29   14.50
   1 -14   0   81.79    7.40
   1 -14   0   72.79    6.80
  -1  14   0   58.59    7.40
  -1  14   0   70.99    7.30
  -1  14   0   78.29    6.80
  -1  14   0   79.09   15.00
   0 -14   0  332.77   17.50
   0 -14   0  326.77   15.70
   0 -14   0  348.37   15.30
   0 -14   0  299.87   27.00
   0  14   0  324.67   27.50
   0  14   0  341.77   17.20
   0  14   0  323.97   15.10
   0  14   0  325.67   15.70
  -1 -14   0   16.30    3.00
  -1 -14   0   13.00    9.80
  -1 -14   0   12.40    3.90
  -1 -14   0    9.00    3.50
   1  14   0   14.20    3.00
   1  14   0   18.80    4.60
   1  14   0   12.40   11.00
  -2 -14   0   54.99    4.90
  -2 -14   0   47.80    6.60
  -2 -14   0   54.49    7.60
  -2 -14   0   32.30   11.40
   2  14   0   51.39    6.50
   2  14   0   60.99    7.60
   2  14   0   55.19    4.20
  -3 -14   0   22.80    5.30
  -3 -14   0   22.90   10.60
  -3 -14   0   26.00    5.60
  -3 -14   0   22.50    4.60
   3  14   0   26.30    5.80
   3  14   0   22.50    5.50
  -4 -14   0   75.49    9.10
  -4 -14   0   46.50   13.30
  -4 -14   0   79.89    9.70
   4  14   0   70.19    8.40
   4  14   0   66.39    8.80
  -5 -14   0  163.38   14.00
  -5 -14   0  115.99   11.90
  -5 -14   0  115.09   17.50
   5  14   0  123.79   12.50
   5  14   0  123.99   12.10
  -6 -14   0   17.70   11.40
  -6 -14   0   16.20    5.90
  -6 -14   0    5.50    4.80
   6  14   0   13.30    5.90
   6  14   0   16.60    6.20
   5 -15   0   41.10    8.80
   5 -15   0   29.00    6.80
  -5  15   0   30.10    7.20
  -5  15   0   29.50   16.40
  -5  15   0   27.10    7.00
   4 -15   0   87.69   10.20
   4 -15   0   87.49   11.00
  -4  15   0   73.19   19.80
  -4  15   0   83.39   10.20
  -4  15   0   78.79    9.80
   3 -15   0   15.70    4.60
   3 -15   0   29.00    6.30
  -3  15   0   26.00    5.60
  -3  15   0   19.30   13.90
  -3  15   0   23.60    5.90
   2 -15   0  182.58   12.90
   2 -15   0  142.49   13.30
   2 -15   0  169.98   10.50
  -2  15   0  172.88   13.60
  -2  15   0  163.68   10.30
  -2  15   0  171.78   12.80
   1 -15   0   10.00   13.50
   1 -15   0   13.90    4.60
   1 -15   0   25.40    4.60
  -1  15   0   20.00    4.50
  -1  15   0   19.80   12.50
  -1  15   0   24.50    5.30
  -1  15   0   16.90    4.00
   0 -15   0   29.30    5.80
   0 -15   0   30.00    4.60
   0 -15   0   31.80    5.20
   0 -15   0   18.40   13.90
   0  15   0   47.50    6.00
   0  15   0   18.90    4.80
   0  15   0   45.90    5.60
   0  15   0   14.70   13.00
  -1 -15   0  273.87   18.40
  -1 -15   0  315.57   13.90
  -1 -15   0  313.07   15.90
  -1 -15   0  294.17   28.70
   1  15   0  310.67   19.10
   1  15   0  313.67   14.50
   1  15   0  287.17   15.50
  -2 -15   0    0.90    3.70
  -2 -15   0   -0.20    9.60
  -2 -15   0    5.80    3.50
   2  15   0    5.50    3.40
   2  15   0    0.50    3.40
  -3 -15   0   85.99    9.50
  -3 -15   0  105.29   18.00
  -3 -15   0   75.09    9.10
   3  15   0   89.89    9.90
   3  15   0   95.19   10.20
  -4 -15   0   65.79    9.90
  -4 -15   0   63.39    9.90
   4  15   0   47.00    7.70
   4  15   0   55.79    8.00
  -5 -15   0    1.20    3.50
  -5 -15   0   -0.20    4.10
  -5 -15   0   -0.90   10.90
   5  15   0    5.10    4.90
   5  15   0    1.20    4.70
   4 -16   0   51.39    8.50
   4 -16   0   48.70    9.00
  -4  16   0   47.80    8.30
  -4  16   0   67.79   18.70
  -4  16   0   54.19    8.50
   3 -16   0   70.39    9.90
  -3  16   0   82.59   20.20
  -3  16   0   69.39    9.10
  -3  16   0   78.99    9.60
   2 -16   0    5.00    4.00
   2 -16   0    7.40    4.70
  -2  16   0    8.00    4.20
  -2  16   0   -5.80   13.30
  -2  16   0    9.40    4.50
   1 -16   0  363.86   17.20
   1 -16   0  351.06   16.70
   1 -16   0  326.77   21.10
  -1  16   0  343.07   16.50
  -1  16   0  354.66   17.40
  -1  16   0  334.97   22.60
  -1  16   0  368.46   34.20
   0 -16   0  327.67   31.90
   0 -16   0  331.17   15.80
   0 -16   0  318.17   20.60
   0  16   0  342.77   16.70
   0  16   0  370.66   21.60
   0  16   0  333.47   16.00
  -1 -16   0    7.60    4.20
  -1 -16   0    7.90    4.20
  -1 -16   0    7.20    2.80
  -1 -16   0  -13.50   12.60
   1  16   0    2.10    3.40
   1  16   0    1.10    3.60
   1  16   0    6.90    3.70
  -2 -16   0  458.15   22.50
  -2 -16   0  423.66   20.90
  -2 -16   0  397.16   34.50
   2  16   0  397.56   21.10
   2  16   0  401.26   20.60
  -3 -16   0   18.00   12.60
  -3 -16   0   23.00    6.00
  -3 -16   0   29.80    6.30
   3  16   0   21.80    6.40
  -4 -16   0   19.00    5.80
  -4 -16   0   15.40    5.80
  -4 -16   0   18.00   12.50
   4  16   0   14.00    5.70
   4  16   0   10.00    4.40
  -5 -16   0   24.80    7.00
  -5 -16   0   35.50   14.10
  -5 -16   0   18.80    5.90
   5  16   0   22.00    5.90
   5  16   0   24.10    6.90
   3 -17   0   10.00    6.00
   3 -17   0   38.80    7.00
  -3  17   0   23.70    6.20
  -3  17   0   23.40    6.50
  -3  17   0   10.40   16.40
   2 -17   0  134.69   11.60
   2 -17   0  107.29   12.50
  -2  17   0  131.69   12.60
  -2  17   0  124.49   23.30
  -2  17   0  115.29   11.10
   1 -17   0    3.20    4.30
   1 -17   0   14.10    4.40
   1 -17   0    3.90    4.70
  -1  17   0   10.80    4.60
  -1  17   0   13.50    3.90
  -1  17   0    6.60   18.40
  -1  17   0    9.00    4.50
   0 -17   0  119.89   23.40
   0 -17   0  176.98   14.70
   0 -17   0  158.18   11.90
   0  17   0  153.68   11.20
   0  17   0  155.88   12.00
   0  17   0  178.08   14.70
  -1 -17   0   71.49   19.40
  -1 -17   0   66.39    8.10
  -1 -17   0   62.09    8.70
   1  17   0   61.89    8.90
   1  17   0   74.69    8.50
  -2 -17   0   -1.10   12.70
  -2 -17   0    1.60    4.10
  -2 -17   0   -2.00    3.80
   2  17   0    8.30    5.00
   2  17   0   -0.30    3.50
  -3 -17   0   80.69    9.70
  -3 -17   0   94.19   10.70
   3  17   0   68.49    9.40
   3  17   0   91.69   10.60
  -4 -17   0   16.30    6.10
  -4 -17   0   15.90    6.00
  -4 -17   0   21.80   13.70
   4  17   0    5.80    4.80
   4  17   0    7.90    5.60
   2 -18   0    1.10    5.10
  -2  18   0   -3.00    4.30
  -2  18   0    1.80   22.60
  -2  18   0    2.70    5.30
   1 -18   0   65.39    9.80
   1 -18   0   61.49    7.80
  -1  18   0   65.09    8.90
  -1  18   0   59.19    8.00
  -1  18   0   57.19    7.80
   0 -18   0    0.70    4.20
   0 -18   0    5.90    3.60
   0 -18   0    7.10    4.50
   0  18   0    3.80    4.30
   0  18   0    6.60    3.90
  -1 -18   0   57.09   20.00
  -1 -18   0   75.29    8.90
  -1 -18   0   66.19    9.40
   1  18   0   79.89    9.20
   1  18   0   87.49   10.10
  -2 -18   0   64.49   18.70
  -2 -18   0   40.10    7.80
   2  18   0   61.89    9.00
   2  18   0   48.70    7.50
  -3 -18   0   12.60    5.40
  -3 -18   0    9.80    4.80
  -3 -18   0   -2.90   15.10
   3  18   0    1.60    3.90
   3  18   0   -0.30    4.30
  -4 -18   0   67.39   10.00
  -4 -18   0   95.89   11.50
   1 -19   0    1.40    3.90
   1 -19   0    3.30    4.80
  -1  19   0   -1.50    3.70
   0 -19   0   42.40    8.00
   0 -19   0   47.10    8.30
   0  19   0   46.20    8.40
   0  19   0   53.79    7.60
  -1 -19   0   -2.00    4.90
  -1 -19   0   18.40   21.20
  -1 -19   0    6.70    4.80
   1  19   0    1.00    3.90
   1  19   0    9.60    5.30
  -2 -19   0   86.99   23.60
  -2 -19   0   88.99   10.50
  -2 -19   0  106.39   12.00
   2  19   0   88.79   11.30
   2  19   0   99.09   10.90
   2  19  -1  176.28   14.60
  -2 -19   1  202.08   30.10
  -2 -19   1  176.48   14.60
  -2 -19   1  154.48   14.80
   1  19  -1    5.10    5.20
   1  19  -1    1.00    4.20
  -1 -19   1    7.70   22.30
  -1 -19   1    4.70    5.30
  -1 -19   1    7.50    5.30
   0  19  -1   21.10    6.70
   0  19  -1   10.80    4.80
   0 -19   1   24.00    6.70
   0 -19   1   31.50    6.90
  -1  19  -1   17.10    6.20
   1 -19   1   42.10    8.80
   3  18  -1    4.40    4.20
   3  18  -1   -1.00    4.20
  -3 -18   1    1.30    4.70
  -3 -18   1    3.10   14.40
  -3 -18   1   10.10    4.90
   2  18  -1   32.70    7.20
   2  18  -1   27.20    6.40
  -2 -18   1   31.20    6.80
  -2 -18   1   29.50    7.30
  -2 -18   1   23.20   17.60
   1  18  -1  256.47   17.30
   1  18  -1  235.98   18.00
  -1 -18   1  253.27   31.60
  -1 -18   1  257.67   17.40
  -1 -18   1  245.08   18.70
   0  18  -1   29.80    5.70
   0  18  -1   19.80    5.80
   0 -18   1   26.30    6.40
   0 -18   1   14.80    5.60
  -1  18  -1   14.50    5.80
  -1  18  -1   21.60    5.80
   1 -18   1   20.20    5.20
   1 -18   1    6.20    4.70
  -2  18  -1   42.90    7.60
   2 -18   1   45.30    8.60
   2 -18   1   52.19    8.50
   4  17  -1    8.40    5.10
   4  17  -1    7.10    4.70
  -4 -17   1    7.90    5.30
  -4 -17   1    9.50    5.20
  -4 -17   1   13.00   13.60
   3  17  -1   58.29    8.50
   3  17  -1   47.50    7.70
  -3 -17   1   47.40    7.70
  -3 -17   1   61.09   18.00
  -3 -17   1   50.09    8.20
   2  17  -1   43.20    7.40
   2  17  -1   38.60    6.80
  -2 -17   1   17.00   14.40
  -2 -17   1   44.90    7.80
  -2 -17   1   46.50    7.40
   1  17  -1   45.20    7.60
   1  17  -1   48.50    7.10
  -1 -17   1   29.60    6.70
  -1 -17   1   43.50    7.10
  -1 -17   1   40.10   15.80
   0  17  -1  225.58   14.20
   0  17  -1  223.68   16.60
   0  17  -1  235.08   14.90
   0 -17   1  218.58   14.90
   0 -17   1  224.98   17.70
   0 -17   1  236.08   12.40
   0 -17   1  214.58   29.10
  -1  17  -1   76.79    9.90
  -1  17  -1   75.89    8.80
  -1  17  -1   91.29    9.40
   1 -17   1   82.19   10.50
   1 -17   1   85.99    8.30
   1 -17   1   72.69    8.20
  -2  17  -1    4.80    4.40
  -2  17  -1    1.60    4.50
  -2  17  -1    9.40   17.10
   2 -17   1    7.40    4.20
   2 -17   1    7.00    4.70
  -3  17  -1    3.20   18.20
  -3  17  -1    8.60    5.50
  -3  17  -1   20.20    5.60
   3 -17   1   17.90    5.70
   3 -17   1    9.00    5.20
   5  16  -1    9.00    4.90
   5  16  -1    4.40    5.10
  -5 -16   1   10.20    5.30
  -5 -16   1    3.60    5.30
  -5 -16   1   14.70   13.30
   4  16  -1   84.99   10.00
   4  16  -1   79.69   10.00
  -4 -16   1   71.39   17.40
  -4 -16   1   76.19    9.70
  -4 -16   1   66.59    9.20
   3  16  -1    2.10    4.20
  -3 -16   1    3.00    4.40
  -3 -16   1   -3.10    3.70
  -3 -16   1    6.00   11.70
   2  16  -1  159.18   12.90
   2  16  -1  162.08   14.00
  -2 -16   1  180.08   13.90
  -2 -16   1  170.38   23.20
  -2 -16   1  196.28   16.70
   1  16  -1  159.58   13.30
   1  16  -1  161.28   10.40
   1  16  -1  150.68   12.00
  -1 -16   1  175.98   13.00
  -1 -16   1  156.38    9.80
  -1 -16   1  172.48   14.00
  -1 -16   1  186.28   24.50
   0  16  -1   17.40    5.00
   0  16  -1   13.30    3.70
   0  16  -1    8.60    3.90
   0 -16   1    4.90   13.80
   0 -16   1   11.80    3.40
   0 -16   1   11.30    3.80
   0 -16   1    4.80    4.60
  -1  16  -1  287.37   15.40
  -1  16  -1  285.17   14.20
  -1  16  -1  253.87   29.70
   1 -16   1  292.97   14.60
   1 -16   1  272.77   14.70
  -2  16  -1   57.79    7.90
  -2  16  -1   44.10   16.30
  -2  16  -1   52.09    8.00
   2 -16   1   54.19    7.30
   2 -16   1   58.79    9.30
  -3  16  -1   61.89    9.20
  -3  16  -1   75.49   20.30
   3 -16   1   62.29    9.20
   3 -16   1   79.39   10.20
  -4  16  -1   64.39    9.20
  -4  16  -1   51.09    8.50
  -4  16  -1   55.09   19.70
   4 -16   1   80.79    9.60
   4 -16   1   87.09   11.20
   5  15  -1   26.20    6.50
   5  15  -1   15.30    6.20
  -5 -15   1   23.50    6.10
  -5 -15   1   20.50   12.20
  -5 -15   1   30.50    7.20
   4  15  -1   18.80    8.20
   4  15  -1   23.40    5.80
  -4 -15   1   11.80    5.50
  -4 -15   1   16.10   11.30
  -4 -15   1   21.60    5.60
   3  15  -1  176.38   13.70
   3  15  -1  152.08   12.90
  -3 -15   1  140.69   20.00
  -3 -15   1  186.98   14.60
  -3 -15   1  171.68   14.00
   2  15  -1    2.90    3.50
   2  15  -1    1.50    3.30
  -2 -15   1    0.10    3.20
  -2 -15   1   12.70   10.20
  -2 -15   1    0.60    3.60
   1  15  -1   97.89    7.60
   1  15  -1  102.89    9.20
   1  15  -1  105.39   10.10
  -1 -15   1  119.59    7.60
  -1 -15   1   97.09   18.40
  -1 -15   1   97.39   10.10
  -1 -15   1   86.69    8.70
   0  15  -1   73.69   16.20
   0  15  -1   61.59    8.00
   0  15  -1   71.09    7.40
   0  15  -1   67.69    6.80
   0 -15   1  112.99   18.90
   0 -15   1   70.29    7.50
   0 -15   1   75.79    9.30
   0 -15   1   87.79    7.20
  -1  15  -1    2.50   11.40
  -1  15  -1    0.30    2.40
  -1  15  -1    3.60    3.80
  -1  15  -1    2.90    3.40
   1 -15   1   -0.50    2.50
   1 -15   1    3.20    3.60
   1 -15   1    4.10    3.20
  -2  15  -1  278.17   18.10
  -2  15  -1  229.48   30.60
  -2  15  -1  303.97   15.70
  -2  15  -1  256.67   13.20
   2 -15   1  256.47   18.00
   2 -15   1  274.07   16.50
   2 -15   1  251.87   13.30
  -3  15  -1   38.20   15.10
  -3  15  -1   74.99    9.10
  -3  15  -1   48.60    7.70
   3 -15   1   43.60    8.00
   3 -15   1   56.79    7.90
  -4  15  -1    2.90    4.70
  -4  15  -1   16.00   14.00
  -4  15  -1   10.90    5.00
   4 -15   1   10.80    4.70
   4 -15   1    6.00    5.40
   6  14  -1   -2.80    4.20
   6  14  -1   10.20    5.70
  -6 -14   1    0.20    4.30
  -6 -14   1    2.60   10.90
  -6 -14   1    3.40    4.70
   5  14  -1  121.99   12.30
  -5 -14   1  145.59   12.80
  -5 -14   1  119.39   12.30
  -5 -14   1  141.49   19.60
   4  14  -1  152.68   13.20
   4  14  -1  134.39   12.20
  -4 -14   1  157.68   12.90
  -4 -14   1  138.69   19.30
  -4 -14   1  139.39   12.90
   3  14  -1    3.30    3.40
   3  14  -1    0.70    3.20
  -3 -14   1   -0.30    3.10
  -3 -14   1   -1.00    3.50
  -3 -14   1    3.30    8.70
   2  14  -1  145.09   12.10
   2  14  -1  152.18   11.60
   2  14  -1  156.38    7.90
  -2 -14   1  135.49   17.90
  -2 -14   1  160.68   12.20
  -2 -14   1  141.09   12.00
  -2 -14   1  153.28    7.40
   1  14  -1   52.59   14.40
   1  14  -1   46.30    6.40
  -1 -14   1   48.50    6.70
  -1 -14   1   43.50    5.10
  -1 -14   1   36.00   10.90
   0  14  -1  306.37   14.40
   0  14  -1  299.87   14.70
   0  14  -1  248.18   25.40
   0  14  -1  324.77   16.40
   0 -14   1  331.07   19.30
   0 -14   1  270.47   14.60
   0 -14   1  302.47   27.60
   0 -14   1  290.07   13.60
  -1  14  -1  158.48   10.00
  -1  14  -1  150.38   10.90
  -1  14  -1  142.89   12.00
  -1  14  -1  161.68   20.40
   1 -14   1  144.59   10.20
   1 -14   1  146.79   20.30
   1 -14   1  126.99    9.80
   1 -14   1  129.89   11.80
  -2  14  -1   40.30    6.20
  -2  14  -1   15.20   10.80
  -2  14  -1   23.80    5.20
  -2  14  -1   29.10    4.00
   2 -14   1   31.10    5.00
   2 -14   1   37.40    5.10
   2 -14   1   18.90    5.40
  -3  14  -1  225.68   25.80
  -3  14  -1  256.97   17.00
  -3  14  -1  255.37   16.90
   3 -14   1  250.17   16.30
   3 -14   1  233.38   17.10
  -4  14  -1  112.89   19.50
  -4  14  -1  111.69   11.50
  -4  14  -1  111.49   11.20
   4 -14   1  133.19   13.30
  -5  14  -1   14.00    5.60
  -5  14  -1    7.90   13.00
  -5  14  -1   13.60    5.60
   5 -14   1   15.50    6.50
   5 -14   1   16.30    5.90
   6  13  -1   41.20    7.70
   6  13  -1   39.60    7.70
  -6 -13   1   55.59    8.40
  -6 -13   1   51.99   12.90
  -6 -13   1   66.39    9.00
   5  13  -1    2.20    3.80
   5  13  -1    5.60    3.90
  -5 -13   1   12.20    5.00
  -5 -13   1   -2.70    3.50
  -5 -13   1   -6.50    8.10
   4  13  -1  233.38   15.60
   4  13  -1  221.78   15.80
  -4 -13   1  188.78   14.60
  -4 -13   1  205.58   15.10
  -4 -13   1  207.28   21.50
   3  13  -1   84.59    8.80
   3  13  -1   97.09    9.50
  -3 -13   1   88.09   14.80
  -3 -13   1   94.49    7.30
  -3 -13   1   86.29    8.80
  -3 -13   1  112.09   10.30
   2  13  -1    3.80    3.00
   2  13  -1   -0.30    1.80
   2  13  -1    1.80    2.40
  -2 -13   1    3.90    3.20
  -2 -13   1   -0.60    2.80
  -2 -13   1   -0.90    1.40
  -2 -13   1   -1.70    6.70
   1  13  -1  263.67   13.50
   1  13  -1  244.18   11.60
   1  13  -1  237.88   15.40
  -1 -13   1  243.38   13.20
  -1 -13   1  295.27   26.20
  -1 -13   1  256.17   16.10
  -1 -13   1  240.88   11.10
   0  13  -1   43.10    6.40
   0  13  -1   42.90    5.20
   0  13  -1   41.80    5.10
   0  13  -1   48.90   12.10
   0 -13   1   50.09    5.10
   0 -13   1   51.49    6.80
   0 -13   1   53.29   12.20
   0 -13   1   59.19    6.40
  -1  13  -1  328.67   15.70
  -1  13  -1  326.77   16.80
  -1  13  -1  336.07   14.70
  -1  13  -1  272.17   25.40
   1 -13   1  346.57   28.70
   1 -13   1  335.17   15.10
   1 -13   1  328.87   17.30
   1 -13   1  304.77   14.90
  -2  13  -1  200.08   13.60
  -2  13  -1  202.08   22.70
  -2  13  -1  211.78   14.30
  -2  13  -1  203.58    9.80
   2 -13   1  199.78   23.40
   2 -13   1  207.88   10.70
   2 -13   1  214.88   15.60
  -3  13  -1  161.18   20.50
  -3  13  -1  138.59   12.00
  -3  13  -1  155.38   12.50
   3 -13   1  166.98   13.30
   3 -13   1  140.79   11.60
   3 -13   1  172.28    9.60
  -4  13  -1   59.19   14.60
  -4  13  -1   68.59    8.50
  -4  13  -1   62.29    8.70
   4 -13   1   86.29    9.60
   4 -13   1   57.19    8.80
  -5  13  -1   87.59   17.10
  -5  13  -1   92.09   10.30
  -5  13  -1   81.99   10.30
   5 -13   1   82.79   10.80
   5 -13   1   72.39    9.70
   7  12  -1    2.70    4.70
   7  12  -1    7.50    5.90
  -7 -12   1    0.40    4.60
  -7 -12   1   -4.60    9.30
  -7 -12   1   -4.70    3.90
   6  12  -1   16.50    5.60
   6  12  -1   25.60    6.30
  -6 -12   1   27.50    7.40
  -6 -12   1   12.30    9.00
  -6 -12   1   26.90    6.30
   5  12  -1   74.59    9.30
   5  12  -1  102.09   10.40
  -5 -12   1   90.19   14.20
  -5 -12   1   69.69    8.90
  -5 -12   1   93.19    9.90
   4  12  -1   15.30    4.20
   4  12  -1    5.40    3.90
  -4 -12   1    8.00    3.50
  -4 -12   1    9.70    8.40
  -4 -12   1   11.50    4.50
   3  12  -1  289.07   17.20
   3  12  -1  276.87   16.60
  -3 -12   1  294.37   15.40
  -3 -12   1  256.07   10.80
  -3 -12   1  279.07   16.90
  -3 -12   1  263.07   23.60
   2  12  -1   24.60    3.10
   2  12  -1   19.20    4.10
   2  12  -1   22.80    5.90
  -2 -12   1   18.30    4.40
  -2 -12   1   34.10    6.30
  -2 -12   1   28.50    2.90
  -2 -12   1   42.60   10.50
   1  12  -1   22.50    3.30
   1  12  -1   21.30    3.90
   1  12  -1   29.50    4.90
   1  12  -1   14.70    8.50
  -1 -12   1   21.00    4.10
  -1 -12   1   39.20   10.50
  -1 -12   1   19.50    2.80
  -1 -12   1   21.10    4.70
   0  12  -1  805.92   30.40
   0  12  -1  799.22   39.80
   0  12  -1  802.62   30.70
   0  12  -1  728.23   33.30
   0 -12   1  789.22   33.60
   0 -12   1  826.02   41.40
   0 -12   1  840.22   31.20
   0 -12   1  782.42   29.80
  -1  12  -1  482.65   19.60
  -1  12  -1  499.55   33.30
  -1  12  -1  488.35   21.80
  -1  12  -1  463.65   20.60
   1 -12   1  499.45   20.40
   1 -12   1  529.45   34.60
   1 -12   1  504.45   22.40
   1 -12   1  455.05   19.90
  -2  12  -1  241.68   22.50
  -2  12  -1  261.17   15.90
  -2  12  -1  246.98   13.20
  -2  12  -1  235.98   10.60
   2 -12   1  236.58   23.00
   2 -12   1  245.88   12.70
   2 -12   1  214.58   15.00
  -3  12  -1  198.68   10.50
  -3  12  -1  240.08   15.50
  -3  12  -1  190.68   21.30
  -3  12  -1  232.78   15.30
   3 -12   1  235.78   15.80
   3 -12   1  224.28   10.40
   3 -12   1  212.78   14.40
  -4  12  -1   30.50    5.90
  -4  12  -1   31.10   11.30
  -4  12  -1   20.40    5.40
   4 -12   1    9.70    4.40
   4 -12   1   25.40    6.10
  -5  12  -1   37.90    7.40
  -5  12  -1   34.40    9.40
  -5  12  -1   41.90   12.50
   5 -12   1   24.90    6.40
   5 -12   1   31.50    7.10
  -6  12  -1   63.89    8.60
  -6  12  -1   57.99   15.50
  -6  12  -1   72.19   10.00
   6 -12   1   61.69    9.30
   6 -12   1   46.00    8.90
   7  11  -1   -0.40    4.90
   7  11  -1    4.60    5.10
  -7 -11   1    5.80    8.90
  -7 -11   1    5.20    5.00
  -7 -11   1    2.10    4.10
   6  11  -1    4.60    4.50
   6  11  -1    9.60    5.10
  -6 -11   1   16.30    5.30
  -6 -11   1  -11.90    7.30
  -6 -11   1   14.40    4.80
   5  11  -1   22.40    5.60
   5  11  -1   27.80    5.60
  -5 -11   1   33.60    9.40
  -5 -11   1   22.80    5.30
  -5 -11   1   25.90    5.40
   4  11  -1  183.98   13.60
   4  11  -1  172.68    7.90
   4  11  -1  177.98   12.90
  -4 -11   1  171.38   17.60
  -4 -11   1  164.68    7.60
  -4 -11   1  159.18   12.10
  -4 -11   1  184.58   13.60
   3  11  -1   28.30    5.10
   3  11  -1   27.80    5.10
  -3 -11   1   22.50    2.50
  -3 -11   1   26.40    5.10
  -3 -11   1   26.70    4.80
   2  11  -1  515.65   19.70
   2  11  -1  530.05   28.00
   2  11  -1  525.75   22.90
   2  11  -1  543.45   22.80
  -2 -11   1  542.45   30.10
  -2 -11   1  544.15   23.00
  -2 -11   1  515.95   19.40
  -2 -11   1  522.95   22.80
   1  11  -1  111.49    8.80
   1  11  -1   85.99   12.40
   1  11  -1  112.39    7.20
   1  11  -1  116.99    8.70
  -1 -11   1  112.59    8.80
  -1 -11   1  111.89    6.70
  -1 -11   1  123.09    9.50
  -1 -11   1  107.89   14.00
   0  11  -1   54.89    5.40
   0  11  -1   63.89    6.10
   0  11  -1   60.99    6.40
   0 -11   1   52.89   11.00
   0 -11   1   49.30    5.20
   0 -11   1   47.40    5.90
   0 -11   1   54.79    4.80
  -1  11  -1   85.29    6.20
  -1  11  -1   67.49    7.10
  -1  11  -1   80.89    7.10
  -1  11  -1   86.89   14.90
   1 -11   1   92.79   13.60
   1 -11   1   86.29    6.90
   1 -11   1   80.29    8.00
  -2  11  -1  175.88   19.00
  -2  11  -1  142.49   11.60
  -2  11  -1  135.89   10.20
  -2  11  -1  137.59    6.90
   2 -11   1  135.19    9.70
   2 -11   1   99.09   15.00
   2 -11   1  134.89    8.50
  -3  11  -1  143.29   11.30
  -3  11  -1  147.19   17.90
  -3  11  -1  133.09    6.10
  -3  11  -1  142.89   11.00
   3 -11   1  127.99   10.60
   3 -11   1  131.29    7.90
   3 -11   1  120.99   10.80
  -4  11  -1   99.69    9.90
  -4  11  -1  107.79   10.10
  -4  11  -1  120.59   17.20
   4 -11   1  115.79   11.20
   4 -11   1  111.89   10.20
   4 -11   1  110.89    7.00
  -5  11  -1   72.59   15.20
  -5  11  -1  106.49   10.40
   5 -11   1   97.89   11.10
   5 -11   1   98.49   10.50
  -6  11  -1   27.80    6.40
  -6  11  -1   29.50   12.00
  -6  11  -1   27.80    6.40
   6 -11   1   46.80    8.80
   6 -11   1   34.50    7.50
   7  10  -1   97.49   11.20
   7  10  -1   83.29   10.10
  -7 -10   1   91.69   10.50
  -7 -10   1   93.89   13.30
  -7 -10   1   87.09   10.70
   6  10  -1   36.00    6.70
   6  10  -1   35.70    9.70
  -6 -10   1   24.90    5.50
   5  10  -1   14.20    4.70
   5  10  -1   13.00    4.50
   5  10  -1   13.20    4.20
  -5 -10   1    9.40    2.40
  -5 -10   1   14.00    4.30
  -5 -10   1   10.90    6.60
  -5 -10   1    9.60    4.50
   4  10  -1   21.70    4.70
   4  10  -1   23.60    5.00
   4  10  -1   20.10    2.50
  -4 -10   1    7.90    7.10
  -4 -10   1   28.40    7.80
  -4 -10   1   21.60    4.60
  -4 -10   1   23.10    2.70
   3  10  -1  193.38   12.60
   3  10  -1  201.98    8.30
   3  10  -1  212.88   13.20
  -3 -10   1  194.88   13.00
  -3 -10   1  201.28   18.30
  -3 -10   1  188.88   12.50
  -3 -10   1  193.28    8.30
   2  10  -1  369.46   16.90
   2  10  -1  369.86   23.60
   2  10  -1  371.06   14.20
   2  10  -1  366.86   16.90
  -2 -10   1  355.06   13.80
  -2 -10   1  366.86   17.00
  -2 -10   1  372.26   16.90
  -2 -10   1  362.06   25.20
   1  10  -1  509.95   26.70
   1  10  -1  505.55   19.30
   1  10  -1  504.85   21.30
   1  10  -1  505.85   20.80
  -1 -10   1  484.45   18.80
  -1 -10   1  532.85   28.20
  -1 -10   1  486.25   20.80
  -1 -10   1  520.45   21.60
   0  10  -1  285.37   12.60
   0  10  -1  308.77   22.70
   0  10  -1  283.27   13.90
   0 -10   1  287.47   13.10
   0 -10   1  292.47   14.20
   0 -10   1  302.87   12.40
   0 -10   1  255.77   21.10
  -1  10  -1   85.19    7.50
  -1  10  -1   76.19   11.70
  -1  10  -1   77.29    6.60
  -1  10  -1   71.99    5.40
   1 -10   1   83.29    6.30
   1 -10   1   63.29    6.80
   1 -10   1   73.19   11.50
   1 -10   1   72.19    6.00
  -2  10  -1   85.39    7.60
  -2  10  -1   69.59   11.40
  -2  10  -1   78.29    7.50
  -2  10  -1   88.79    5.40
   2 -10   1   88.69   12.80
   2 -10   1   73.59    5.80
   2 -10   1   82.39    8.00
   2 -10   1   84.49    7.20
  -3  10  -1   76.29    7.50
  -3  10  -1   59.89   11.30
  -3  10  -1   81.09    8.30
   3 -10   1   84.69    5.90
   3 -10   1   78.59   13.10
   3 -10   1   91.29   10.40
   3 -10   1   84.69    7.70
  -4  10  -1  115.29   10.60
  -4  10  -1  102.99   15.10
  -4  10  -1  127.79   10.30
   4 -10   1  105.29    9.60
   4 -10   1  122.09   11.10
   4 -10   1  130.99    7.50
  -5  10  -1  189.48   13.90
  -5  10  -1  178.08   20.70
  -5  10  -1  191.28   14.90
   5 -10   1  176.68   13.90
   5 -10   1  199.58   15.70
  -6  10  -1  159.68   20.20
  -6  10  -1  128.79   11.70
   6 -10   1  156.08   14.50
   6 -10   1  140.49   13.40
  -7  10  -1   18.00   12.70
  -7  10  -1   11.90    5.40
  -7  10  -1    9.60    5.40
   7 -10   1    5.90    4.60
   7 -10   1   20.50    7.00
   7   9  -1   69.29    9.00
   7   9  -1   45.30    8.30
  -7  -9   1   53.59    9.90
  -7  -9   1   62.99    9.30
   6   9  -1   91.99   10.00
   6   9  -1  103.99    9.90
  -6  -9   1   92.99    7.40
  -6  -9   1   96.69   12.20
  -6  -9   1   81.59   10.00
  -6  -9   1   97.09    9.90
   5   9  -1  215.68   10.10
   5   9  -1  234.28   15.70
   5   9  -1  214.18   14.90
  -5  -9   1  198.58   17.90
  -5  -9   1  224.58   10.50
  -5  -9   1  218.58   18.10
  -5  -9   1  243.78   15.30
  -5  -9   1  244.08   16.20
   4   9  -1   45.90    3.70
   4   9  -1   39.20    5.60
   4   9  -1   57.59    7.00
  -4  -9   1   47.20    5.80
  -4  -9   1   44.20    8.50
  -4  -9   1   52.19    4.10
  -4  -9   1   49.60    6.40
  -4  -9   1   35.80    8.50
   3   9  -1    8.00    1.60
   3   9  -1    7.40    3.00
   3   9  -1    7.20    2.60
  -3  -9   1    1.60    5.50
  -3  -9   1    4.80    2.60
  -3  -9   1    8.90    5.20
  -3  -9   1   10.40    1.80
  -3  -9   1    8.40    2.80
   2   9  -1  310.57   12.30
   2   9  -1  320.97   14.80
   2   9  -1  330.47   20.40
   2   9  -1  308.27   14.70
  -2  -9   1  307.17   14.70
  -2  -9   1  314.87   12.00
  -2  -9   1  306.77   14.70
  -2  -9   1  345.27   23.20
  -2  -9   1  348.17   23.10
   1   9  -1  198.58   10.50
   1   9  -1  199.98   10.20
   1   9  -1  188.48    8.90
   1   9  -1  221.38   17.00
  -1  -9   1  225.88   10.90
  -1  -9   1  205.58   10.30
  -1  -9   1  204.98    8.60
   0   9  -1  158.28   10.30
   0   9  -1  177.28    8.80
   0   9  -1  190.58   16.20
   0   9  -1  199.58    9.00
   0  -9   1  185.58    8.50
   0  -9   1  183.48   11.20
   0  -9   1  192.08   17.30
   0  -9   1  177.68    9.00
  -1   9  -1  599.64   24.30
  -1   9  -1  607.34   30.40
  -1   9  -1  584.04   22.40
  -1   9  -1  602.34   23.70
   1  -9   1  619.34   23.10
   1  -9   1  609.24   30.40
   1  -9   1  595.74   23.40
   1  -9   1  619.94   24.80
  -2   9  -1   39.40    5.00
  -2   9  -1   38.40    3.20
  -2   9  -1   32.10    4.50
  -2   9  -1   40.60    9.30
   2  -9   1   40.00    3.90
   2  -9   1   45.90    5.20
   2  -9   1   39.70    5.40
   2  -9   1   31.20    8.40
  -3   9  -1  135.69   10.30
  -3   9  -1  130.59   15.40
  -3   9  -1  155.98   10.50
  -3   9  -1  120.79    5.40
   3  -9   1  127.19    7.50
   3  -9   1  131.59    9.70
   3  -9   1  135.09   10.70
   3  -9   1  115.69   13.80
  -4   9  -1  190.88   14.40
  -4   9  -1  168.38   17.80
  -4   9  -1  153.18   11.90
   4  -9   1  169.08   12.70
   4  -9   1  163.38    7.90
   4  -9   1  144.99   11.50
  -5   9  -1   40.80    7.00
  -5   9  -1   22.40    4.80
  -5   9  -1   38.40   10.00
   5  -9   1   23.50    5.80
   5  -9   1   26.00    3.80
   5  -9   1   37.00    6.10
  -6   9  -1   68.49    8.10
  -6   9  -1   58.89   12.40
  -6   9  -1   63.59    9.50
   6  -9   1   73.09   10.40
   6  -9   1   76.19    9.40
  -7   9  -1   81.79   16.20
  -7   9  -1   92.69   11.60
  -7   9  -1  108.29   11.10
   7  -9   1  105.89   11.80
   7  -9   1  105.09   12.30
   8   8  -1    5.30    5.70
  -8  -8   1    4.30    7.00
  -8  -8   1    4.10    4.80
  -8  -8   1   12.90    5.50
   7   8  -1   22.00    6.00
   7   8  -1   27.00    6.50
  -7  -8   1   28.80    6.60
  -7  -8   1   25.90    5.80
  -7  -8   1   29.90    8.10
  -7  -8   1   28.10    7.80
   6   8  -1   79.59    8.70
   6   8  -1   99.89    7.50
   6   8  -1   99.29   10.00
  -6  -8   1   97.49   10.20
  -6  -8   1   94.29    9.30
  -6  -8   1   93.89    7.70
  -6  -8   1   89.79   10.90
   5   8  -1  143.09   11.40
   5   8  -1  143.29   11.60
   5   8  -1  156.58    7.90
  -5  -8   1  141.89   11.60
  -5  -8   1  163.18   14.40
  -5  -8   1  163.18    9.50
  -5  -8   1  145.69   14.00
   4   8  -1   63.79    4.60
   4   8  -1   60.89    6.90
   4   8  -1   50.29    6.30
  -4  -8   1   65.09    7.00
  -4  -8   1   60.39    8.80
  -4  -8   1   53.79    4.50
  -4  -8   1   47.90    5.90
  -4  -8   1   64.69    9.20
   3   8  -1   59.99    4.00
   3   8  -1   55.09    5.90
   3   8  -1   49.20    5.60
  -3  -8   1   78.19    6.90
  -3  -8   1   44.60    7.70
  -3  -8   1   64.79    4.10
  -3  -8   1   51.59    5.90
  -3  -8   1   51.89    8.00
   2   8  -1    0.70    3.90
   2   8  -1    2.10    1.20
   2   8  -1    1.20    1.80
   2   8  -1    3.90    2.10
  -2  -8   1    4.60    4.30
  -2  -8   1    0.40    1.80
  -2  -8   1    4.50    2.20
  -2  -8   1   -3.10    3.30
   1   8  -1  146.39   12.80
   1   8  -1  129.29    6.30
   1   8  -1  142.19    8.90
   1   8  -1  148.29    8.80
  -1  -8   1  109.79   11.70
  -1  -8   1  134.79    8.90
  -1  -8   1  140.39    8.70
  -1  -8   1  118.29    5.80
   0   8  -1   75.49    5.40
   0   8  -1   73.39    9.70
   0   8  -1   74.49    6.00
   0   8  -1   81.69    5.60
   0  -8   1   72.39    6.40
   0  -8   1   71.19   10.00
   0  -8   1   71.59    5.00
   0  -8   1   87.89    6.10
  -1   8  -1 1468.25   58.49
  -1   8  -1 1501.45   52.09
  -1   8  -1 1459.65   50.59
  -1   8  -1 1495.95   52.49
   1  -8   1 1417.76   62.09
   1  -8   1 1470.25   52.89
   1  -8   1 1475.45   51.59
   1  -8   1 1427.86   51.19
  -2   8  -1  779.22   29.80
  -2   8  -1  811.52   30.10
  -2   8  -1  761.62   35.70
  -2   8  -1  751.12   27.10
   2  -8   1  814.02   35.80
   2  -8   1  746.63   29.40
   2  -8   1  786.42   30.40
   2  -8   1  747.63   27.90
  -3   8  -1  342.67   15.90
  -3   8  -1  333.97   15.10
  -3   8  -1  317.77   11.70
  -3   8  -1  326.87   23.10
   3  -8   1  324.87   15.40
   3  -8   1  313.97   15.70
   3  -8   1  321.37   13.10
  -4   8  -1   13.00    7.70
  -4   8  -1   11.70    3.80
  -4   8  -1   16.90    4.00
  -4   8  -1    6.40    8.40
   4  -8   1    7.20    3.10
   4  -8   1   14.60    4.40
   4  -8   1   22.60    3.00
  -5   8  -1   47.50    7.40
  -5   8  -1   56.39    6.60
  -5   8  -1   66.49   11.60
   5  -8   1   70.99    8.40
   5  -8   1   69.59    5.40
   5  -8   1   58.19    7.40
  -6   8  -1    3.10    3.40
   6  -8   1    1.10    3.80
  -7   8  -1   40.30    7.80
  -7   8  -1   39.30   11.50
   7  -8   1   42.80    7.60
   7  -8   1   39.90    8.30
   8   7  -1    5.00    5.00
   8   7  -1    8.30    6.30
  -8  -7   1    3.60    6.10
  -8  -7   1   -0.10    4.30
  -8  -7   1   15.10    5.80
   7   7  -1   83.09   10.70
   7   7  -1  116.39   10.60
  -7  -7   1   85.99   10.70
  -7  -7   1   95.09   10.20
  -7  -7   1   88.19    8.00
  -7  -7   1  137.59   18.90
  -7  -7   1   89.99    9.70
  -7  -7   1   98.69   12.10
   6   7  -1   25.20    4.90
   6   7  -1   23.10    3.90
   6   7  -1   22.10    4.90
  -6  -7   1   27.30    5.80
  -6  -7   1   16.10    4.20
  -6  -7   1   24.60    6.50
  -6  -7   1   17.80    4.10
  -6  -7   1    7.40    5.30
   5   7  -1  192.68   13.60
   5   7  -1  190.58   13.10
   5   7  -1  195.28    9.50
  -5  -7   1  186.58   12.20
  -5  -7   1  213.88   15.30
  -5  -7   1  198.68   14.70
  -5  -7   1  206.78   13.30
  -5  -7   1  162.38   12.50
   4   7  -1  386.76   18.00
   4   7  -1  412.26   18.60
   4   7  -1  416.76   15.80
  -4  -7   1  396.56   20.30
  -4  -7   1  409.26   20.60
  -4  -7   1  387.66   15.90
  -4  -7   1  398.16   17.90
  -4  -7   1  391.56   18.40
   3   7  -1    5.10    2.50
   3   7  -1    5.60    1.50
   3   7  -1    7.30    2.50
  -3  -7   1    7.80    2.70
  -3  -7   1    3.90    2.20
  -3  -7   1    5.40    4.10
  -3  -7   1    6.50    1.50
  -3  -7   1    3.00    3.50
   2   7  -1  308.47   14.40
   2   7  -1  286.67   13.40
  -2  -7   1  331.27   17.40
  -2  -7   1  287.47   11.10
  -2  -7   1  278.47   18.00
  -2  -7   1  295.87   13.40
   1   7  -1   90.99    9.10
   1   7  -1   86.29    4.70
   1   7  -1   77.29    5.80
   1   7  -1   89.89    6.40
  -1  -7   1  105.39    7.00
  -1  -7   1  100.89    7.00
  -1  -7   1   96.69   10.60
   0   7  -1  414.96   21.30
   0   7  -1  444.36   16.40
   0   7  -1  435.16   16.40
   0   7  -1  423.46   17.10
   0  -7   1  404.16   16.50
   0  -7   1  416.26   17.20
   0  -7   1  410.66   21.60
   0  -7   1  416.16   15.90
  -1   7  -1  518.45   21.00
  -1   7  -1  468.55   24.40
  -1   7  -1  494.25   18.50
  -1   7  -1  521.65   19.90
   1  -7   1  499.05   19.40
   1  -7   1  510.55   19.10
   1  -7   1  523.65   25.00
  -2   7  -1   52.59    8.50
  -2   7  -1   37.30    4.60
  -2   7  -1   39.90    4.30
  -2   7  -1   38.60    2.70
   2  -7   1   31.70    6.70
   2  -7   1   34.60    4.00
   2  -7   1   34.90    4.40
   2  -7   1   40.00    3.50
  -3   7  -1  201.78   17.20
  -3   7  -1  233.18   12.10
  -3   7  -1  224.58   18.00
  -3   7  -1  209.68    8.70
  -3   7  -1  226.58   11.30
  -3   7  -1  226.38    8.30
   3  -7   1  231.78   13.80
   3  -7   1  229.38    9.70
   3  -7   1  232.88   11.70
  -4   7  -1  495.15   27.60
  -4   7  -1  560.04   27.90
  -4   7  -1  530.25   23.00
  -4   7  -1  493.15   21.40
   4  -7   1  486.25   22.10
   4  -7   1  504.45   19.40
   4  -7   1  498.65   22.60
  -5   7  -1   13.80    6.70
  -5   7  -1    6.60    3.30
   5  -7   1    7.90    3.60
   5  -7   1    8.80    4.00
   5  -7   1    9.20    2.50
  -6   7  -1   52.49   10.80
  -6   7  -1   43.60    6.20
  -6   7  -1   38.20    6.80
   6  -7   1   57.49    5.60
   6  -7   1   54.49    8.20
   6  -7   1   53.79    7.60
  -7   7  -1    2.70    8.10
  -7   7  -1    0.40    4.40
  -7   7  -1    0.90    3.60
   7  -7   1   -1.40    4.10
   7  -7   1    2.40    4.60
   8   6  -1   45.70    8.30
   8   6  -1   27.10    7.10
  -8  -6   1   26.50    6.60
  -8  -6   1   37.30    7.50
  -8  -6   1   21.10    6.10
  -8  -6   1   35.10    7.30
  -8  -6   1   42.60    6.90
   7   6  -1  105.29   10.50
   7   6  -1  117.89   11.40
  -7  -6   1  109.39   10.60
  -7  -6   1  106.29   10.00
  -7  -6   1  117.39    9.50
  -7  -6   1  133.99   12.20
  -7  -6   1  128.29   10.40
   6   6  -1  107.39   11.30
   6   6  -1  100.49    9.70
   6   6  -1  109.59    8.30
  -6  -6   1  102.19    9.40
  -6  -6   1  111.49    9.80
  -6  -6   1  105.69    8.60
  -6  -6   1   88.29    9.20
   5   6  -1   41.40    5.70
   5   6  -1   43.40    7.10
   5   6  -1   40.20    4.90
  -5  -6   1   46.70    6.50
  -5  -6   1   45.00    5.90
  -5  -6   1   55.29    5.40
   4   6  -1  446.76   18.80
   4   6  -1  414.26   16.70
   4   6  -1  422.76   19.20
   4   6  -1  421.86   18.90
  -4  -6   1  428.56   18.40
  -4  -6   1  438.76   20.20
  -4  -6   1  414.36   16.90
  -4  -6   1  419.96   19.80
   3   6  -1  202.98    8.70
   3   6  -1  198.28   10.40
   3   6  -1  205.48   10.60
  -3  -6   1  201.88   13.80
  -3  -6   1  233.88   14.40
  -3  -6   1  200.38    8.70
  -3  -6   1  216.48   10.40
   2   6  -1    9.40    2.30
   2   6  -1    8.80    2.30
   2   6  -1   12.80    1.70
  -2  -6   1    9.10    3.50
  -2  -6   1    9.60    2.50
  -2  -6   1   16.30    4.20
  -2  -6   1   12.10    1.50
  -2  -6   1   18.20    3.00
   1   6  -1  409.06   15.90
   1   6  -1  396.56   16.00
   1   6  -1  397.46   18.90
  -1  -6   1  366.16   18.90
  -1  -6   1  401.66   14.30
  -1  -6   1  400.56   16.00
  -1  -6   1  400.56   19.60
  -1  -6   1  405.76   16.10
   0   6  -1   49.10    3.80
   0   6  -1   59.59    7.60
   0   6  -1   61.89    4.80
   0   6  -1   53.29    4.10
   0  -6   1   69.19    8.30
   0  -6   1   53.99    4.70
   0  -6   1   57.19    3.80
   0  -6   1   54.59    4.30
  -1   6  -1  268.87   11.60
  -1   6  -1  264.27   11.80
  -1   6  -1  249.88   11.60
  -1   6  -1  309.37   18.60
   1  -6   1  264.27   10.90
   1  -6   1  262.97   11.20
   1  -6   1  286.27   12.20
   1  -6   1  284.67   17.60
  -2   6  -1  383.26   20.30
  -2   6  -1  395.66   20.50
  -2   6  -1  398.66   14.00
  -2   6  -1  392.46   16.20
   2  -6   1  380.36   19.60
   2  -6   1  385.76   17.80
   2  -6   1  413.26   15.10
   2  -6   1  387.06   16.20
  -3   6  -1    0.90    3.70
  -3   6  -1    9.90    4.90
  -3   6  -1    0.20    0.70
  -3   6  -1    1.30    0.70
  -3   6  -1   -0.30    1.90
  -3   6  -1    3.10    1.90
   3  -6   1   -0.20    1.70
   3  -6   1    2.50    1.90
   3  -6   1   -1.80    1.20
  -4   6  -1   48.90    2.80
  -4   6  -1   54.29    5.40
  -4   6  -1   46.80    8.90
  -4   6  -1   41.10    7.80
  -4   6  -1   45.00    5.90
   4  -6   1   45.40    5.70
   4  -6   1   39.00    5.60
   4  -6   1   51.59    4.40
  -5   6  -1   97.19    8.30
  -5   6  -1  101.39    6.00
  -5   6  -1   84.49    8.70
  -5   6  -1   89.89   11.90
   5  -6   1   80.89    8.40
   5  -6   1  120.69    7.40
   5  -6   1  119.49   10.70
  -6   6  -1    1.50    3.70
  -6   6  -1   -2.60    5.80
  -6   6  -1   -0.20    2.50
   6  -6   1    2.70    3.40
   6  -6   1    4.30    2.70
   6  -6   1    3.60    3.70
  -7   6  -1  150.38   12.30
  -7   6  -1  180.08   18.10
  -7   6  -1  160.98   14.80
   7  -6   1  162.88   14.00
   8   5  -1    9.00    5.30
   8   5  -1   13.00    5.60
  -8  -5   1   13.10    5.20
  -8  -5   1   18.50    5.60
  -8  -5   1   13.70    4.90
  -8  -5   1    3.80    4.60
   7   5  -1   12.30    4.70
   7   5  -1   21.40    5.60
  -7  -5   1   29.60    6.20
  -7  -5   1   20.10    5.10
  -7  -5   1   21.40    4.40
  -7  -5   1   24.20    5.30
  -7  -5   1   28.40    5.00
  -7  -5   1   25.50    5.20
   6   5  -1   19.40    4.90
   6   5  -1   14.80    4.20
   6   5  -1   14.90    4.30
   6   5  -1   11.20    3.30
  -6  -5   1   23.00    4.10
  -6  -5   1    9.20    4.10
  -6  -5   1   14.10    3.90
  -6  -5   1   14.60    3.90
   5   5  -1  167.18    8.90
   5   5  -1  140.89   10.80
   5   5  -1  152.38   10.90
   5   5  -1  169.48   12.00
  -5  -5   1  193.78   11.70
  -5  -5   1  163.38   10.20
  -5  -5   1  164.88   11.80
  -5  -5   1  163.18   11.30
   4   5  -1   48.00    5.50
   4   5  -1   48.40    5.30
   4   5  -1   44.50    5.30
   4   5  -1   45.80    4.30
  -4  -5   1   37.80    5.30
  -4  -5   1   45.10    4.30
  -4  -5   1   43.30    5.50
  -4  -5   1   47.00    5.10
   3   5  -1  505.85   20.60
   3   5  -1  522.25   20.60
   3   5  -1  487.35   20.20
   3   5  -1  511.05   18.70
  -3  -5   1  486.85   21.50
  -3  -5   1  517.75   18.80
  -3  -5   1  507.45   21.50
  -3  -5   1  492.75   20.00
   2   5  -1  692.13   24.00
   2   5  -1  653.63   25.30
  -2  -5   1  674.03   25.30
  -2  -5   1  683.63   27.50
  -2  -5   1  671.23   23.70
  -2  -5   1  696.33   25.70
  -2  -5   1  684.83   27.80
   1   5  -1   -0.80    2.10
   1   5  -1   -0.20    0.70
   1   5  -1    0.80    0.90
   1   5  -1    0.30    1.30
   1   5  -1    0.70    1.30
  -1  -5   1    0.40    2.40
  -1  -5   1    0.50    1.40
  -1  -5   1   -0.90    0.60
  -1  -5   1    1.80    2.50
  -1  -5   1    2.30    1.50
   0   5  -1  533.15   23.10
   0   5  -1  530.95   19.80
   0   5  -1  540.55   19.30
   0   5  -1  526.85   19.20
   0  -5   1  545.25   20.00
   0  -5   1  532.95   18.90
   0  -5   1  480.95   23.00
   0  -5   1  530.25   19.50
  -1   5  -1  608.74   27.00
  -1   5  -1  645.64   23.50
  -1   5  -1  641.74   22.20
  -1   5  -1  636.04   23.50
   1  -5   1  647.64   23.20
   1  -5   1  632.64   23.80
   1  -5   1  637.04   22.80
   1  -5   1  631.54   27.00
  -2   5  -1   79.99    6.10
  -2   5  -1   84.79    3.60
  -2   5  -1   99.99    9.30
  -2   5  -1   83.89    5.80
  -2   5  -1   89.59    9.20
   2  -5   1   83.89    8.40
   2  -5   1  102.99    6.70
   2  -5   1   80.39    3.60
   2  -5   1   83.89    4.50
   2  -5   1   88.79    6.50
  -3   5  -1  561.94   26.50
  -3   5  -1  578.94   20.20
  -3   5  -1  581.14   23.50
  -3   5  -1  561.34   26.20
  -3   5  -1  587.44   20.20
   3  -5   1  613.64   23.80
   3  -5   1  590.94   23.30
   3  -5   1  584.04   21.40
  -4   5  -1    0.50    1.00
  -4   5  -1    2.20    1.90
  -4   5  -1   -7.70    4.20
  -4   5  -1    4.40    2.60
  -4   5  -1   -2.30    3.30
   4  -5   1    0.90    2.10
   4  -5   1    3.00    1.60
   4  -5   1   -0.50    1.80
  -5   5  -1  103.19    8.40
  -5   5  -1   88.39   11.70
  -5   5  -1  137.29   12.80
  -5   5  -1  106.49    5.40
  -5   5  -1  115.09   10.00
   5  -5   1  117.59    7.70
   5  -5   1   95.29    9.20
   5  -5   1  123.09   10.00
  -6   5  -1   93.19   12.10
  -6   5  -1   83.59    8.00
  -6   5  -1   84.29   12.10
  -6   5  -1   70.79    8.70
   6  -5   1   93.99    9.80
   6  -5   1   78.79    8.90
   6  -5   1   80.09    6.90
  -7   5  -1    3.00    3.60
  -7   5  -1   -0.60    3.30
  -7   5  -1    2.70    6.90
   7  -5   1   -0.60    4.20
   7  -5   1   -0.60    4.30
   7  -5   1    2.20    3.70
  -8   5  -1   33.70    7.70
  -8   5  -1   63.89   11.80
  -8   5  -1   60.09    8.00
   8  -5   1   59.29    9.40
   8  -5   1   56.89    9.00
   8   4  -1   19.60    6.90
  -8  -4   1   12.30    4.80
  -8  -4   1   13.00    5.30
  -8  -4   1    4.90    4.70
  -8  -4   1   19.00    5.30
  -8  -4   1   14.10    5.10
   7   4  -1   26.20    5.60
   7   4  -1   27.00    5.90
  -7  -4   1   38.10    5.50
  -7  -4   1   23.70    4.80
  -7  -4   1   22.50    5.20
   6   4  -1   43.30    5.60
   6   4  -1   32.30    5.70
   6   4  -1   41.80    5.90
   6   4  -1   36.60    5.80
  -6  -4   1   38.90    4.60
  -6  -4   1   44.60    5.60
  -6  -4   1   40.80    4.60
   5   4  -1   50.49    5.90
   5   4  -1   44.20    5.50
   5   4  -1   44.40    5.00
   5   4  -1   51.29    6.20
  -5  -4   1   46.20    5.10
  -5  -4   1   44.50    4.60
  -5  -4   1   41.20    4.50
  -5  -4   1   54.99    6.10
   4   4  -1  507.65   21.70
   4   4  -1  521.15   20.30
   4   4  -1  518.55   21.40
   4   4  -1  546.55   21.90
  -4  -4   1  533.25   21.30
  -4  -4   1  517.35   20.30
  -4  -4   1  502.95   20.30
  -4  -4   1  537.35   20.60
   3   4  -1   69.49    6.60
   3   4  -1   60.09    5.30
   3   4  -1   68.09    4.70
  -3  -4   1   63.29    5.40
  -3  -4   1   60.79    5.50
  -3  -4   1   64.69    4.50
  -3  -4   1   59.89    5.50
   2   4  -1  445.36   17.00
   2   4  -1  447.86   17.30
   2   4  -1  435.16   17.10
   2   4  -1  431.96   15.80
  -2  -4   1  435.26   15.70
  -2  -4   1  428.56   18.00
  -2  -4   1  409.56   16.60
  -2  -4   1  447.66   18.40
   1   4  -1 1295.67   43.90
   1   4  -1 1285.07   43.40
   1   4  -1 1286.07   44.80
   1   4  -1 1265.17   46.60
   1   4  -1 1302.57   44.80
  -1  -4   1 1292.97   44.70
  -1  -4   1 1295.27   47.40
  -1  -4   1 1268.27   47.00
  -1  -4   1 1327.67   44.90
  -1  -4   1 1297.07   43.40
   0   4  -1 1249.28   42.60
   0   4  -1 1243.38   42.50
   0   4  -1 1229.18   45.80
   0   4  -1 1252.47   43.00
   0  -4   1 1236.78   42.20
   0  -4   1 1229.48   43.10
   0  -4   1 1257.07   42.80
  -1   4  -1  383.66   18.00
  -1   4  -1  398.66   15.10
  -1   4  -1  406.16   15.30
  -1   4  -1  405.96   13.90
  -1   4  -1  397.86   18.10
   1  -4   1  410.46   15.50
   1  -4   1  370.26   13.80
   1  -4   1  379.46   17.80
   1  -4   1  402.76   14.60
   1  -4   1  399.26   15.00
  -2   4  -1  483.45   19.40
  -2   4  -1  502.85   22.00
  -2   4  -1  508.55   19.00
  -2   4  -1  496.35   17.10
  -2   4  -1  500.45   17.10
  -2   4  -1  511.85   22.30
   2  -4   1  490.35   19.50
   2  -4   1  513.45   19.30
   2  -4   1  480.15   18.10
   2  -4   1  511.35   21.40
  -3   4  -1  138.19    7.40
  -3   4  -1  158.88    9.70
  -3   4  -1  131.69   11.10
  -3   4  -1  138.09    5.80
  -3   4  -1  144.29   11.20
   3  -4   1  179.18   10.40
   3  -4   1  147.39    9.20
   3  -4   1  143.89    6.80
  -4   4  -1  606.44   22.30
  -4   4  -1  623.94   24.30
  -4   4  -1  630.44   27.50
  -4   4  -1  643.94   25.60
   4  -4   1  615.94   25.80
   4  -4   1  621.34   23.40
   4  -4   1  616.74   25.30
  -5   4  -1  151.68    7.50
  -5   4  -1  167.38   14.30
  -5   4  -1  151.98   18.90
  -5   4  -1  146.79    9.90
  -5   4  -1  146.19   15.40
   5  -4   1  155.98   13.30
   5  -4   1  171.58   12.70
  -6   4  -1   47.40    9.10
  -6   4  -1   53.19    6.20
  -6   4  -1   55.19    4.80
  -6   4  -1   59.69    9.10
  -6   4  -1   47.50    7.00
   6  -4   1   42.50    6.90
   6  -4   1   56.49    7.40
   6  -4   1   59.29    5.90
  -7   4  -1   41.90    9.20
  -7   4  -1   40.20    6.20
  -7   4  -1   33.60   10.10
   7  -4   1   35.70    6.60
   7  -4   1   46.20    6.30
   7  -4   1   42.10    7.20
  -8   4  -1    3.10    4.60
  -8   4  -1    9.70    4.70
  -8   4  -1   -7.40    7.20
   8  -4   1    3.50    5.50
   8  -4   1   -1.00    4.80
  -8  -3   1  200.58   14.50
  -8  -3   1  176.28   13.90
  -8  -3   1  147.69   19.20
  -8  -3   1  158.88   13.40
  -8  -3   1  173.68   13.30
   7   3  -1    3.80    3.80
   7   3  -1   -3.10    3.50
   7   3  -1   -1.50    3.00
  -7  -3   1    1.80    3.10
  -7  -3   1    2.20    3.50
  -7  -3   1    1.30    2.90
   6   3  -1  122.99    9.90
   6   3  -1  138.59   12.00
   6   3  -1  135.79   10.20
  -6  -3   1  141.69   10.20
  -6  -3   1  123.29   10.40
   5   3  -1   41.00    4.90
   5   3  -1   45.30    5.50
   5   3  -1   43.90    5.70
   5   3  -1   35.60    5.10
   5   3  -1   55.49    5.60
   4   3  -1   60.39    5.90
   4   3  -1   50.99    5.20
   4   3  -1   60.59    5.20
   4   3  -1   60.59    5.20
   4   3  -1   58.29    6.00
   3   3  -1  926.71   33.60
   3   3  -1  954.20   34.60
   3   3  -1  929.41   34.40
   3   3  -1  926.51   34.60
   3   3  -1  947.11   33.40
  -3  -3   1  978.10   33.20
  -3  -3   1  946.41   33.00
  -3  -3   1  934.61   34.20
   2   3  -1  595.84   22.40
   2   3  -1  609.74   22.50
   2   3  -1  607.84   22.40
  -2  -3   1  608.14   22.60
  -2  -3   1  592.24   22.00
  -2  -3   1  592.34   21.20
  -2  -3   1  607.24   22.50
   1   3  -1  325.87   12.70
   1   3  -1  333.87   12.00
   1   3  -1  329.27   11.50
   1   3  -1  336.47   12.70
   1   3  -1  322.97   13.60
  -1  -3   1  338.07   14.10
  -1  -3   1  331.87   14.20
  -1  -3   1  331.37   11.50
  -1  -3   1  336.77   12.60
   0   3  -1 2188.78   77.49
   0   3  -1 2233.28   74.89
   0   3  -1 2271.37   75.09
   0   3  -1 2139.59   74.59
   0  -3   1 2265.77   74.69
   0  -3   1 2256.27   75.79
   0  -3   1 2208.68   77.59
   0  -3   1 2276.37   75.19
   0  -3   1 2261.17   77.79
  -1   3  -1   98.79    3.70
  -1   3  -1   95.49    4.90
  -1   3  -1   91.99    7.20
  -1   3  -1   96.89    4.80
   1  -3   1  108.29    6.00
   1  -3   1   97.99    4.50
   1  -3   1   88.89    7.00
   1  -3   1   91.89    3.60
   1  -3   1   93.59    4.70
  -2   3  -1 1420.16   53.79
  -2   3  -1 1494.85   51.29
  -2   3  -1 1434.16   51.89
  -2   3  -1 1473.75   49.80
  -2   3  -1 1502.05   53.89
  -2   3  -1 1505.95   49.80
   2  -3   1 1542.45   51.89
   2  -3   1 1492.95   51.29
   2  -3   1 1523.15   52.19
  -3   3  -1   94.89    8.40
  -3   3  -1   94.79    5.90
  -3   3  -1   76.69    4.00
   3  -3   1   73.09    6.20
   3  -3   1   80.89    7.00
   3  -3   1   80.09    5.30
  -4   3  -1   20.80    3.20
  -4   3  -1   21.30    2.50
  -4   3  -1   16.90    4.20
  -4   3  -1   18.50    4.70
  -4   3  -1   16.50    3.30
   4  -3   1   16.50    2.70
   4  -3   1   13.50    3.20
   4  -3   1   15.20    3.30
  -5   3  -1  916.91   34.10
  -5   3  -1  875.01   32.60
  -5   3  -1  888.91   36.80
  -5   3  -1  918.21   36.80
  -5   3  -1  882.21   35.50
   5  -3   1  917.81   36.00
   5  -3   1  913.31   33.60
   5  -3   1  888.51   35.50
  -6   3  -1  121.79    8.20
  -6   3  -1  132.59   12.10
  -6   3  -1  125.89   10.80
  -6   3  -1  135.79    9.80
   6  -3   1  141.79   11.50
   6  -3   1  138.59    9.60
   6  -3   1  113.79   10.60
  -7   3  -1    5.50    7.20
  -7   3  -1    0.20    3.10
  -7   3  -1   -0.80    5.40
  -7   3  -1   -1.20    3.40
   7  -3   1    1.10    4.10
   7  -3   1   -0.90    3.20
   7  -3   1   -0.60    3.90
  -8   3  -1   37.90    6.50
  -8   3  -1   40.60    8.10
  -8   3  -1   38.10    8.80
   8  -3   1   40.40    8.20
   8  -3   1   38.60    7.70
  -8  -2   1   47.70    7.50
  -8  -2   1   69.49    8.80
  -8  -2   1   63.29    8.20
  -8  -2   1   53.89    7.70
   7   2  -1  216.28   15.30
   7   2  -1  249.97   15.90
   7   2  -1  248.78   15.80
  -7  -2   1  226.48   15.20
  -7  -2   1  260.97   16.30
  -7  -2   1  217.48   14.70
   6   2  -1   -1.00    2.40
   6   2  -1    0.70    2.80
   6   2  -1   -0.30    2.80
   6   2  -1    2.90    2.90
   6   2  -1   -0.50    2.50
   6   2  -1    2.30    2.60
   5   2  -1   69.89    6.70
   5   2  -1   84.69    7.20
   5   2  -1   88.89    7.40
   5   2  -1   88.09    7.30
   5   2  -1   78.49    7.20
   5   2  -1   89.29    7.50
   4   2  -1  117.29    7.80
   4   2  -1  109.09    7.80
   4   2  -1   99.19    7.50
   4   2  -1  102.49    7.10
   3   2  -1  183.88    8.80
   3   2  -1  206.58    9.20
   3   2  -1  192.78    8.70
   3   2  -1  204.48    9.40
   3   2  -1  197.58    9.30
   3   2  -1  186.18    9.10
   2   2  -1 1939.01   65.69
   2   2  -1 1909.81   64.79
   2   2  -1 1867.21   65.69
   2   2  -1 1908.21   65.69
   2   2  -1 1911.31   65.09
  -2  -2   1 1967.30   65.39
   1   2  -1   30.20    2.10
   1   2  -1   29.10    2.60
   1   2  -1   33.50    2.70
  -1  -2   1   32.30    1.60
  -1  -2   1   27.30    3.20
  -1  -2   1   32.50    3.10
  -1  -2   1   38.40    2.60
  -1  -2   1   39.00    3.20
  -1  -2   1   29.50    1.60
  -1  -2   1   31.60    2.20
   0   2  -1    0.80    0.50
   0   2  -1    0.20    1.30
   0   2  -1    1.20    0.80
   0   2  -1    1.50    0.90
   0   2  -1    1.40    0.70
   0   2  -1    0.90    1.30
   0  -2   1    2.30    1.00
   0  -2   1    2.20    0.60
   0  -2   1    2.90    1.60
   0  -2   1    0.30    0.70
   0  -2   1    1.10    0.60
   0  -2   1    2.60    0.90
   0  -2   1    2.60    1.50
  -1   2  -1 1363.36   47.70
  -1   2  -1 1389.16   46.90
  -1   2  -1 1365.96   48.80
   1  -2   1 1334.17   48.50
   1  -2   1 1391.36   47.80
   1  -2   1 1390.06   46.70
   1  -2   1 1425.66   47.90
  -2   2  -1   69.09    5.60
  -2   2  -1   74.79    6.10
  -2   2  -1   72.09    3.10
  -2   2  -1   74.59    4.40
  -2   2  -1   63.29    3.10
  -2   2  -1   78.09    5.30
   2  -2   1   64.59    4.90
   2  -2   1   61.59    4.70
   2  -2   1   78.79    4.90
  -3   2  -1  674.43   25.70
  -3   2  -1  658.93   24.80
  -3   2  -1  649.24   25.90
  -3   2  -1  681.43   26.20
   3  -2   1  669.53   25.60
   3  -2   1  702.03   24.80
   3  -2   1  692.13   26.10
  -4   2  -1   58.19    6.40
  -4   2  -1   68.69    6.50
  -4   2  -1   61.79    5.10
  -4   2  -1   55.39    5.60
  -4   2  -1   58.69    4.50
   4  -2   1   52.59    5.50
   4  -2   1   61.39    6.00
   4  -2   1   57.09    5.00
  -5   2  -1    1.80    3.60
  -5   2  -1    2.80    2.40
  -5   2  -1    4.70    3.20
  -5   2  -1    1.60    2.00
  -5   2  -1    0.20    1.70
   5  -2   1    3.60    2.10
   5  -2   1    3.10    2.80
   5  -2   1    0.30    2.10
  -6   2  -1  218.28   11.10
  -6   2  -1  235.18   13.70
  -6   2  -1  261.07   15.70
  -6   2  -1  204.38   14.30
  -6   2  -1  233.48   15.60
   6  -2   1  236.38   15.40
   6  -2   1  216.68   11.90
   6  -2   1  221.48   15.10
  -7   2  -1   32.40    7.80
  -7   2  -1   40.90    7.20
  -7   2  -1   46.90    7.50
  -7   2  -1   45.30    5.40
  -7   2  -1   54.29    6.60
   7  -2   1   50.59    7.40
   7  -2   1   41.30    7.10
  -8   2  -1    6.10    4.30
  -8   2  -1    3.50    4.50
  -8   2  -1    2.60    6.60
   8  -2   1    1.90    4.60
   8  -2   1    9.20    4.80
   8  -2   1    2.50    5.50
   8   1  -1   16.10    6.20
  -8  -1   1   36.70    6.20
  -8  -1   1   21.90    5.60
  -8  -1   1   19.30    6.30
  -8  -1   1   12.00    5.00
   7   1  -1    1.60    3.30
   7   1  -1    1.90    3.20
   7   1  -1    1.60    3.40
  -7  -1   1    7.20    3.00
  -7  -1   1   12.30    4.30
  -7  -1   1    4.60    3.30
   6   1  -1  425.16   19.70
   6   1  -1  402.76   19.10
   6   1  -1  435.36   19.70
   6   1  -1  416.86   19.00
   6   1  -1  406.56   18.90
   5   1  -1    3.40    2.40
   5   1  -1    1.40    2.20
   5   1  -1    5.50    2.40
   5   1  -1    0.30    2.10
   5   1  -1    4.60    2.40
   5   1  -1    1.60    2.20
   4   1  -1    0.50    1.90
   4   1  -1    1.50    1.70
   4   1  -1    1.30    1.60
   3   1  -1  182.48    8.60
   3   1  -1  160.38    8.00
   3   1  -1  173.58    8.30
   3   1  -1  170.88    8.30
   3   1  -1  184.88    8.50
   3   1  -1  183.78    8.50
   2   1  -1  262.67   10.30
   2   1  -1  260.77   10.50
   2   1  -1  253.37   10.00
   2   1  -1  257.77   10.30
   2   1  -1  243.68   10.30
   2   1  -1  263.07   10.60
   1   1  -1 1921.41   64.29
   1   1  -1 1933.21   64.69
   1   1  -1 1919.01   64.89
   1   1  -1 1832.42   64.99
   1   1  -1 1965.60   64.89
  -1  -1   1 1946.61   64.59
  -1  -1   1 1967.70   64.39
  -1  -1   1 1887.41   64.59
  -1  -1   1 1960.00   64.89
  -1  -1   1 1930.91   64.29
  -1  -1   1 1924.11   64.39
   0   1  -1  131.89    4.90
   0   1  -1  138.99    5.10
   0   1  -1  133.79    5.10
   0   1  -1  139.09    5.10
   0   1  -1  139.09    5.00
   0   1  -1  136.69    5.40
   0  -1   1  136.49    5.20
   0  -1   1  133.29    4.90
   0  -1   1  132.19    6.00
   0  -1   1  142.09    6.10
   0  -1   1  136.09    4.80
   0  -1   1  134.19    5.10
  -1   1  -1   15.40    1.60
  -1   1  -1   17.20    1.80
  -1   1  -1   20.30    2.50
  -1   1  -1   16.60    1.50
  -1   1  -1   15.10    2.10
   1  -1   1   19.80    1.00
   1  -1   1   19.90    2.10
   1  -1   1   22.20    2.50
   1  -1   1   17.10    1.60
   1  -1   1   19.40    1.60
   1  -1   1   19.00    1.90
  -2   1  -1 1006.20   35.90
  -2   1  -1 1013.30   35.50
  -2   1  -1 1012.40   34.90
  -2   1  -1 1036.10   35.60
   2  -1   1 1022.00   35.60
   2  -1   1  994.00   35.00
   2  -1   1  987.80   35.80
   2  -1   1 1001.00   34.40
  -3   1  -1 1085.49   37.40
  -3   1  -1 1017.50   37.70
  -3   1  -1 1032.00   37.70
  -3   1  -1 1056.09   37.00
   3  -1   1 1063.49   37.90
   3  -1   1 1035.70   37.10
   3  -1   1 1038.20   38.20
   3  -1   1 1054.39   36.50
  -4   1  -1  181.78    8.70
  -4   1  -1  189.28    9.20
  -4   1  -1  172.88    9.50
  -4   1  -1  169.58    9.40
   4  -1   1  182.78    8.40
   4  -1   1  160.78   10.30
   4  -1   1  179.38   11.20
   4  -1   1  173.88    8.80
  -5   1  -1   76.99    7.30
  -5   1  -1   69.59    6.10
  -5   1  -1   75.49    6.70
  -5   1  -1   79.29    7.30
   5  -1   1   80.89    6.30
   5  -1   1   76.19    7.40
   5  -1   1   68.59    7.20
   5  -1   1   78.09    6.70
  -6   1  -1    2.70    4.00
  -6   1  -1   -2.60    3.20
  -6   1  -1    4.90    2.50
  -6   1  -1    3.00    2.30
  -6   1  -1    0.40    2.30
   6  -1   1    3.60    3.40
   6  -1   1    3.60    2.70
   6  -1   1    2.00    2.90
  -7   1  -1  188.78   13.90
  -7   1  -1  185.68   12.00
  -7   1  -1  181.38   12.40
  -7   1  -1  173.08   12.80
  -7   1  -1  166.08   13.40
   7  -1   1  179.58   12.60
   7  -1   1  159.68   13.60
   7  -1   1  210.28   15.20
  -8   1  -1   61.09    8.60
  -8   1  -1   59.19    9.60
  -8   1  -1   62.89    8.80
  -8   1  -1   55.99    7.30
   8  -1   1   61.09    8.40
   8  -1   1   63.99    9.20
   8   0  -1   91.49   10.50
   8   0  -1   93.59   14.80
  -8   0   1   94.79   10.70
  -8   0   1  121.49   10.70
  -8   0   1  101.39    9.90
  -8   0   1  102.99    9.90
   7   0  -1   87.19    9.40
   7   0  -1   87.79    8.40
   7   0  -1   80.09    8.80
  -7   0   1   74.89    8.20
  -7   0   1   89.59    9.20
  -7   0   1   76.99    8.00
  -7   0   1   81.19    6.70
  -7   0   1   91.59    7.40
   6   0  -1    1.10    3.10
   6   0  -1    0.10    2.80
   6   0  -1    4.20    3.00
  -6   0   1    3.80    2.40
  -6   0   1    1.60    2.60
   5   0  -1  601.94   23.40
   5   0  -1  572.64   24.00
   5   0  -1  569.54   23.20
   5   0  -1  543.35   23.50
   5   0  -1  586.14   23.90
   4   0  -1  106.09    8.40
   4   0  -1  125.59    8.10
   4   0  -1  118.59    7.60
   4   0  -1   97.69    7.50
   4   0  -1  134.79    8.10
   3   0  -1  203.48    9.40
   3   0  -1  190.38    9.30
   3   0  -1  213.08    9.10
   3   0  -1  198.68    9.20
   3   0  -1  213.78    9.50
   3   0  -1  200.18    9.10
   2   0  -1  769.62   27.30
   2   0  -1  792.32   27.60
   2   0  -1  780.82   27.40
   2   0  -1  774.62   27.60
   2   0  -1  758.42   27.30
   2   0  -1  756.52   27.10
   1   0  -1   14.40    1.40
   1   0  -1   12.60    1.30
   1   0  -1   11.10    1.50
   1   0  -1   16.40    1.60
   1   0  -1   15.20    1.40
   1   0  -1   16.70    1.70
  -1   0   1   13.70    1.40
  -1   0   1   12.50    1.30
  -1   0   1   12.30    1.30
  -1   0  -1  320.07   11.80
  -1   0  -1  326.07   11.80
  -1   0  -1  322.67   11.40
  -1   0  -1  323.97   11.40
  -1   0  -1  328.67   11.90
   1   0   1  337.87   11.80
   1   0   1  320.37   11.40
   1   0   1  333.67   12.10
   2   0   1 1719.43   60.59
   2   0   1 1761.52   60.09
   2   0   1 1748.53   60.29
   2   0   1 1775.62   59.59
   2   0   1 1805.22   59.69
   3   0   1  106.09    6.00
   3   0   1   86.49    6.50
   3   0   1   79.99    5.90
   3   0   1   84.09    5.90
   3   0   1   98.69    6.30
   3   0   1  101.29    5.80
  -4   0  -1   83.09    5.50
  -4   0  -1   95.09    7.10
  -4   0  -1   83.39    5.20
  -4   0  -1   82.29    6.00
   4   0   1   92.09    7.40
   4   0   1   84.09    5.90
   4   0   1   74.79    6.10
   4   0   1   78.09    6.50
  -5   0  -1  105.79    8.60
  -5   0  -1  109.59    7.20
  -5   0  -1  112.19    8.00
  -5   0  -1  104.99    7.70
   5   0   1  123.99    8.70
   5   0   1  100.59    8.90
   5   0   1  107.99    8.70
   5   0   1  103.69    8.40
  -6   0  -1   75.49    7.00
  -6   0  -1   76.59    7.40
  -6   0  -1   84.69    7.00
   6   0   1   70.19    8.10
   6   0   1   70.49    6.70
   6   0   1   71.79    7.30
   6   0   1   63.79    7.40
  -7   0  -1   -0.20    2.50
  -7   0  -1   -3.00    3.00
  -7   0  -1   -1.20    4.60
  -7   0  -1    2.90    4.00
  -7   0  -1   -1.90    2.60
   7   0   1    2.10    3.70
   7   0   1   -4.90    3.10
   7   0   1    2.60    3.30
  -8   0  -1  153.68   12.10
  -8   0  -1  152.58   12.00
  -8   0  -1  143.29   13.10
  -8   0  -1  138.89   11.30
  -8   0  -1  136.29   13.10
   8   0   1  145.59   12.40
   8   0   1  137.59   13.00
   8  -1  -1   18.20    6.00
  -8   1   1   33.50    7.10
  -8   1   1   26.20    6.50
  -8   1   1   23.80    6.10
  -8   1   1   37.10    6.60
  -8   1   1   44.80   10.10
   7  -1  -1  214.18   15.00
   7  -1  -1  198.78   14.50
   7  -1  -1  219.48   15.30
  -7   1   1  212.78   15.30
  -7   1   1  223.58   13.60
  -7   1   1  217.78   13.30
  -7   1   1  199.38   13.80
  -7   1   1  216.68   13.90
   6  -1  -1   15.30    3.70
   6  -1  -1   15.70    4.30
   6  -1  -1   12.40    4.00
  -6   1   1   13.90    3.70
  -6   1   1   21.10    4.40
  -6   1   1   23.50    4.60
  -6   1   1   21.60    4.00
   5  -1  -1   13.80    3.70
   5  -1  -1   15.30    3.50
   5  -1  -1   14.50    3.00
   5  -1  -1    9.10    3.10
  -5   1   1   18.10    3.20
  -5   1   1   15.70    3.40
  -5   1   1   18.00    3.30
  -5   1   1    9.80    2.80
   4  -1  -1  952.00   34.10
   4  -1  -1  909.81   35.20
   4  -1  -1  963.80   35.20
  -4   1   1  938.81   33.20
  -4   1   1  938.11   33.10
  -4   1   1  933.41   34.70
   3  -1  -1   26.80    3.40
   3  -1  -1   21.70    2.90
   3  -1  -1   23.10    2.70
   3  -1  -1   24.30    3.20
   3  -1  -1   19.10    2.60
   2  -1  -1  172.78    7.50
   2  -1  -1  172.98    7.50
   2  -1  -1  171.28    7.70
   2  -1  -1  169.78    7.50
   2  -1  -1  158.58    6.80
  -2   1   1  167.58    7.10
  -2   1   1  160.78    6.60
   1  -1  -1  101.49    4.30
   1  -1  -1   98.09    4.10
   1  -1  -1  100.49    4.50
   1  -1  -1  100.39    3.80
   1  -1  -1   96.49    4.00
  -1   1   1   98.69    4.60
  -1   1   1   99.69    4.40
  -1   1   1   96.79    3.80
  -1   1   1   98.09    4.20
  -1   1   1   92.79    4.20
  -1   1   1   98.89    4.60
   0  -1  -1    0.80    0.30
   0  -1  -1    0.90    0.40
   0  -1  -1    1.00    0.40
   0  -1  -1   -0.10    0.80
   0  -1  -1    0.50    0.30
   0  -1  -1    1.60    0.80
   0  -1  -1    0.70    0.40
   0   1   1    0.10    0.40
   0   1   1    1.50    1.30
   0   1   1    0.50    0.30
   0   1   1    0.80    0.30
   0   1   1    0.50    0.60
   0   1   1    1.00    0.30
   0   1   1    0.90    0.50
  -1  -1  -1 2347.77   77.19
  -1  -1  -1 2319.67   77.59
  -1  -1  -1 2240.28   77.09
  -1  -1  -1 2325.77   77.09
  -1  -1  -1 2318.67   77.49
  -1  -1  -1 2335.87   77.49
   1   1   1 2308.67   77.59
   1   1   1 2210.18   77.09
   1   1   1 2323.67   77.69
   1   1   1 2387.66   77.39
   2   1   1  148.89    7.00
   2   1   1  148.09    6.60
   2   1   1  151.38    6.90
   2   1   1  162.58    6.80
   2   1   1  161.08    7.30
   2   1   1  152.18    6.50
   3   1   1   28.60    3.00
   3   1   1   33.30    3.20
   3   1   1   31.50    3.30
   3   1   1   32.70    3.60
   3   1   1   29.60    3.60
   3   1   1   26.90    3.10
   4   1   1  513.15   21.20
   4   1   1  525.85   20.70
   4   1   1  526.65   22.30
   4   1   1  567.74   22.10
   4   1   1  534.85   20.70
  -5  -1  -1   22.10    3.80
  -5  -1  -1   16.20    2.70
   5   1   1   16.20    3.30
   5   1   1   18.60    3.70
   5   1   1   23.60    4.50
   5   1   1   17.10    3.70
  -6  -1  -1   26.10    4.70
  -6  -1  -1   29.60    4.20
  -6  -1  -1   28.00    4.70
  -6  -1  -1   32.40    4.80
   6   1   1   27.60    4.90
   6   1   1   24.60    5.50
   6   1   1   25.40    5.10
   6   1   1   28.10    4.60
  -7  -1  -1   63.59    8.10
  -7  -1  -1   76.29    8.80
  -7  -1  -1   79.59    9.80
  -7  -1  -1   79.69    7.30
  -7  -1  -1   72.09    8.40
   7   1   1   66.89    8.40
   7   1   1   72.49    8.60
   7   1   1   80.49    7.90
  -8  -1  -1   23.40    5.90
  -8  -1  -1   20.00    5.80
  -8  -1  -1   21.10    5.40
  -8  -1  -1   17.80    6.00
  -8  -1  -1   15.20    4.50
  -8  -1  -1   24.10    5.50
   8   1   1   20.10    5.70
   8   1   1   14.60    5.80
   8  -2  -1   43.20    7.60
   8  -2  -1   39.90    7.90
  -8   2   1   29.30    6.60
  -8   2   1   31.90    7.00
  -8   2   1   40.80    7.80
   7  -2  -1   15.90    4.30
   7  -2  -1   11.50    4.70
   7  -2  -1   11.50    4.80
  -7   2   1   20.00    6.40
  -7   2   1   14.00    5.40
  -7   2   1   27.10    5.50
  -7   2   1   18.40    4.30
  -7   2   1   17.30    4.50
   6  -2  -1   68.59    8.50
   6  -2  -1   66.69    7.70
   6  -2  -1   58.99    6.20
  -6   2   1   58.09    6.70
  -6   2   1   57.59    7.30
  -6   2   1   63.49    7.10
  -6   2   1   56.19    7.00
  -6   2   1   64.39    6.40
   5  -2  -1  181.28   12.30
   5  -2  -1  165.68   11.60
   5  -2  -1  148.69   10.80
  -5   2   1  162.38   10.70
  -5   2   1  188.98   11.60
  -5   2   1  161.38   10.90
  -5   2   1  165.98   10.10
   4  -2  -1   -0.50    1.60
   4  -2  -1    1.90    2.20
   4  -2  -1    3.10    2.10
   4  -2  -1   -1.10    1.20
  -4   2   1    1.10    1.40
  -4   2   1    3.80    2.30
  -4   2   1   -1.70    1.30
  -4   2   1   -1.50    2.20
   3  -2  -1  984.90   36.00
   3  -2  -1  954.90   35.60
   3  -2  -1 1013.20   35.70
   3  -2  -1 1004.10   34.40
  -3   2   1  978.00   35.50
  -3   2   1  986.90   35.40
  -3   2   1  948.71   35.40
  -3   2   1  968.30   34.60
   2  -2  -1  509.35   19.40
   2  -2  -1  537.85   18.30
   2  -2  -1  520.65   19.60
   2  -2  -1  514.85   19.30
  -2   2   1  516.65   19.10
  -2   2   1  496.45   19.10
  -2   2   1  521.05   19.80
  -2   2   1  529.05   19.90
   1  -2  -1   33.50    2.50
   1  -2  -1   29.50    2.90
   1  -2  -1   30.90    1.40
   1  -2  -1   31.40    2.30
   1  -2  -1   36.90    3.00
   1  -2  -1   28.10    2.90
  -1   2   1   29.80    3.30
  -1   2   1   28.60    2.50
  -1   2   1   26.20    2.00
   0  -2  -1  405.96   15.60
   0  -2  -1  393.76   14.00
   0  -2  -1  401.56   13.80
   0  -2  -1  395.16   13.80
   0  -2  -1  408.16   15.70
   0  -2  -1  416.26   14.20
   0  -2  -1  395.36   14.10
   0   2   1  408.86   15.60
   0   2   1  391.46   14.10
   0   2   1  388.76   14.10
   0   2   1  401.06   13.80
   0   2   1  393.06   14.10
   0   2   1  399.46   15.50
   0   2   1  410.66   13.80
  -1  -2  -1  138.99    5.60
  -1  -2  -1  146.89    6.20
  -1  -2  -1  147.69    5.90
  -1  -2  -1  146.19    6.80
  -1  -2  -1  145.39    5.20
   1   2   1  146.99    5.70
   1   2   1  141.69    6.30
   1   2   1  147.59    6.10
   1   2   1  143.09    6.10
  -2  -2  -1  585.94   21.10
  -2  -2  -1  584.54   21.40
  -2  -2  -1  600.24   20.90
   2   2   1  570.64   21.70
   2   2   1  590.44   21.80
   2   2   1  612.54   22.00
   2   2   1  608.84   21.60
   2   2   1  584.84   20.90
   3   2   1  476.75   19.10
   3   2   1  487.45   18.50
   3   2   1  494.15   19.40
   3   2   1  499.45   18.50
   3   2   1  482.05   18.70
   3   2   1  486.05   18.80
   4   2   1   -3.20    1.30
   4   2   1   -0.90    1.50
   4   2   1    1.40    1.60
   4   2   1   -1.20    1.40
   4   2   1   -1.00    1.30
   4   2   1    1.70    1.60
  -5  -2  -1  380.56   17.00
   5   2   1  399.86   16.90
   5   2   1  404.06   18.20
   5   2   1  386.86   17.70
   5   2   1  414.76   17.20
   5   2   1  369.26   17.30
  -6  -2  -1   72.69    5.90
  -6  -2  -1   74.19    6.60
  -6  -2  -1   78.69    7.50
   6   2   1   76.99    8.30
   6   2   1   75.39    7.40
   6   2   1   62.29    7.20
  -7  -2  -1   16.50    4.40
  -7  -2  -1    9.10    5.10
  -7  -2  -1   16.30    4.30
  -7  -2  -1   14.60    4.40
   7   2   1    9.50    4.50
   7   2   1   21.70    5.00
   7   2   1   17.10    4.70
  -8  -2  -1   -3.60    3.80
  -8  -2  -1   -1.30    3.40
  -8  -2  -1    0.50    3.70
  -8  -2  -1    2.50    4.20
   8   2   1    1.30    4.70
   8   2   1   -1.60    4.70
   8  -3  -1    7.80    5.50
   8  -3  -1    1.40    4.40
  -8   3   1    0.30    4.30
  -8   3   1   -5.00    6.40
  -8   3   1   -4.40    4.40
   7  -3  -1  133.19   12.00
   7  -3  -1  144.89   10.40
   7  -3  -1  148.59   12.70
  -7   3   1  148.49   10.60
  -7   3   1  129.49   12.30
  -7   3   1  146.49   13.80
  -7   3   1  139.59   11.40
  -7   3   1  130.99   12.40
   6  -3  -1    7.50    3.60
   6  -3  -1    4.70    2.60
   6  -3  -1   11.20    4.00
  -6   3   1    2.90    3.40
  -6   3   1    5.30    4.30
  -6   3   1   10.20    3.90
  -6   3   1    2.80    5.00
  -6   3   1    3.90    2.70
   5  -3  -1  161.48    8.30
   5  -3  -1  143.59   11.00
   5  -3  -1  153.68   11.00
   5  -3  -1  142.89   10.70
  -5   3   1  166.98   10.70
  -5   3   1  152.78    9.40
  -5   3   1  165.88   12.30
   4  -3  -1  115.59    8.70
   4  -3  -1  130.49    9.10
   4  -3  -1  125.89    6.60
   4  -3  -1  133.69    9.00
  -4   3   1  137.09    8.80
  -4   3   1  134.59    9.90
  -4   3   1  128.59   10.00
  -4   3   1  131.09    7.80
   3  -3  -1    9.70    2.40
   3  -3  -1   10.40    1.70
   3  -3  -1   12.40    2.80
  -3   3   1   11.40    2.20
  -3   3   1    8.40    3.00
  -3   3   1    8.40    3.00
  -3   3   1   11.00    2.00
   2  -3  -1 1562.64   51.69
   2  -3  -1 1557.84   53.59
   2  -3  -1 1512.25   53.29
   2  -3  -1 1492.55   53.19
  -2   3   1 1499.65   52.19
  -2   3   1 1484.55   53.09
  -2   3   1 1578.14   54.99
  -2   3   1 1568.34   51.99
  -2   3   1 1566.04   54.99
   1  -3  -1  277.87   10.70
   1  -3  -1  279.47   10.80
   1  -3  -1  268.37   12.30
   1  -3  -1  279.77   10.90
   1  -3  -1  277.77    9.50
  -1   3   1  268.67   12.50
  -1   3   1  269.27   10.10
  -1   3   1  264.97    9.40
  -1   3   1  279.07   12.70
   0  -3  -1  157.28    6.20
   0  -3  -1  152.38    6.40
   0  -3  -1  151.98    5.90
   0  -3  -1  152.28    5.90
   0  -3  -1  145.09    8.00
   0  -3  -1  154.28    8.20
   0   3   1  150.48    6.00
   0   3   1  144.59    8.00
   0   3   1  157.08    5.90
   0   3   1  154.18    6.20
  -1  -3  -1  249.58    9.70
  -1  -3  -1  248.98   10.20
  -1  -3  -1  258.27   11.40
  -1  -3  -1  260.67   11.60
   1   3   1  259.17   11.60
   1   3   1  266.97   10.30
   1   3   1  261.77    9.80
  -2  -3  -1    1.60    1.20
  -2  -3  -1    0.20    1.50
  -2  -3  -1    2.00    1.50
  -2  -3  -1    0.30    1.60
   2   3   1    0.90    0.80
   2   3   1   -0.60    1.10
   2   3   1    0.50    1.40
   2   3   1    2.70    1.60
  -3  -3  -1  623.44   22.70
  -3  -3  -1  623.34   23.10
  -3  -3  -1  641.54   23.30
   3   3   1  601.24   22.60
   3   3   1  600.44   23.00
   3   3   1  657.33   24.10
   3   3   1  621.34   24.00
   3   3   1  612.04   23.50
  -4  -3  -1  393.66   15.80
   4   3   1  393.66   17.00
   4   3   1  410.36   16.30
   4   3   1  385.46   17.40
   4   3   1  410.86   17.50
   4   3   1  426.66   16.70
  -5  -3  -1  138.19    8.20
  -5  -3  -1  131.79    7.10
  -5  -3  -1  146.89    9.90
  -5  -3  -1  133.39    8.90
   5   3   1  142.39    9.80
   5   3   1  113.19    9.20
   5   3   1  142.89    9.20
   5   3   1  148.79   10.70
  -6  -3  -1  132.89    8.80
  -6  -3  -1  134.39    8.50
  -6  -3  -1  135.69   10.60
  -6  -3  -1  149.19   10.40
   6   3   1  152.28   11.70
   6   3   1  130.59    9.60
   6   3   1  126.19   10.20
   6   3   1  141.79   11.50
  -7  -3  -1   53.09    6.40
  -7  -3  -1   51.09    6.60
  -7  -3  -1   67.29    8.10
  -7  -3  -1   57.09    6.00
  -7  -3  -1   57.99    7.50
   7   3   1   54.99    7.60
   7   3   1   49.30    7.50
   7   3   1   60.29    7.50
  -8  -3  -1    6.30    4.00
  -8  -3  -1   -0.60    4.10
  -8  -3  -1   -0.10    3.90
  -8  -3  -1    4.50    4.10
   8   3   1   -4.30    4.80
   8   3   1   -1.90    4.30
   8  -4  -1   17.20    6.30
   8  -4  -1   12.50    5.50
  -8   4   1   26.50    6.20
  -8   4   1   13.20    7.70
  -8   4   1   29.10    6.20
   7  -4  -1    1.40    3.80
   7  -4  -1   12.20    7.00
   7  -4  -1    3.20    4.00
  -7   4   1    8.60    3.80
  -7   4   1   10.80   10.30
   6  -4  -1  141.59   11.60
   6  -4  -1  140.49    9.10
   6  -4  -1  133.59   11.40
  -6   4   1  133.39    9.10
  -6   4   1  153.58   13.50
  -6   4   1  148.59   12.40
  -6   4   1  147.49   11.10
   5  -4  -1   39.50    4.20
   5  -4  -1   45.10    6.00
   5  -4  -1   44.60    6.70
  -5   4   1   35.90    7.00
  -5   4   1   43.90    5.20
  -5   4   1   42.40    4.30
   4  -4  -1  106.49    5.70
   4  -4  -1  106.69    8.60
   4  -4  -1  105.79    8.30
   4  -4  -1  113.79    8.60
  -4   4   1  126.19   10.80
  -4   4   1  104.09   10.00
  -4   4   1  116.49    8.30
  -4   4   1  116.39    7.00
   3  -4  -1  153.98    9.60
   3  -4  -1  147.99    9.00
   3  -4  -1  141.39    9.20
  -3   4   1  170.58   11.70
  -3   4   1  140.89    8.60
  -3   4   1  141.39   11.00
  -3   4   1  144.39    6.70
   2  -4  -1    0.10    1.30
   2  -4  -1    3.90    1.80
   2  -4  -1    2.00    1.60
   2  -4  -1    2.60    0.80
  -2   4   1    4.10    0.90
  -2   4   1    2.50    2.40
  -2   4   1    5.50    2.90
  -2   4   1    2.70    1.20
   1  -4  -1 1110.19   38.70
   1  -4  -1 1128.29   38.80
   1  -4  -1 1117.19   41.40
   1  -4  -1 1118.39   38.90
   1  -4  -1 1117.29   37.40
  -1   4   1 1085.59   37.40
  -1   4   1 1088.19   38.00
  -1   4   1 1099.39   38.80
  -1   4   1 1144.79   41.90
  -1   4   1 1099.39   41.60
   0  -4  -1 2725.43   91.39
   0  -4  -1 2694.83   94.29
   0  -4  -1 2709.53   91.29
   0  -4  -1 2690.33   90.69
   0   4   1 2705.43   90.59
   0   4   1 2711.03   94.09
   0   4   1 2614.64   91.09
   0   4   1 2795.22   91.59
  -1  -4  -1 7813.02  266.37
  -1  -4  -1 7785.52  263.47
  -1  -4  -1 8143.39  266.87
  -1  -4  -1 8055.89  264.37
   1   4   1 7847.71  265.97
  -2  -4  -1  827.22   30.00
  -2  -4  -1  829.82   31.30
  -2  -4  -1  831.62   29.20
  -2  -4  -1  805.32   28.10
  -2  -4  -1  824.62   31.10
   2   4   1  842.72   30.20
   2   4   1  813.52   29.90
   2   4   1  829.02   28.10
   2   4   1  824.32   29.40
  -3  -4  -1  791.92   28.60
  -3  -4  -1  743.43   29.40
  -3  -4  -1  787.42   29.40
  -3  -4  -1  801.62   29.50
   3   4   1  776.62   29.30
   3   4   1  752.92   28.70
   3   4   1  801.22   27.70
   3   4   1  807.32   29.70
  -4  -4  -1   96.89    6.90
  -4  -4  -1   95.79    7.10
  -4  -4  -1   86.39    6.50
  -4  -4  -1   82.19    7.40
   4   4   1   86.49    6.00
   4   4   1   88.09    6.60
   4   4   1   80.19    6.70
   4   4   1   94.89    7.70
  -5  -4  -1  131.89    9.40
  -5  -4  -1  154.28    9.40
  -5  -4  -1  151.88    9.60
  -5  -4  -1  157.68    9.50
  -5  -4  -1  140.29   10.70
   5   4   1  154.08    9.80
   5   4   1  147.39   10.40
   5   4   1  136.09   10.40
  -6  -4  -1   73.49    6.70
  -6  -4  -1   67.19    6.60
  -6  -4  -1   80.49    7.80
  -6  -4  -1   71.49    8.30
  -6  -4  -1   75.29    7.00
   6   4   1   76.19    7.40
   6   4   1   81.49    8.40
   6   4   1   75.79    8.70
  -7  -4  -1   26.10    5.90
  -7  -4  -1   27.40    5.30
  -7  -4  -1   40.90    5.60
  -7  -4  -1   26.40    7.10
  -7  -4  -1   37.50    5.60
   7   4   1   29.80    6.00
   7   4   1   32.80    5.90
   7   4   1   33.80    6.30
  -8  -4  -1   23.40    5.80
  -8  -4  -1   28.00    6.60
  -8  -4  -1   24.40    5.50
   8   4   1   20.60    6.20
   8   4   1   24.40    6.50
   8  -5  -1   47.70    8.90
   8  -5  -1   45.60    8.60
  -8   5   1   54.39   11.00
  -8   5   1   36.60    7.10
  -8   5   1   44.70    8.20
   7  -5  -1   28.90    6.40
   7  -5  -1   24.50    5.90
  -7   5   1   40.00    9.10
  -7   5   1   30.40    6.70
  -7   5   1   24.80    5.40
   6  -5  -1    5.70    3.70
   6  -5  -1   -0.40    2.80
  -6   5   1    1.20    2.60
  -6   5   1   -0.60    6.50
  -6   5   1   -1.50    5.00
  -6   5   1    1.80    3.30
   5  -5  -1  162.58    8.00
   5  -5  -1  172.18   12.30
   5  -5  -1  159.28   11.80
  -5   5   1  156.98    8.10
  -5   5   1  153.28   11.80
  -5   5   1  140.69   10.40
  -5   5   1  173.88   14.50
  -5   5   1  183.38   15.00
   4  -5  -1   46.30    5.50
   4  -5  -1   26.90    4.30
   4  -5  -1   35.70    3.20
  -4   5   1   38.10    6.50
  -4   5   1   31.40    4.70
  -4   5   1   38.80    3.60
  -4   5   1   25.00    6.40
  -4   5   1   37.10    4.80
   3  -5  -1  107.79    5.00
   3  -5  -1  124.99    8.60
   3  -5  -1  133.69    8.60
  -3   5   1  113.29    7.70
  -3   5   1  104.99    5.40
  -3   5   1  117.99   10.60
   2  -5  -1  459.45   17.90
   2  -5  -1  454.35   20.10
   2  -5  -1  464.85   18.10
   2  -5  -1  455.45   17.90
   2  -5  -1  445.36   15.70
  -2   5   1  432.96   16.20
  -2   5   1  427.76   17.50
  -2   5   1  446.26   20.90
  -2   5   1  435.16   15.70
   1  -5  -1    1.10    0.80
   1  -5  -1    1.60    2.60
   1  -5  -1   -0.40    1.40
   1  -5  -1    1.00    1.20
  -1   5   1    0.60    2.40
  -1   5   1    5.30    3.00
  -1   5   1    2.70    1.10
  -1   5   1    2.10    1.20
  -1   5   1    3.70    1.50
   0  -5  -1  252.17   10.70
   0  -5  -1  246.08   10.10
   0  -5  -1  254.47   16.20
   0   5   1  273.87   13.80
   0   5   1  264.67   10.40
   0   5   1  263.97    9.90
   0   5   1  253.37   10.60
  -1  -5  -1  565.54   23.10
  -1  -5  -1  518.45   19.50
  -1  -5  -1  516.05   19.80
   1   5   1  536.75   22.20
   1   5   1  510.05   18.00
   1   5   1  522.05   19.50
   1   5   1  537.65   19.80
   1   5   1  529.75   19.80
  -2  -5  -1   22.00    1.60
  -2  -5  -1   23.70    2.60
  -2  -5  -1   22.70    4.30
  -2  -5  -1   14.90    3.50
  -2  -5  -1   23.00    3.10
   2   5   1   18.50    2.90
   2   5   1   27.00    3.20
   2   5   1   19.40    2.50
   2   5   1   24.10    1.50
  -3  -5  -1   23.60    4.30
  -3  -5  -1   38.40    3.60
   3   5   1   33.80    3.80
   3   5   1   28.10    3.70
   3   5   1   32.70    3.90
   3   5   1   32.40    4.20
  -4  -5  -1   91.99    6.80
  -4  -5  -1   96.99    7.70
  -4  -5  -1   95.49    8.10
  -4  -5  -1  104.59    8.20
   4   5   1   94.29    7.20
   4   5   1   93.59    7.80
   4   5   1   96.99    6.10
   4   5   1   91.59    7.60
  -5  -5  -1  139.29    8.60
  -5  -5  -1  143.39   10.70
  -5  -5  -1  137.99   10.10
  -5  -5  -1  138.99   10.00
  -5  -5  -1  144.79    9.80
   5   5   1  147.49    9.80
   5   5   1  141.49   10.30
   5   5   1  133.59   10.70
  -6  -5  -1   29.90    5.20
  -6  -5  -1   25.00    4.90
  -6  -5  -1   27.50    5.10
  -6  -5  -1   32.40    5.30
  -6  -5  -1   28.00    4.40
   6   5   1   28.60    4.70
   6   5   1   19.90    5.00
   6   5   1   46.80    6.30
  -7  -5  -1   58.59    6.70
  -7  -5  -1   75.79    8.90
  -7  -5  -1   73.09    7.80
  -7  -5  -1   59.99    9.10
  -7  -5  -1   50.99    7.00
   7   5   1   44.50    6.40
   7   5   1   70.49    8.40
   7   5   1   48.40    7.40
  -8  -5  -1    0.80    6.00
  -8  -5  -1    6.20    4.50
  -8  -5  -1   11.50    5.20
  -8  -5  -1    9.40    4.90
  -8  -5  -1   12.80    5.20
  -8  -5  -1   14.70    4.70
   8   5   1    2.70    5.30
   8   5   1   11.70    6.00
   7  -6  -1   18.80    5.70
   7  -6  -1   12.30    5.40
  -7   6   1   24.70    6.60
  -7   6   1   16.60    4.90
  -7   6   1   25.30    8.70
   6  -6  -1   84.99    9.40
   6  -6  -1   68.49    8.60
   6  -6  -1   82.59    6.40
  -6   6   1   74.49    8.10
  -6   6   1   99.89   10.20
  -6   6   1   89.39   12.00
  -6   6   1   88.39    6.70
   5  -6  -1   38.10    6.00
   5  -6  -1   42.90    6.00
   5  -6  -1   40.00    3.80
  -5   6   1   41.20    9.10
  -5   6   1   34.60    5.10
  -5   6   1   37.00    3.70
  -5   6   1   32.30    5.40
  -5   6   1   41.20    8.30
   4  -6  -1  238.38   14.10
   4  -6  -1  213.08    8.90
   4  -6  -1  229.98   13.70
  -4   6   1  211.08   13.50
  -4   6   1  221.18   11.50
  -4   6   1  212.08    9.30
  -4   6   1  195.68   16.40
  -4   6   1  224.58   17.00
   3  -6  -1  128.89    5.90
   3  -6  -1  166.48   10.30
   3  -6  -1  160.88   10.10
  -3   6   1  158.18   10.30
  -3   6   1  143.09    9.30
  -3   6   1  134.29   12.40
  -3   6   1  150.88   13.50
  -3   6   1  137.99    6.50
   2  -6  -1   36.70    4.00
   2  -6  -1   35.00    4.00
   2  -6  -1   39.40    6.30
   2  -6  -1   41.40    2.60
  -2   6   1   34.80    6.30
  -2   6   1   37.60    3.00
  -2   6   1   43.60    4.50
  -2   6   1   40.80    6.50
  -2   6   1   38.50    4.50
   1  -6  -1  856.71   30.80
   1  -6  -1  868.01   31.30
   1  -6  -1  854.01   35.10
   1  -6  -1  854.71   29.50
  -1   6   1  832.82   31.00
  -1   6   1  870.11   35.50
  -1   6   1  860.61   30.80
  -1   6   1  827.02   30.00
   0  -6  -1  897.61   31.70
   0  -6  -1  924.71   32.50
   0  -6  -1  880.11   31.50
   0  -6  -1  886.81   36.50
   0   6   1  891.71   31.40
   0   6   1  912.31   31.90
   0   6   1  897.61   37.90
   0   6   1  888.71   32.30
  -1  -6  -1  125.19    6.70
  -1  -6  -1   98.09    9.40
  -1  -6  -1  125.29    5.70
   1   6   1  110.09    9.40
   1   6   1  131.59    6.50
   1   6   1  121.39    6.40
   1   6   1  123.39    6.40
   1   6   1  123.89    4.90
   1   6   1  119.39    4.80
  -2  -6  -1  468.25   20.50
  -2  -6  -1  406.46   14.20
  -2  -6  -1  404.16   15.70
  -2  -6  -1  413.06   19.30
  -2  -6  -1  388.76   16.90
   2   6   1  424.86   17.20
   2   6   1  423.36   16.50
   2   6   1  415.26   14.20
   2   6   1  409.26   16.90
  -3  -6  -1  198.28   10.00
  -3  -6  -1  179.08   12.70
  -3  -6  -1  176.28   12.70
  -3  -6  -1  189.68    8.70
   3   6   1  186.48    7.40
   3   6   1  182.48    9.30
   3   6   1  191.48   10.10
   3   6   1  201.28   10.00
  -4  -6  -1   74.09    6.10
  -4  -6  -1   93.39    8.90
  -4  -6  -1   71.09    6.80
   4   6   1   83.79    5.30
   4   6   1   98.89    7.50
   4   6   1   84.29    7.30
   4   6   1   77.89    7.30
  -5  -6  -1  164.18    8.60
  -5  -6  -1  193.48   13.30
  -5  -6  -1  177.98   11.20
  -5  -6  -1  164.68   11.90
  -5  -6  -1  164.78   12.50
   5   6   1  198.18   14.70
   5   6   1  189.78   11.70
   5   6   1  192.08   12.80
  -6  -6  -1   25.40    5.10
  -6  -6  -1   31.30    6.30
  -6  -6  -1   28.60    4.10
  -6  -6  -1   36.50    6.50
  -6  -6  -1   33.50    5.30
   6   6   1   28.80    5.60
   6   6   1   22.80    4.80
   6   6   1   33.00    5.20
  -7  -6  -1   97.89    9.70
  -7  -6  -1  101.49    8.50
  -7  -6  -1   95.49   10.10
  -7  -6  -1  100.99    9.90
  -7  -6  -1   94.39   10.30
   7   6   1  106.59    9.60
   7   6   1   87.39    9.60
   7   6   1   89.19   10.20
  -8  -6  -1   47.10    7.80
  -8  -6  -1   43.10    8.50
  -8  -6  -1   52.69    8.40
  -8  -6  -1   48.10    8.00
   8   6   1   59.29    9.20
   8   6   1   50.79    7.90
   8   6   1   51.39    8.30
   7  -7  -1   20.90    8.80
   7  -7  -1   23.20    6.10
  -7   7   1   26.90    9.50
  -7   7   1   19.20    6.00
   6  -7  -1  101.09   10.50
   6  -7  -1  110.29   10.80
  -6   7   1  102.09   10.50
  -6   7   1  114.09   10.20
  -6   7   1  126.19   14.80
   5  -7  -1  102.09    9.80
   5  -7  -1  126.09   10.90
   5  -7  -1  107.19    5.90
  -5   7   1  117.29    6.70
  -5   7   1  109.59   10.10
  -5   7   1  115.59    9.60
  -5   7   1   97.59   13.50
  -5   7   1  132.49   14.10
   4  -7  -1  194.88   12.80
   4  -7  -1  179.08   12.20
   4  -7  -1  187.88    8.00
  -4   7   1  197.48   12.40
  -4   7   1  187.38   17.00
  -4   7   1  181.98    8.20
  -4   7   1  199.88   17.20
  -4   7   1  181.68   12.80
   3  -7  -1  234.58    9.00
   3  -7  -1  242.68   12.10
   3  -7  -1  218.68   11.80
  -3   7   1  212.48   18.50
  -3   7   1  233.38   18.20
  -3   7   1  251.17   12.00
  -3   7   1  232.48   12.10
  -3   7   1  230.48    9.60
   2  -7  -1  218.68   10.90
   2  -7  -1  220.38    8.60
   2  -7  -1  253.47   16.90
   2  -7  -1  228.48   10.80
  -2   7   1  227.18   10.90
  -2   7   1  211.18    9.10
  -2   7   1  203.88   10.60
  -2   7   1  227.08   17.30
   1  -7  -1   46.10    3.30
   1  -7  -1   41.70    4.00
   1  -7  -1   40.50    7.00
   1  -7  -1   38.20    4.40
  -1   7   1   49.80    4.20
  -1   7   1   33.30    3.80
  -1   7   1   33.70    6.30
  -1   7   1   35.80    3.20
   0  -7  -1 1279.17   51.09
   0  -7  -1 1308.97   45.30
   0  -7  -1 1317.57   45.40
   0  -7  -1 1266.87   46.20
   0   7   1 1338.27   50.99
   0   7   1 1311.77   46.20
   0   7   1 1302.67   45.60
   0   7   1 1286.87   45.00
  -1  -7  -1  929.71   35.10
  -1  -7  -1  957.00   39.80
  -1  -7  -1  979.90   33.90
  -1  -7  -1  951.60   34.80
   1   7   1  976.10   33.00
   1   7   1 1011.60   35.10
   1   7   1  944.61   38.70
   1   7   1  954.60   34.90
  -2  -7  -1  168.38   13.20
  -2  -7  -1  173.28    9.10
  -2  -7  -1  176.68    7.80
   2   7   1  174.18   12.20
   2   7   1  187.58    9.30
   2   7   1  171.58    8.70
  -3  -7  -1  213.68   12.20
  -3  -7  -1  177.28    7.90
  -3  -7  -1  201.38   15.00
  -3  -7  -1  215.08   14.80
  -3  -7  -1  179.08    8.70
   3   7   1  192.58    7.20
   3   7   1  184.08   11.50
   3   7   1  200.88   12.10
  -4  -7  -1   34.80    4.90
  -4  -7  -1   36.60    6.50
  -4  -7  -1   37.40    4.20
   4   7   1   36.80    5.40
   4   7   1   30.70    5.00
   4   7   1   27.00    4.30
  -5  -7  -1   70.69    7.60
  -5  -7  -1   77.69    9.20
  -5  -7  -1   76.79    5.50
  -5  -7  -1   77.09    6.90
  -5  -7  -1   75.09    9.00
   5   7   1   68.69    8.50
   5   7   1   71.79    7.10
   5   7   1   85.09    9.10
  -6  -7  -1  117.29    8.00
  -6  -7  -1  135.49   10.20
  -6  -7  -1  118.29   10.70
  -6  -7  -1  132.39   12.00
  -6  -7  -1  133.59   12.40
   6   7   1   96.69    9.60
   6   7   1  139.39   12.10
   6   7   1  126.89   10.00
  -7  -7  -1    6.80    3.70
  -7  -7  -1    5.00    6.90
  -7  -7  -1    5.00    4.20
   7   7   1    2.60    4.20
   7   7   1    6.60    4.30
  -8  -7  -1   58.89    9.20
  -8  -7  -1   74.69    9.40
  -8  -7  -1   72.99    9.70
   8   7   1   63.79    9.10
   8   7   1   91.09   10.60
   7  -8  -1   67.49    9.60
   7  -8  -1   57.79    9.00
  -7   8   1   58.39   12.30
  -7   8   1   59.89    8.10
  -7   8   1   45.50    8.30
   6  -8  -1   59.39    8.40
   6  -8  -1   36.80    7.40
  -6   8   1   63.29    9.90
  -6   8   1   45.30    6.70
  -6   8   1   47.90   17.00
   5  -8  -1   63.69    5.80
   5  -8  -1   85.69    9.20
   5  -8  -1   69.39    8.30
  -5   8   1   72.59    8.60
  -5   8   1   83.19   12.10
  -5   8   1   65.99    7.30
  -5   8   1   73.39    4.80
   4  -8  -1  249.68   14.70
   4  -8  -1  244.08   14.70
   4  -8  -1  213.78    9.10
  -4   8   1  176.48   13.00
  -4   8   1  206.28    9.00
  -4   8   1  222.08   13.50
  -4   8   1  199.78   18.60
   3  -8  -1   73.89    3.80
   3  -8  -1   67.79    6.60
   3  -8  -1   79.29    7.40
  -3   8   1   80.79    5.00
  -3   8   1   52.39    9.90
  -3   8   1   68.49   10.20
  -3   8   1   84.79    7.20
  -3   8   1   79.89    7.40
   2  -8  -1    4.10    2.10
   2  -8  -1    4.40    4.80
   2  -8  -1    2.10    1.90
  -2   8   1    1.60    1.80
  -2   8   1    3.70    3.90
  -2   8   1    3.90    1.50
  -2   8   1    4.20    2.10
   1  -8  -1  380.06   15.60
   1  -8  -1  377.86   20.90
   1  -8  -1  371.06   14.40
   1  -8  -1  381.56   16.30
  -1   8   1  349.96   22.80
  -1   8   1  395.86   15.00
  -1   8   1  372.26   15.50
  -1   8   1  369.46   16.00
   0  -8  -1  103.69    6.30
   0  -8  -1  100.39   11.50
   0  -8  -1   96.19    7.10
   0  -8  -1  108.39    6.50
   0   8   1   95.29    6.40
   0   8   1   95.29    5.20
   0   8   1  102.89   11.00
   0   8   1   81.99    7.30
  -1  -8  -1 3273.97  117.49
  -1  -8  -1 3290.67  111.19
  -1  -8  -1 3237.28  110.09
  -1  -8  -1 3226.58  111.79
   1   8   1 3333.67  116.39
   1   8   1 3261.27  112.49
   1   8   1 3238.08  111.29
   1   8   1 3215.58  109.19
  -2  -8  -1 4505.75  156.38
  -2  -8  -1 4596.24  154.38
  -2  -8  -1 4789.32  162.18
   2   8   1 4588.84  156.38
   2   8   1 4650.03  156.58
   2   8   1 4556.54  155.98
   2   8   1 4520.85  159.08
  -3  -8  -1   22.80    3.90
  -3  -8  -1   30.90    6.40
  -3  -8  -1   32.30    3.40
   3   8   1   36.80    4.80
   3   8   1   24.60    3.80
   3   8   1   32.00    4.50
  -4  -8  -1  299.17   12.60
  -4  -8  -1  273.37   14.40
  -4  -8  -1  297.07   20.00
  -4  -8  -1  290.87   12.90
   4   8   1  268.17   13.90
   4   8   1  302.27   15.20
   4   8   1  314.07   15.00
  -5  -8  -1   25.10    4.10
  -5  -8  -1   38.00    7.60
  -5  -8  -1   34.40    3.40
  -5  -8  -1   37.70    5.90
  -5  -8  -1   42.30    7.60
   5   8   1   26.50    4.70
   5   8   1   34.00    5.50
   5   8   1   26.60    5.50
  -6  -8  -1   13.60    2.90
  -6  -8  -1   13.00    6.70
  -6  -8  -1    8.90    5.80
  -6  -8  -1    9.80    3.50
  -6  -8  -1   13.60    4.50
   6   8   1    1.90    3.90
   6   8   1    6.30    4.30
   6   8   1    9.60    4.30
  -7  -8  -1   95.79   11.70
  -7  -8  -1   79.49    8.70
  -7  -8  -1   71.79   10.50
   7   8   1   83.19   10.20
   7   8   1   82.69    8.60
  -8  -8  -1    9.50    7.30
  -8  -8  -1    3.90    4.60
  -8  -8  -1   -0.60    4.40
   8   8   1    1.10    4.70
   8   8   1    3.90    6.10
   7  -9  -1    7.30    5.90
   7  -9  -1   -2.60    4.10
  -7   9   1    0.80    9.40
  -7   9   1    8.00    5.20
  -7   9   1    3.70    4.20
   6  -9  -1   70.79    9.20
   6  -9  -1   69.89    8.90
  -6   9   1   55.39    7.70
  -6   9   1   69.69    9.40
  -6   9   1   46.20   12.10
   5  -9  -1  288.67   18.70
   5  -9  -1  278.17   18.00
  -5   9   1  312.17   15.90
  -5   9   1  318.17   25.30
  -5   9   1  256.87   17.70
   4  -9  -1   26.80    2.30
   4  -9  -1   35.10    5.30
  -4   9   1   25.20    4.80
  -4   9   1   25.10    2.80
  -4   9   1   18.40    7.60
  -4   9   1   20.70    4.20
   3  -9  -1  208.48   13.20
   3  -9  -1  193.98    7.90
   3  -9  -1  199.78   12.50
  -3   9   1  193.38   12.60
  -3   9   1  202.78   12.60
  -3   9   1  203.28    8.70
  -3   9   1  183.78   17.30
   2  -9  -1  306.27   21.30
   2  -9  -1  278.47   13.30
   2  -9  -1  281.37   11.00
   2  -9  -1  272.87   13.70
  -2   9   1  273.27   20.70
  -2   9   1  281.27   11.60
  -2   9   1  262.67   13.40
  -2   9   1  288.87   13.50
   1  -9  -1   12.30    2.60
   1  -9  -1   15.40    6.40
   1  -9  -1   12.60    3.10
   1  -9  -1   12.20    2.10
  -1   9   1   17.10    3.30
  -1   9   1   13.50    2.80
  -1   9   1    9.80    2.10
  -1   9   1    8.30    5.10
   0  -9  -1  456.65   19.10
   0  -9  -1  449.86   17.70
   0  -9  -1  434.86   24.50
   0  -9  -1  440.86   17.70
   0   9   1  438.36   23.80
   0   9   1  461.85   18.20
   0   9   1  462.45   17.50
   0   9   1  448.76   18.70
  -1  -9  -1   70.49    9.90
  -1  -9  -1   68.69    6.40
  -1  -9  -1   62.59    4.70
  -1  -9  -1   56.99    5.80
   1   9   1   65.19    4.10
   1   9   1   73.59    6.30
   1   9   1   73.09    6.00
   1   9   1   63.49    9.30
  -2  -9  -1  358.26   16.00
  -2  -9  -1  329.27   22.70
  -2  -9  -1  355.16   14.10
  -2  -9  -1  391.96   16.50
  -2  -9  -1  338.77   23.80
   2   9   1  364.36   16.20
   2   9   1  337.77   19.30
   2   9   1  356.06   12.40
   2   9   1  356.96   15.70
  -3  -9  -1  854.81   32.30
  -3  -9  -1  913.71   34.90
  -3  -9  -1  859.31   39.30
  -3  -9  -1  892.21   39.90
   3   9   1  942.01   35.40
   3   9   1  883.91   34.10
   3   9   1  933.41   35.20
  -4  -9  -1   34.10    5.40
  -4  -9  -1   35.70    4.10
  -4  -9  -1   35.40    8.80
   4   9   1   44.10    5.50
  -5  -9  -1  102.29    9.60
  -5  -9  -1  111.29   13.20
  -5  -9  -1   91.19   11.40
  -5  -9  -1   94.99    7.60
  -5  -9  -1   94.89    4.90
   5   9   1   89.29    8.70
   5   9   1   89.79    9.10
   5   9   1   91.39    9.50
  -6  -9  -1   26.70    5.40
  -6  -9  -1   18.40    7.50
  -6  -9  -1   19.40    4.30
   6   9   1   28.10    5.90
   6   9   1   27.50    5.60
   6   9   1   30.40    6.30
  -7  -9  -1   16.50    5.00
  -7  -9  -1   11.90    4.40
  -7  -9  -1   -1.10    7.00
  -7  -9  -1   14.40    5.60
   7   9   1   11.90    5.30
   7   9   1   27.80    6.30
   7 -10  -1   28.40    7.40
   7 -10  -1   30.00    7.70
  -7  10   1   49.60   13.90
  -7  10   1   30.20    7.50
  -7  10   1   39.60    7.50
   6 -10  -1    7.90    4.50
   6 -10  -1    6.70    5.40
  -6  10   1    0.30    4.20
  -6  10   1   19.60   10.10
   5 -10  -1  120.79   11.30
   5 -10  -1  119.19   11.20
  -5  10   1  102.19   15.40
  -5  10   1   95.09   10.70
  -5  10   1  119.59   10.80
   4 -10  -1  304.57   16.50
   4 -10  -1  322.27   16.90
  -4  10   1  335.77   16.70
  -4  10   1  313.47   16.90
  -4  10   1  317.67   12.70
  -4  10   1  364.76   27.20
   3 -10  -1   39.60   12.20
   3 -10  -1   51.09    6.40
   3 -10  -1   46.00    5.90
  -3  10   1   46.40    4.00
  -3  10   1   41.20    5.60
  -3  10   1   46.20   10.20
  -3  10   1   49.10    6.80
   2 -10  -1  241.78   12.50
   2 -10  -1  228.98   19.50
   2 -10  -1  251.87   10.50
   2 -10  -1  258.37   13.40
  -2  10   1  259.07   12.80
  -2  10   1  256.47   13.00
  -2  10   1  242.48   10.80
  -2  10   1  299.27   23.10
   1 -10  -1  288.57   14.90
   1 -10  -1  307.57   22.90
   1 -10  -1  301.17   14.00
   1 -10  -1  318.37   13.00
  -1  10   1  318.37   23.10
  -1  10   1  313.27   14.90
  -1  10   1  325.37   14.10
  -1  10   1  337.97   13.60
   0 -10  -1   79.69    7.30
   0 -10  -1  105.79    6.90
   0 -10  -1   91.29    6.60
   0 -10  -1   89.59   12.30
   0  10   1   82.09    6.70
   0  10   1   95.39    7.70
   0  10   1   92.39    6.20
   0  10   1   93.19   12.20
  -1 -10  -1  384.76   16.50
  -1 -10  -1  391.96   25.90
  -1 -10  -1  364.36   17.10
  -1 -10  -1  384.66   15.40
   1  10   1  395.16   16.80
   1  10   1  365.16   23.80
   1  10   1  392.36   14.70
   1  10   1  391.36   17.00
  -2 -10  -1   19.80    6.80
  -2 -10  -1   14.10    3.10
  -2 -10  -1   13.20    2.40
  -2 -10  -1   15.20    3.50
   2  10   1   16.10    1.50
   2  10   1   18.10    3.80
   2  10   1   14.80    6.50
   2  10   1   21.90    3.90
   2  10   1   18.20    1.50
  -3 -10  -1  242.58   12.90
  -3 -10  -1  230.88   10.40
  -3 -10  -1  261.77   13.30
  -3 -10  -1  225.88   19.20
   3  10   1  233.78   12.20
   3  10   1  230.48   14.30
  -4 -10  -1  385.56   16.60
  -4 -10  -1  437.56   19.70
  -4 -10  -1  444.46   28.00
  -4 -10  -1  370.56   26.20
   4  10   1  431.26   19.10
   4  10   1  406.86   19.50
  -5 -10  -1   59.19   10.30
  -5 -10  -1   32.70    5.80
  -5 -10  -1   38.60    4.90
   5  10   1   42.40    6.30
   5  10   1   41.00    6.60
  -6 -10  -1   45.90    7.60
  -6 -10  -1   53.89    6.30
  -6 -10  -1   63.89   12.30
  -6 -10  -1   48.30    7.30
   6  10   1   55.79    8.00
   6  10   1   62.99    7.60
  -7 -10  -1   14.20    6.00
  -7 -10  -1   36.10    7.20
  -7 -10  -1   16.30    8.60
   7  10   1   24.90    6.30
   7  10   1   32.10    7.00
   6 -11  -1   26.00    7.20
   6 -11  -1   46.60    7.90
  -6  11   1   37.30    6.90
  -6  11   1   19.40    6.00
  -6  11   1   32.00   12.20
   5 -11  -1    5.30    3.90
   5 -11  -1   -1.10    3.00
  -5  11   1   -0.20    3.50
  -5  11   1   -3.60    7.90
  -5  11   1    2.60    4.00
   4 -11  -1   87.29    9.00
   4 -11  -1   82.89    9.20
  -4  11   1   72.49    8.40
  -4  11   1   93.49    9.10
  -4  11   1   82.89   14.00
   3 -11  -1  538.85   20.70
   3 -11  -1  614.34   25.50
   3 -11  -1  555.04   24.20
  -3  11   1  550.54   21.00
  -3  11   1  548.05   24.40
  -3  11   1  547.05   25.90
  -3  11   1  558.34   36.70
   2 -11  -1    4.60    2.70
   2 -11  -1    7.60    2.90
   2 -11  -1    4.20    1.90
   2 -11  -1    4.80    8.20
  -2  11   1   -2.80    5.80
  -2  11   1    4.70    1.80
  -2  11   1    3.00    2.50
  -2  11   1    3.20    2.90
   1 -11  -1  163.38   10.60
   1 -11  -1  188.58    9.10
   1 -11  -1  218.68   19.60
   1 -11  -1  165.48   11.80
  -1  11   1  164.38   17.40
  -1  11   1  195.78    9.50
  -1  11   1  199.28   10.10
  -1  11   1  196.78   12.50
   0 -11  -1  544.25   29.80
   0 -11  -1  558.44   23.00
   0 -11  -1  531.35   21.00
   0  11   1  544.95   22.50
   0  11   1  467.65   30.80
   0  11   1  515.85   20.60
   0  11   1  527.25   21.50
  -1 -11  -1   43.80    5.20
  -1 -11  -1   44.80    4.30
  -1 -11  -1   36.90    5.10
  -1 -11  -1   32.60    8.80
   1  11   1   37.90    4.80
   1  11   1   38.00    3.50
   1  11   1   47.90    9.70
   1  11   1   35.90    5.10
  -2 -11  -1  246.08   13.00
  -2 -11  -1  236.08   14.70
  -2 -11  -1  266.67   11.20
  -2 -11  -1  228.28   20.40
   2  11   1  264.47   13.30
   2  11   1  249.48    9.30
   2  11   1  256.27   13.00
  -3 -11  -1   31.30    3.60
  -3 -11  -1   36.70    6.10
  -3 -11  -1   42.70    5.80
  -3 -11  -1   36.60   10.40
  -3 -11  -1   27.10    8.20
   3  11   1   37.60    5.30
  -4 -11  -1   53.39   10.70
  -4 -11  -1   55.59    4.80
  -4 -11  -1   47.60    6.70
  -4 -11  -1   38.90    6.00
   4  11   1   40.90    5.90
   4  11   1   37.50    5.70
  -5 -11  -1  196.98   18.90
  -5 -11  -1  189.38   14.50
  -5 -11  -1  198.58   10.00
  -5 -11  -1  180.38   13.90
   5  11   1  186.08   14.20
   5  11   1  197.88   13.80
  -6 -11  -1   -0.80    7.30
  -6 -11  -1   -3.40    3.70
  -6 -11  -1    1.50    3.50
   6  11   1   -1.90    3.20
   6  11   1   -3.50    4.00
  -7 -11  -1   10.20    9.00
  -7 -11  -1   27.40    6.60
  -7 -11  -1   16.30    5.70
   7  11   1   18.30    6.00
   7  11   1   29.00    6.70
   6 -12  -1    6.80    5.50
   6 -12  -1    1.50    4.40
  -6  12   1   -3.70   11.10
  -6  12   1    7.00    4.80
  -6  12   1   -4.20    3.70
   5 -12  -1   98.89   10.90
   5 -12  -1   69.29    9.20
  -5  12   1   65.69   16.80
  -5  12   1   55.69    8.50
   4 -12  -1    3.50    3.40
   4 -12  -1   -0.10    3.80
  -4  12   1    3.40    3.80
  -4  12   1    8.60    3.80
  -4  12   1    2.00    8.20
   3 -12  -1   85.99    9.40
   3 -12  -1   80.09    4.90
   3 -12  -1   77.59    8.20
  -3  12   1  106.19    9.80
  -3  12   1   87.69    6.00
  -3  12   1   72.19    8.10
  -3  12   1   58.49   12.90
   2 -12  -1  618.74   26.90
   2 -12  -1  595.94   23.10
   2 -12  -1  598.64   25.70
   2 -12  -1  608.34   37.50
  -2  12   1  657.13   35.70
  -2  12   1  638.74   26.80
  -2  12   1  625.04   25.90
   1 -12  -1   -2.00    2.40
   1 -12  -1    0.50    7.40
   1 -12  -1    0.60    2.00
   1 -12  -1    0.40    1.80
  -1  12   1    1.00    2.00
  -1  12   1    0.90    2.00
  -1  12   1   -7.70    6.00
   0 -12  -1  279.57   12.90
   0 -12  -1  252.67   22.60
   0 -12  -1  287.57   14.70
   0 -12  -1  274.17   12.80
   0  12   1  266.47   12.40
   0  12   1  285.47   13.30
   0  12   1  271.77   14.10
   0  12   1  303.77   24.80
  -1 -12  -1  141.19   17.20
  -1 -12  -1  154.18   11.30
  -1 -12  -1  151.88   10.50
   1  12   1  162.58    7.60
   1  12   1  172.48   11.20
   1  12   1  138.99   16.70
   1  12   1  137.19   10.50
  -2 -12  -1  876.61   42.10
  -2 -12  -1  839.62   30.60
  -2 -12  -1  836.62   33.20
   2  12   1  805.32   33.10
   2  12   1  838.02   28.70
   2  12   1  800.02   39.10
   2  12   1  850.51   33.40
  -3 -12  -1  531.95   35.10
  -3 -12  -1  556.44   25.40
  -3 -12  -1  617.34   25.90
  -3 -12  -1  596.24   22.30
   3  12   1  589.04   25.70
   3  12   1  598.24   25.40
  -4 -12  -1   -1.20    2.90
  -4 -12  -1    3.70    2.00
  -4 -12  -1    3.40    3.20
  -4 -12  -1   -0.40    6.70
   4  12   1    0.80    3.00
   4  12   1    0.70    2.90
  -5 -12  -1   43.40    7.30
  -5 -12  -1   35.00    6.50
  -5 -12  -1   33.30    4.20
  -5 -12  -1   25.70    9.60
   5  12   1   32.40    6.20
   5  12   1   31.40    6.00
  -6 -12  -1  142.69   13.00
  -6 -12  -1  174.98   19.10
  -6 -12  -1  188.28   15.60
   6  12   1  159.88   14.30
   6  12   1  157.58   13.10
  -7 -12  -1   10.30    4.80
  -7 -12  -1    3.80    5.10
  -7 -12  -1    9.20    9.70
   7  12   1    3.30    4.70
   6 -13  -1  138.19   14.80
   6 -13  -1  177.88   15.80
  -6  13   1  144.99   13.40
  -6  13   1  150.58   14.80
  -6  13   1  158.78   24.00
   5 -13  -1    1.80    4.50
   5 -13  -1    2.10    4.70
  -5  13   1    3.60    4.30
  -5  13   1  -10.30   10.10
  -5  13   1    3.30    3.80
   4 -13  -1   79.39    9.20
   4 -13  -1   85.09   10.10
  -4  13   1  104.29   10.20
  -4  13   1   87.99   10.00
  -4  13   1   75.49   15.50
   3 -13  -1  113.79   10.50
   3 -13  -1  112.69   10.90
  -3  13   1  104.89   16.80
  -3  13   1  125.09    7.70
  -3  13   1  136.89   11.80
  -3  13   1  126.09   10.90
   2 -13  -1   75.49    5.80
   2 -13  -1   78.89    8.80
   2 -13  -1   68.59   15.90
   2 -13  -1   89.69    8.50
  -2  13   1   67.59    5.90
  -2  13   1   62.49    7.20
  -2  13   1   91.29   15.90
  -2  13   1   53.69    7.00
   1 -13  -1  455.95   18.90
   1 -13  -1  459.85   21.70
   1 -13  -1  450.05   32.20
   1 -13  -1  471.55   20.10
  -1  13   1  485.95   34.30
  -1  13   1  459.65   19.70
  -1  13   1  460.25   19.20
  -1  13   1  435.46   20.90
   0 -13  -1   33.50    5.80
   0 -13  -1   34.30    4.60
   0 -13  -1   37.60    4.60
   0 -13  -1   35.30   10.30
   0  13   1   38.70    5.80
   0  13   1   33.70    4.30
   0  13   1   26.60    4.40
   0  13   1   30.90   11.00
  -1 -13  -1   63.19    6.70
  -1 -13  -1   63.59    5.60
  -1 -13  -1   48.90   11.90
  -1 -13  -1   62.19    7.30
   1  13   1   40.70   12.60
   1  13   1   72.19    7.60
   1  13   1   60.09    6.70
   1  13   1   65.69    5.10
  -2 -13  -1  251.97   15.20
  -2 -13  -1  253.97   16.00
  -2 -13  -1  206.08   22.30
   2  13   1  229.78   14.80
   2  13   1  218.78    8.90
   2  13   1  248.88   15.20
  -3 -13  -1    5.00    3.20
  -3 -13  -1    9.40    2.40
  -3 -13  -1    6.70    3.80
  -3 -13  -1    1.40    7.10
   3  13   1    3.90    3.30
   3  13   1    8.40    3.50
  -4 -13  -1  268.57   17.40
  -4 -13  -1  209.28   21.60
  -4 -13  -1  224.68   16.10
  -4 -13  -1  245.98   15.40
   4  13   1  242.88   16.50
   4  13   1  218.78   15.00
  -5 -13  -1   25.20    6.10
   5  13   1   21.30    5.50
   5  13   1   26.40    6.10
  -6 -13  -1    8.10    4.50
  -6 -13  -1   -3.00    8.90
  -6 -13  -1    4.50    4.10
   6  13   1    8.40    5.40
   6  13   1    3.60    4.40
   5 -14  -1  189.18   15.50
   5 -14  -1  161.88   15.30
  -5  14   1  170.18   23.60
  -5  14   1  165.58   14.90
  -5  14   1  165.98   14.50
   4 -14  -1    5.10    5.00
   4 -14  -1    2.60    3.90
  -4  14   1   -3.00    3.20
  -4  14   1    3.70   10.30
  -4  14   1    0.90    5.50
   3 -14  -1   80.99    9.60
   3 -14  -1   56.09    7.50
  -3  14   1   47.40    7.50
  -3  14   1   61.89   14.80
  -3  14   1   51.99    7.30
   2 -14  -1   77.89    9.40
   2 -14  -1   92.09    6.80
   2 -14  -1  105.09    9.20
  -2  14   1   75.99   15.30
  -2  14   1   95.79    7.30
  -2  14   1   80.19    8.30
  -2  14   1   90.99    9.40
   1 -14  -1   50.39    5.40
   1 -14  -1   62.89    8.00
   1 -14  -1   43.70   13.70
   1 -14  -1   42.50    5.60
  -1  14   1   45.50   12.10
  -1  14   1   36.90    6.10
  -1  14   1   52.09    5.70
  -1  14   1   57.49    6.30
   0 -14  -1  461.05   19.70
   0 -14  -1  459.75   19.40
   0 -14  -1  434.56   33.10
   0 -14  -1  442.06   21.50
   0  14   1  473.45   21.50
   0  14   1  435.46   19.80
   0  14   1  454.65   18.90
   0  14   1  436.46   32.40
  -1 -14  -1    1.40    2.10
  -1 -14  -1   -0.40    2.40
  -1 -14  -1   -2.10    2.80
  -1 -14  -1   -0.10    8.20
   1  14   1    1.20    2.80
   1  14   1    4.80    3.30
   1  14   1    8.70   10.80
   1  14   1    2.80    2.10
  -2 -14  -1   15.40    9.30
  -2 -14  -1   33.70    4.10
  -2 -14  -1   18.30    4.50
  -2 -14  -1   21.00    4.70
   2  14   1   23.10    5.00
   2  14   1   29.40    5.60
  -3 -14  -1  164.68   13.20
  -3 -14  -1  172.08   13.60
  -3 -14  -1  166.18   20.70
   3  14   1  169.98   13.60
   3  14   1  190.08   13.60
  -4 -14  -1    4.00    4.10
  -4 -14  -1   -6.50    7.70
  -4 -14  -1    6.80    4.30
   4  14   1   -0.90    3.60
   4  14   1   -0.70    3.60
  -5 -14  -1   93.59   16.10
  -5 -14  -1   79.09   10.00
  -5 -14  -1   84.19   10.50
   5  14   1   82.99   10.00
   5  14   1   82.99   10.20
  -6 -14  -1   -6.10   10.70
  -6 -14  -1    8.80    5.20
  -6 -14  -1    9.10    4.90
   6  14   1   10.60    5.70
   6  14   1   16.90    6.50
   5 -15  -1   33.80    7.70
   5 -15  -1   37.10    7.50
  -5  15   1   17.30   15.80
  -5  15   1   34.50    7.50
  -5  15   1   17.70    6.20
   4 -15  -1  217.18   16.30
   4 -15  -1  203.28   16.30
  -4  15   1  216.48   16.40
  -4  15   1  194.38   15.80
  -4  15   1  205.48   28.70
   3 -15  -1    5.90    3.90
  -3  15   1    5.40   11.00
  -3  15   1    5.60    4.20
  -3  15   1   -3.10    3.30
   2 -15  -1   25.30    5.80
   2 -15  -1   33.00    5.50
  -2  15   1   37.30    6.10
  -2  15   1   14.70   21.00
  -2  15   1   34.60    4.80
  -2  15   1   38.10    6.30
   1 -15  -1   90.79    7.60
   1 -15  -1   84.49   18.60
   1 -15  -1   91.29    9.80
   1 -15  -1   98.49    8.70
  -1  15   1   92.69    8.30
  -1  15   1   98.39    8.40
  -1  15   1  109.89   19.10
  -1  15   1  100.09    9.80
   0 -15  -1    3.90   11.00
   0 -15  -1   22.90    5.10
   0 -15  -1   18.10    4.10
   0 -15  -1    8.80    3.30
   0  15   1    3.80   11.10
   0  15   1   10.60    4.40
   0  15   1   10.60    3.40
  -1 -15  -1  271.47   27.90
  -1 -15  -1  306.87   19.00
  -1 -15  -1  302.87   14.00
   1  15   1  310.57   13.40
   1  15   1  304.07   15.80
   1  15   1  288.87   18.20
  -2 -15  -1   36.60   12.50
  -2 -15  -1   55.89    8.00
  -2 -15  -1   59.89    5.50
  -2 -15  -1   60.49    7.60
   2  15   1   52.39    7.20
   2  15   1   47.60    7.20
  -3 -15  -1   50.79    7.40
  -3 -15  -1   42.10    7.00
  -3 -15  -1   40.10   12.80
   3  15   1   51.69    7.60
   3  15   1   54.19    7.60
  -4 -15  -1   47.10   15.30
  -4 -15  -1   57.79    9.90
   4  15   1   57.29    8.10
   4  15   1   52.29    7.80
  -5 -15  -1   15.80   12.20
  -5 -15  -1   17.30    6.10
  -5 -15  -1   16.10    5.20
   5  15   1    8.30    4.70
  -6 -15  -1   32.90    7.10
  -6 -15  -1   26.70    6.80
  -6 -15  -1   43.90   14.10
   6  15   1   25.10    7.30
   6  15   1   43.10    8.40
   4 -16  -1   17.30    5.70
   4 -16  -1    7.10    5.20
  -4  16   1    2.10   14.70
  -4  16   1   16.00    5.60
  -4  16   1   11.80    5.00
   3 -16  -1  178.28   15.50
  -3  16   1  213.38   28.30
  -3  16   1  194.98   15.30
  -3  16   1  174.38   14.10
   2 -16  -1   12.20    5.40
   2 -16  -1   20.50    4.80
  -2  16   1   17.40    4.90
  -2  16   1   17.50    4.10
  -2  16   1   13.30    4.70
  -2  16   1   14.20   13.30
   1 -16  -1  126.69   12.40
   1 -16  -1  117.39    9.90
   1 -16  -1  121.49    9.50
  -1  16   1  128.39    9.80
  -1  16   1  131.09   21.50
  -1  16   1  118.89   10.90
  -1  16   1  141.59   12.50
   0 -16  -1   11.40    4.30
   0 -16  -1   28.90    5.00
   0 -16  -1   23.70    4.50
   0 -16  -1   12.20   12.90
   0  16   1   14.30    4.10
   0  16   1   18.10    4.90
   0  16   1   16.60    4.00
  -1 -16  -1   29.70    6.50
  -1 -16  -1   33.20    4.50
  -1 -16  -1   39.60    6.20
   1  16   1   28.60    5.60
   1  16   1   37.10    6.70
  -2 -16  -1   45.10   14.50
  -2 -16  -1   58.09    5.60
  -2 -16  -1   63.79    7.90
  -2 -16  -1   66.49    8.90
   2  16   1   71.99    8.70
   2  16   1   65.59    8.20
  -3 -16  -1   24.10   13.10
  -3 -16  -1   20.20    5.40
  -3 -16  -1   19.60    5.90
   3  16   1   25.00    5.60
   3  16   1   30.40    9.30
  -4 -16  -1    8.10    4.50
  -4 -16  -1   -1.50   11.10
  -4 -16  -1   -1.80    4.30
   4  16   1   -0.60    4.20
   4  16   1    3.00    4.40
  -5 -16  -1   29.60   13.60
  -5 -16  -1   32.30    8.00
  -5 -16  -1   30.20    7.10
   5  16   1   32.20    7.80
   5  16   1   57.99    9.30
   3 -17  -1    2.30    4.20
   3 -17  -1   15.30    5.20
  -3  17   1    6.50   16.40
  -3  17   1    4.50    4.70
  -3  17   1    6.10    4.50
   2 -17  -1  228.38   17.50
   2 -17  -1  200.38   14.70
  -2  17   1  217.68   15.20
  -2  17   1  178.08   26.70
  -2  17   1  215.28   16.40
   1 -17  -1    8.50    4.70
   1 -17  -1   27.50    6.10
   1 -17  -1   16.90    4.30
  -1  17   1   17.20    5.30
  -1  17   1   17.20    4.60
  -1  17   1   16.90    4.40
  -1  17   1  -10.70   16.30
   0 -17  -1   44.20    5.80
   0 -17  -1   51.69    6.60
   0 -17  -1   27.00   16.70
   0 -17  -1   27.90    6.70
   0  17   1   28.20    5.20
   0  17   1   51.89    7.00
   0  17   1   44.50    7.60
  -1 -17  -1   69.19   19.00
  -1 -17  -1   98.69   10.70
  -1 -17  -1   81.19    8.90
  -1 -17  -1   66.29    6.90
   1  17   1   79.59    8.90
   1  17   1   94.89   10.90
  -2 -17  -1    1.50    4.30
  -2 -17  -1   13.50   13.50
  -2 -17  -1    6.20    3.80
   2  17   1    2.10    3.90
   2  17   1    7.50    4.10
  -3 -17  -1  112.09   22.60
  -3 -17  -1  158.38   13.90
  -3 -17  -1  157.58   13.70
   3  17   1  149.09   13.30
   3  17   1  133.59   12.60
  -4 -17  -1   73.89    9.70
  -4 -17  -1   49.70    8.60
  -4 -17  -1   43.30   15.60
   4  17   1   55.19    8.50
   4  17   1   52.89    8.50
   3 -18  -1   77.19   10.60
  -3  18   1   48.30   20.90
   2 -18  -1   15.10    5.90
   2 -18  -1    8.30    5.30
  -2  18   1   11.60    5.40
  -2  18   1   -4.50   20.40
  -2  18   1   15.40    5.60
   1 -18  -1  140.69   13.90
   1 -18  -1  123.09   10.70
  -1  18   1  103.49   11.60
  -1  18   1  130.59   10.60
  -1  18   1  103.29   10.10
   0 -18  -1   44.00    6.30
   0 -18  -1   30.30    6.40
   0 -18  -1   35.50    7.50
   0  18   1   40.80    7.40
   0  18   1   47.70    6.90
  -1 -18  -1    0.20   16.20
  -1 -18  -1   13.80    5.20
  -1 -18  -1   10.00    4.50
   1  18   1    7.10    5.00
   1  18   1    6.00    4.40
  -2 -18  -1   68.99    9.80
  -2 -18  -1   65.69    8.90
  -2 -18  -1   66.99   19.00
   2  18   1   60.69    8.60
   2  18   1   68.59    9.10
  -3 -18  -1    2.20    4.60
  -3 -18  -1   -9.40   14.00
  -3 -18  -1    1.70    4.60
   3  18   1   -4.20    4.00
   3  18   1   -2.20    4.40
  -4 -18  -1  111.49   12.50
  -4 -18  -1   85.49   20.80
  -4 -18  -1   80.59   10.60
   4  18   1  123.59   12.50
   4  18   1  104.59   11.80
   1 -19  -1   24.90    6.80
   1 -19  -1   17.90    5.60
  -1  19   1   17.90    6.30
   0 -19  -1   22.40    8.90
   0 -19  -1   40.00    8.10
   0  19   1   47.50    7.40
   0  19   1   45.20    8.40
  -1 -19  -1   -4.30   20.90
  -1 -19  -1   34.90    6.90
  -1 -19  -1   22.90    6.50
   1  19   1   31.10    6.20
   1  19   1   27.20    6.50
  -2 -19  -1    2.90    4.10
  -2 -19  -1    6.60    4.90
   2  19   1    0.10    4.40
   2  19   1   14.10    5.90
  -3 -19  -1   86.99   11.50
  -3 -19  -1   79.39   10.40
  -2 -19   2  156.48   15.20
   1  19  -2   59.09    9.20
   1  19  -2   48.30    7.60
  -1 -19   2   53.49    8.90
  -1 -19   2   49.30    8.60
  -1 -19   2   29.80   24.70
   0  19  -2    5.30    5.10
   0  19  -2   10.20    7.80
   0 -19   2    3.50    6.00
   0 -19   2   15.30    6.00
   3  18  -2   26.00    6.70
   3  18  -2   25.60    6.00
  -3 -18   2   22.80    5.90
  -3 -18   2   33.70   16.40
  -3 -18   2   27.40    6.80
   2  18  -2    8.30    4.90
   2  18  -2    6.20    4.60
  -2 -18   2    6.30   15.90
  -2 -18   2    5.10    4.70
  -2 -18   2   11.10    5.30
   1  18  -2  277.57   17.60
   1  18  -2  249.18   18.70
  -1 -18   2  240.38   17.10
  -1 -18   2  298.17   34.20
  -1 -18   2  245.78   18.40
   0  18  -2   63.29    7.70
   0  18  -2   64.39    9.20
   0 -18   2   58.99    8.30
   0 -18   2   40.50    7.80
  -1  18  -2   -7.30    3.80
  -1  18  -2    3.40    5.00
   1 -18   2   -3.00    3.90
   1 -18   2    2.50    5.30
  -2  18  -2  177.48   15.60
  -2  18  -2  216.18   16.10
   2 -18   2  179.58   16.70
   2 -18   2  212.38   14.80
   4  17  -2   15.80    6.00
   4  17  -2   17.60    5.60
  -4 -17   2   18.40    5.90
  -4 -17   2   13.00    5.50
  -4 -17   2    4.00   13.50
   3  17  -2   10.00    5.00
   3  17  -2    3.40    4.30
  -3 -17   2    0.40    4.80
  -3 -17   2    9.30   14.00
  -3 -17   2    7.80    4.60
   2  17  -2   58.19    8.00
   2  17  -2   62.39    8.70
  -2 -17   2   81.79   14.10
  -2 -17   2   31.20   15.70
  -2 -17   2   57.99    8.50
   1  17  -2    7.30    4.80
   1  17  -2    4.70    3.90
  -1 -17   2   -1.10    4.20
  -1 -17   2    5.60    4.40
  -1 -17   2    9.40   16.00
   0  17  -2  181.28   14.90
   0  17  -2  153.08   12.00
   0  17  -2  169.38   13.90
   0 -17   2  169.38   14.60
   0 -17   2  162.08   13.00
   0 -17   2  172.38   28.40
  -1  17  -2  143.59   12.30
  -1  17  -2  154.38   13.70
   1 -17   2  143.29   11.30
   1 -17   2  164.78   14.70
   1 -17   2  151.38   12.10
  -2  17  -2   26.60    6.40
  -2  17  -2   18.60   19.70
  -2  17  -2   24.90    6.60
   2 -17   2   12.90    4.70
   2 -17   2   27.20    6.90
  -3  17  -2   86.89   23.70
  -3  17  -2  123.89   12.50
  -3  17  -2  127.49   12.70
   3 -17   2  118.29   12.90
   3 -17   2  128.29   12.00
   5  16  -2    1.80    5.20
   5  16  -2   -3.20    4.20
  -5 -16   2   -5.90    3.60
  -5 -16   2    6.50    4.40
  -5 -16   2   -4.80   12.40
   4  16  -2  160.48   14.30
   4  16  -2  148.69   14.10
  -4 -16   2  159.68   14.30
  -4 -16   2  130.09   21.20
  -4 -16   2  170.98   15.10
   3  16  -2   40.00    7.60
   3  16  -2   54.59    7.80
  -3 -16   2   47.20    8.00
  -3 -16   2   50.29    7.90
  -3 -16   2   38.10   15.30
   2  16  -2   13.20    4.80
  -2 -16   2   -5.40   10.80
  -2 -16   2   16.50    4.90
   1  16  -2  192.68   13.90
   1  16  -2  203.58   17.10
   1  16  -2  198.28   12.40
  -1 -16   2  216.88   16.00
  -1 -16   2  215.78   14.80
  -1 -16   2  203.38   24.70
   0  16  -2    5.90    6.00
   0  16  -2    1.10    3.40
   0  16  -2    4.00    2.90
   0 -16   2    4.10    3.60
   0 -16   2    3.30    4.40
   0 -16   2  -10.60   13.40
   0 -16   2    6.70    3.10
  -1  16  -2  249.58   13.10
  -1  16  -2  239.48   15.70
  -1  16  -2  236.38   28.80
  -1  16  -2  248.88   17.80
   1 -16   2  270.47   19.00
   1 -16   2  240.48   17.00
   1 -16   2  277.27   13.80
  -2  16  -2  131.09   22.80
  -2  16  -2  167.88   13.30
  -2  16  -2  136.79   13.00
   2 -16   2  150.68   11.30
   2 -16   2  139.59   13.60
   2 -16   2  160.18   12.30
  -3  16  -2   63.29    8.80
  -3  16  -2   59.59    8.90
  -3  16  -2   60.49   18.60
   3 -16   2   65.39    9.70
   3 -16   2   60.39    8.70
  -4  16  -2   35.00    7.30
  -4  16  -2   37.70    7.30
  -4  16  -2   47.50   17.70
   4 -16   2   38.10    7.10
   4 -16   2   28.70    7.50
   5  15  -2   48.20    8.20
   5  15  -2   60.99    9.00
  -5 -15   2   43.90    7.90
  -5 -15   2   37.50   14.10
  -5 -15   2   55.89    8.80
   4  15  -2    7.70    4.40
   4  15  -2   -0.50    4.10
  -4 -15   2    2.00   10.40
  -4 -15   2    2.40    4.00
  -4 -15   2    0.40    3.90
   3  15  -2  162.88   13.50
   3  15  -2  176.18   14.30
  -3 -15   2  168.08   13.90
  -3 -15   2  207.48   15.30
  -3 -15   2  208.98   24.40
   2  15  -2   37.80    6.40
   2  15  -2   22.20    5.70
  -2 -15   2   36.90   13.40
  -2 -15   2   38.70    6.40
  -2 -15   2   36.90    6.60
   1  15  -2    3.10    3.90
   1  15  -2    3.70    3.00
   1  15  -2    6.00    3.10
  -1 -15   2    5.60    3.40
  -1 -15   2    2.20    3.40
  -1 -15   2  -10.20    9.90
   0  15  -2  168.08   23.60
   0  15  -2  117.99    9.50
   0  15  -2  117.09   10.90
   0  15  -2  134.19   10.00
   0 -15   2  106.09   11.00
   0 -15   2  120.09    8.60
   0 -15   2   85.79   16.80
   0 -15   2  118.99   10.10
  -1  15  -2   30.00    6.00
  -1  15  -2   28.20    4.50
  -1  15  -2   19.80    4.80
  -1  15  -2   31.10   14.00
   1 -15   2   32.50    5.60
   1 -15   2   22.90    6.10
   1 -15   2   22.40   15.50
   1 -15   2   29.50    4.90
  -2  15  -2  229.38   15.90
  -2  15  -2  244.78   17.40
   2 -15   2  262.57   15.80
   2 -15   2  213.58   18.10
   2 -15   2  251.27   14.60
  -3  15  -2   83.19   18.70
  -3  15  -2  101.19   10.70
  -3  15  -2  125.29   11.60
   3 -15   2   85.69    9.40
   3 -15   2  112.59   12.00
  -4  15  -2   -1.20   13.10
  -4  15  -2    7.30    4.60
  -4  15  -2    1.90    4.20
   4 -15   2    2.30    4.70
   4 -15   2    2.80    4.10
   6  14  -2   19.20    6.80
   6  14  -2    7.80    5.50
  -6 -14   2   11.70    5.40
  -6 -14   2    4.70    4.50
  -6 -14   2    5.70   10.90
   5  14  -2   99.69   10.80
   5  14  -2   93.99   11.10
  -5 -14   2   81.89   15.80
  -5 -14   2   78.79   10.00
  -5 -14   2   90.19   10.80
   4  14  -2  114.19   11.20
   4  14  -2  109.99   12.40
  -4 -14   2   86.79   11.50
  -4 -14   2  110.39   17.50
  -4 -14   2   98.49   10.20
   3  14  -2    8.50    4.40
   3  14  -2    7.50    4.00
  -3 -14   2    4.90    4.10
  -3 -14   2    5.70    4.20
  -3 -14   2   12.30    9.90
   2  14  -2  301.37   18.40
   2  14  -2  281.27   16.90
   2  14  -2  277.17   12.50
  -2 -14   2  253.87   25.20
  -2 -14   2  287.97   18.20
  -2 -14   2  264.87   16.90
   1  14  -2   77.19    8.40
   1  14  -2   70.49    8.60
   1  14  -2   79.09    6.90
  -1 -14   2   81.19   15.60
  -1 -14   2   71.49    8.70
  -1 -14   2   73.59    5.60
  -1 -14   2   80.69    8.50
   0  14  -2   10.30   11.10
   0  14  -2   34.40    4.90
   0  14  -2   32.30    5.80
   0  14  -2   37.40    5.20
   0 -14   2   37.50    6.40
   0 -14   2   31.80    4.10
   0 -14   2    9.70   10.90
   0 -14   2   30.90    5.10
  -1  14  -2   86.29    7.00
  -1  14  -2   98.49    8.70
  -1  14  -2   85.89    9.20
  -1  14  -2   73.29   15.50
   1 -14   2   93.39    8.20
   1 -14   2  100.49    8.20
   1 -14   2   72.19    8.90
   1 -14   2   97.09   18.70
  -2  14  -2   72.59    8.80
  -2  14  -2   77.79   16.40
  -2  14  -2   74.69    8.60
  -2  14  -2   78.99    8.60
   2 -14   2   90.89    8.40
   2 -14   2   74.99    9.00
   2 -14   2   90.59    7.90
  -3  14  -2  248.78   17.10
  -3  14  -2  296.97   29.80
  -3  14  -2  297.07   18.40
   3 -14   2  268.77   17.10
   3 -14   2  246.28   12.80
   3 -14   2  256.67   18.80
  -4  14  -2  187.08   25.10
  -4  14  -2  184.78   15.30
  -4  14  -2  236.28   16.60
   4 -14   2  204.48   17.10
   4 -14   2  196.98   17.40
  -5  14  -2    7.30    4.80
  -5  14  -2   16.10   14.00
  -5  14  -2   23.30    6.30
   5 -14   2   19.90    6.20
   5 -14   2   29.00    6.20
   6  13  -2   43.30    8.20
   6  13  -2   46.70    7.90
  -6 -13   2   40.10    7.10
  -6 -13   2   47.20   13.20
  -6 -13   2   43.80    8.30
   5  13  -2    8.30    5.10
   5  13  -2   10.40    4.90
  -5 -13   2   14.90    9.50
  -5 -13   2    9.80    5.00
  -5 -13   2   14.40    4.90
   4  13  -2   76.99    9.00
   4  13  -2   85.09    9.50
  -4 -13   2   45.00   12.10
  -4 -13   2   66.59    8.10
  -4 -13   2   75.19    9.30
   3  13  -2  114.49   10.20
   3  13  -2  122.89   10.70
   3  13  -2  117.99    6.70
  -3 -13   2   93.19    9.40
  -3 -13   2  122.19   10.70
  -3 -13   2  118.69   16.80
   2  13  -2   57.89    6.80
   2  13  -2   57.59    7.50
   2  13  -2   66.69    5.40
  -2 -13   2   59.79    7.40
  -2 -13   2   50.59    6.90
  -2 -13   2   60.09    4.00
   1  13  -2  148.19   10.90
   1  13  -2  157.88   11.90
   1  13  -2  165.98    9.90
   1  13  -2  141.39   25.10
  -1 -13   2  153.48   11.20
  -1 -13   2  134.29   18.90
  -1 -13   2  138.99    7.40
  -1 -13   2  186.98   13.30
   0  13  -2  161.18   12.30
   0  13  -2  188.08   11.40
   0  13  -2  179.78   11.20
   0  13  -2  136.19   18.10
   0 -13   2  162.18   11.40
   0 -13   2  204.58   21.20
   0 -13   2  162.48    8.80
   0 -13   2  170.48   12.90
  -1  13  -2   68.99    6.10
  -1  13  -2   81.09    7.70
  -1  13  -2   75.09    8.10
  -1  13  -2   72.89   14.10
   1 -13   2   78.09    6.80
   1 -13   2   87.59   15.80
   1 -13   2   62.19    7.60
   1 -13   2   72.09    7.00
  -2  13  -2  149.69   11.50
  -2  13  -2  130.89   11.40
  -2  13  -2  133.89    8.00
  -2  13  -2  141.79   19.60
   2 -13   2  159.48   13.00
   2 -13   2  152.28   10.10
   2 -13   2  107.99   21.00
   2 -13   2  120.99   10.00
  -3  13  -2  184.78   13.80
  -3  13  -2  177.78   22.10
  -3  13  -2  144.09   12.40
   3 -13   2  173.38   10.30
   3 -13   2  161.08   12.60
   3 -13   2  165.08   14.10
  -4  13  -2  140.69   12.40
  -4  13  -2  123.39   12.20
  -4  13  -2  111.09   18.80
   4 -13   2  148.19   12.30
   4 -13   2  145.49   21.10
  -5  13  -2   91.39   10.10
  -5  13  -2   80.39   10.60
  -5  13  -2   98.19   20.00
   5 -13   2   99.49   11.50
   5 -13   2   94.49   10.80
   6  12  -2   17.50    5.90
  -6 -12   2    8.90    7.70
  -6 -12   2   24.90   10.50
  -6 -12   2   16.70    5.30
   5  12  -2   75.69    9.20
   5  12  -2   55.49    9.90
  -5 -12   2   68.79    8.60
  -5 -12   2   84.99   15.50
  -5 -12   2   68.49    9.90
   4  12  -2   17.00    4.80
   4  12  -2   31.70    5.80
  -4 -12   2   26.20    5.40
  -4 -12   2   29.80    5.70
  -4 -12   2   25.70    9.70
   3  12  -2  109.59   10.30
   3  12  -2  153.98   12.00
   3  12  -2  149.69    7.10
  -3 -12   2  137.19   10.90
  -3 -12   2  152.58   12.10
  -3 -12   2  127.79   16.30
   2  12  -2  174.08    8.50
   2  12  -2  162.58   11.70
   2  12  -2  197.58   13.30
   2  12  -2  163.98   18.70
  -2 -12   2  152.08   17.70
  -2 -12   2  196.98   13.10
  -2 -12   2  160.68    7.20
   1  12  -2  221.88   11.90
   1  12  -2  229.88   10.90
   1  12  -2  213.88   20.60
   1  12  -2  220.58   15.60
  -1 -12   2  219.08   13.80
  -1 -12   2  228.78    9.80
  -1 -12   2  227.18   22.30
   0  12  -2  235.58   12.10
   0  12  -2  262.87   17.90
   0  12  -2  212.28   20.50
   0  12  -2  252.67   12.20
   0 -12   2  263.37   23.80
   0 -12   2  259.07   12.90
  -1  12  -2  141.69   10.30
  -1  12  -2  128.59   10.30
  -1  12  -2  162.38   19.00
  -1  12  -2  137.59    8.60
   1 -12   2  134.49    9.50
   1 -12   2  123.09   16.60
   1 -12   2  138.69    9.20
   1 -12   2  135.49   10.90
  -2  12  -2   -5.30    7.30
  -2  12  -2    8.50    2.10
  -2  12  -2    3.00    2.70
  -2  12  -2    9.60    3.40
   2 -12   2    5.50    2.80
   2 -12   2   11.40    4.10
   2 -12   2   10.90    3.00
  -3  12  -2  225.28   24.30
  -3  12  -2  232.38   15.60
  -3  12  -2  216.68   14.80
   3 -12   2  247.98   16.60
   3 -12   2  230.68   11.20
   3 -12   2  242.48   15.10
  -4  12  -2  266.07   17.20
  -4  12  -2  270.07   17.90
  -4  12  -2  242.78   24.50
   4 -12   2  248.68   16.70
   4 -12   2  294.27   19.40
  -5  12  -2   44.30    8.30
  -5  12  -2   43.50   13.70
  -5  12  -2   35.10    7.10
   5 -12   2   34.90    6.60
   5 -12   2   31.00    7.10
  -6  12  -2  161.98   15.30
  -6  12  -2  180.98   15.00
  -6  12  -2  198.28   24.40
   6 -12   2  183.28   15.60
   6 -12   2  182.68   16.50
   7  11  -2  164.68   14.70
   7  11  -2  128.79   13.50
  -7 -11   2  181.98   15.10
  -7 -11   2  136.39   16.80
  -7 -11   2  138.69   13.00
   6  11  -2   78.49    9.60
   6  11  -2   78.49    9.60
  -6 -11   2   67.89   12.90
  -6 -11   2   79.29    9.40
  -6 -11   2   72.69    9.70
   5  11  -2    6.20    3.60
   5  11  -2   -1.40    3.50
  -5 -11   2    3.00    3.50
  -5 -11   2    3.60    3.80
  -5 -11   2   -3.50    6.80
   4  11  -2   95.99    9.70
   4  11  -2   76.99    5.20
   4  11  -2   82.29    8.80
  -4 -11   2   79.79    8.60
  -4 -11   2   63.69   11.20
  -4 -11   2   73.29    8.10
   3  11  -2   48.90    6.30
   3  11  -2   43.40    3.90
   3  11  -2   46.20    7.00
  -3 -11   2   43.30    2.70
  -3 -11   2   44.30    6.30
  -3 -11   2   58.49   10.40
  -3 -11   2   43.90    5.90
   2  11  -2  179.68   12.20
   2  11  -2  182.28   17.10
   2  11  -2  168.58   11.80
   2  11  -2  186.48    8.70
  -2 -11   2  215.38   13.30
  -2 -11   2  202.88   13.00
  -2 -11   2  177.78    7.60
  -2 -11   2  170.88   18.70
   1  11  -2  165.98    8.90
   1  11  -2  187.98   11.40
   1  11  -2  179.68   11.90
   1  11  -2  154.38   16.30
  -1 -11   2  182.08   12.10
  -1 -11   2  173.08   11.30
  -1 -11   2  178.08   18.50
  -1 -11   2  175.58    7.90
   0  11  -2  322.77   14.40
   0  11  -2  276.37   22.80
   0  11  -2  323.07   15.70
   0  11  -2  312.67   14.20
   0 -11   2  345.97   15.10
   0 -11   2  305.87   25.00
   0 -11   2  328.37   15.80
   0 -11   2  313.87   13.40
  -1  11  -2   14.70    7.50
  -1  11  -2   17.20    2.90
  -1  11  -2   16.30    3.90
  -1  11  -2   17.80    3.70
   1 -11   2   23.40    3.80
   1 -11   2   23.20    8.80
   1 -11   2   20.40    3.40
   1 -11   2   17.20    4.00
  -2  11  -2  102.99    9.00
  -2  11  -2   99.89   14.40
  -2  11  -2  108.79    6.40
   2 -11   2  112.79    8.00
   2 -11   2  109.99    8.60
   2 -11   2   95.09   14.70
   2 -11   2  117.69   10.50
  -3  11  -2    0.40    2.60
  -3  11  -2    7.40    8.60
  -3  11  -2   -0.20    2.70
   3 -11   2   -1.10    2.60
   3 -11   2    1.40    2.00
   3 -11   2    0.00    2.90
  -4  11  -2   56.79    7.10
  -4  11  -2   41.40    6.40
  -4  11  -2   33.00   10.50
   4 -11   2   55.29    7.90
   4 -11   2   46.90    6.50
   4 -11   2   62.79    5.40
  -5  11  -2   57.89    9.80
  -5  11  -2   75.39    8.50
  -5  11  -2   89.99   15.80
   5 -11   2   74.29   13.10
   5 -11   2   68.69   10.20
  -6  11  -2   14.90    4.80
  -6  11  -2    9.80   11.10
   6 -11   2    6.00    5.70
   6 -11   2    8.70    5.10
   7  10  -2    4.90    4.90
   7  10  -2   11.00    5.60
  -7 -10   2    2.70    8.10
  -7 -10   2    7.80    4.30
  -7 -10   2   14.20    5.40
   6  10  -2   83.09    9.60
   6  10  -2   81.49    9.50
  -6 -10   2   87.19   12.90
  -6 -10   2   66.39    8.20
  -6 -10   2   80.89   11.20
   5  10  -2   52.39    4.80
   5  10  -2   55.99    7.60
   5  10  -2   51.59    7.60
  -5 -10   2   54.89   10.10
  -5 -10   2   50.39    7.50
  -5 -10   2   47.60    6.60
   4  10  -2   55.79    7.10
   4  10  -2   48.80    6.80
   4  10  -2   60.89    4.60
  -4 -10   2   54.59    4.10
  -4 -10   2   42.30    6.60
  -4 -10   2   39.50    9.90
  -4 -10   2   55.99   10.10
   3  10  -2   27.40    5.00
   3  10  -2   31.10    5.00
   3  10  -2   30.30    3.20
  -3 -10   2   30.10    8.00
  -3 -10   2   30.20    4.70
  -3 -10   2   31.40    5.10
  -3 -10   2   35.40    2.40
   2  10  -2  230.18   14.00
   2  10  -2  238.98   12.00
   2  10  -2  220.68    9.90
   2  10  -2  212.38   18.10
  -2 -10   2  220.68   11.90
  -2 -10   2  233.88   12.30
  -2 -10   2  195.18   18.00
  -2 -10   2  228.78    8.90
   1  10  -2  187.78    9.20
   1  10  -2  180.78   11.10
   1  10  -2  229.28   18.70
   1  10  -2  189.88   12.00
  -1 -10   2  208.98   10.60
  -1 -10   2  163.58   16.60
  -1 -10   2  210.78   12.50
  -1 -10   2  177.48    8.10
   0  10  -2  233.08   19.50
   0  10  -2  225.48   12.10
   0  10  -2  257.17   11.50
   0 -10   2  235.08   11.60
   0 -10   2  225.58   10.30
   0 -10   2  232.08   12.30
   0 -10   2  263.67   21.60
  -1  10  -2  769.12   29.70
  -1  10  -2  743.73   30.20
  -1  10  -2  809.12   37.90
  -1  10  -2  758.12   28.10
   1 -10   2  757.42   30.80
   1 -10   2  742.03   37.20
   1 -10   2  791.02   29.00
  -2  10  -2   -0.40    2.00
  -2  10  -2   11.60    6.20
  -2  10  -2    7.00    2.70
  -2  10  -2    2.70    1.50
   2 -10   2    7.80    3.40
   2 -10   2    0.90    1.90
   2 -10   2    3.80    7.20
   2 -10   2    1.80    1.90
  -3  10  -2   68.69    7.20
  -3  10  -2   81.79   12.80
   3 -10   2   71.99    5.80
   3 -10   2   66.99   12.70
   3 -10   2   82.19    8.60
   3 -10   2   66.99    7.00
  -4  10  -2    5.30    3.10
  -4  10  -2   13.60    8.00
  -4  10  -2    4.10    2.70
   4 -10   2    3.80    2.30
   4 -10   2    5.10    3.90
   4 -10   2    0.40    2.40
  -5  10  -2   60.89    8.20
  -5  10  -2   70.19    7.80
  -5  10  -2   73.39   13.80
   5 -10   2   93.89   10.00
   5 -10   2  101.99   11.10
  -6  10  -2  313.07   18.90
  -6  10  -2  238.78   18.50
  -6  10  -2  250.77   25.40
   6 -10   2  241.58   18.20
   6 -10   2  296.77   20.60
   7   9  -2  100.49   10.80
   7   9  -2   86.99   10.30
  -7  -9   2   84.79   10.60
  -7  -9   2   82.69   10.80
  -7  -9   2   76.39   11.40
   6   9  -2  153.38   13.40
   6   9  -2  168.08   13.40
   6   9  -2  158.38   11.30
  -6  -9   2  182.98   16.70
  -6  -9   2  158.78   13.60
  -6  -9   2  177.38   13.50
   5   9  -2   86.09    9.10
   5   9  -2   91.99    6.50
   5   9  -2   84.29    9.10
  -5  -9   2   65.69   10.80
  -5  -9   2   68.59    7.60
  -5  -9   2   86.79    5.90
  -5  -9   2   76.29   11.20
  -5  -9   2   79.09    9.00
   4   9  -2   89.69    8.80
   4   9  -2   93.79    6.00
   4   9  -2   86.49    8.50
  -4  -9   2   84.39    8.80
  -4  -9   2   66.99   10.60
  -4  -9   2   75.89   10.60
  -4  -9   2   89.79    8.30
  -4  -9   2   93.89    4.80
   3   9  -2  193.28   12.50
   3   9  -2  236.38   13.50
   3   9  -2  202.18    8.80
  -3  -9   2  192.18   16.40
  -3  -9   2  197.08   16.80
  -3  -9   2  183.28    7.70
  -3  -9   2  218.58   13.60
  -3  -9   2  212.88   12.90
   2   9  -2  133.79    9.50
   2   9  -2  151.08    7.10
   2   9  -2  133.69   13.10
   2   9  -2  134.69    9.70
  -2  -9   2  184.48   16.40
  -2  -9   2  162.08   10.50
  -2  -9   2  141.59    5.90
  -2  -9   2  136.99    9.80
   1   9  -2  267.27   11.70
   1   9  -2  289.37   20.30
   1   9  -2  269.67   12.60
   1   9  -2  261.27   13.00
  -1  -9   2  278.37   13.20
  -1  -9   2  271.47   12.90
  -1  -9   2  272.17   10.70
  -1  -9   2  312.47   22.20
   0   9  -2   29.90    3.80
   0   9  -2   29.30    4.10
   0   9  -2   32.60    7.30
   0   9  -2   35.40    3.90
   0  -9   2   42.60    8.20
   0  -9   2   29.70    3.20
   0  -9   2   33.10    4.50
  -1   9  -2  573.54   23.20
  -1   9  -2  599.74   30.10
  -1   9  -2  578.04   23.60
  -1   9  -2  559.94   21.70
   1  -9   2  584.94   30.20
   1  -9   2  600.24   22.60
   1  -9   2  582.34   22.70
   1  -9   2  602.04   24.30
  -2   9  -2  374.76   26.20
  -2   9  -2  357.06   16.10
  -2   9  -2  353.76   16.20
  -2   9  -2  352.16   13.20
   2  -9   2  357.76   15.60
   2  -9   2  300.67   22.80
   2  -9   2  333.57   16.40
   2  -9   2  349.47   14.70
  -3   9  -2   37.10    5.60
  -3   9  -2   21.40    7.80
  -3   9  -2   27.30    4.60
   3  -9   2   28.20    9.20
   3  -9   2   24.10    4.80
   3  -9   2   23.60    4.40
   3  -9   2   31.20    3.60
  -4   9  -2   30.80    5.60
  -4   9  -2   25.30    8.50
   4  -9   2   41.50    6.30
   4  -9   2   28.70    5.00
   4  -9   2   38.60    4.10
  -5   9  -2   -6.10    2.70
  -5   9  -2    4.20    7.10
  -5   9  -2    8.40    3.20
   5  -9   2   -1.80    3.40
   5  -9   2    0.50    3.20
   5  -9   2    0.50    4.20
  -6   9  -2   13.20    9.90
  -6   9  -2    7.80    4.50
  -6   9  -2    3.60    3.50
   6  -9   2   11.80    6.40
   6  -9   2    7.20    4.60
  -7   9  -2  124.99   18.90
  -7   9  -2  104.69   12.50
  -7   9  -2   94.59   10.30
   7  -9   2  107.09   11.90
   7  -9   2  104.19   12.30
   7   8  -2   83.49   10.20
   7   8  -2   83.39    9.70
  -7  -8   2   86.79   10.10
  -7  -8   2   92.09   11.40
  -7  -8   2   87.29    9.80
   6   8  -2  247.28   12.50
   6   8  -2  273.47   17.70
   6   8  -2  282.27   17.20
  -6  -8   2  257.17   18.90
  -6  -8   2  230.08   12.20
  -6  -8   2  280.47   18.10
  -6  -8   2  258.77   16.60
  -6  -8   2  242.88   18.40
   5   8  -2  196.18    9.80
   5   8  -2  197.58   14.20
   5   8  -2  204.48   16.10
  -5  -8   2  189.98    9.40
  -5  -8   2  197.38   14.20
  -5  -8   2  213.88   14.80
  -5  -8   2  196.58   15.90
  -5  -8   2  189.68   16.00
   4   8  -2   13.40    2.50
   4   8  -2    7.90    3.40
   4   8  -2   13.90    3.70
  -4  -8   2   13.90    3.70
  -4  -8   2   14.10    2.30
  -4  -8   2   12.20    6.70
  -4  -8   2    4.80    4.80
  -4  -8   2    9.70    3.10
   3   8  -2   57.09    4.40
   3   8  -2   58.69    6.20
   3   8  -2   58.09    6.10
  -3  -8   2   81.39    7.10
  -3  -8   2   62.29    3.30
  -3  -8   2   73.49    9.70
  -3  -8   2   52.79    6.00
  -3  -8   2   66.49    9.40
   2   8  -2  166.48   10.50
   2   8  -2  172.38    8.00
   2   8  -2  173.78   13.50
   2   8  -2  191.28   11.10
  -2  -8   2  178.48    9.50
  -2  -8   2  159.98   14.40
  -2  -8   2  194.18   10.00
  -2  -8   2  159.08   14.30
  -2  -8   2  181.48    6.80
   1   8  -2  125.79    9.10
   1   8  -2  124.49    8.40
   1   8  -2  141.79   12.90
   1   8  -2  134.39    6.70
  -1  -8   2  134.89    8.70
  -1  -8   2  122.99    8.30
  -1  -8   2  114.89   12.00
   0   8  -2   94.49    6.40
   0   8  -2  100.79   10.80
   0   8  -2  106.99    7.60
   0   8  -2   88.29    6.10
   0  -8   2   95.79    6.70
   0  -8   2   93.39    5.60
   0  -8   2   78.69    6.70
   0  -8   2   85.29   10.80
  -1   8  -2   54.59    5.20
  -1   8  -2   66.09    9.50
  -1   8  -2   57.59    4.20
   1  -8   2   53.99    9.00
   1  -8   2   49.40    4.60
   1  -8   2   48.60    5.30
   1  -8   2   65.49    5.20
  -2   8  -2  113.59    5.00
  -2   8  -2   84.29   11.40
  -2   8  -2  105.99    8.00
  -2   8  -2  109.99    8.10
   2  -8   2  112.19    9.00
   2  -8   2  120.09    8.20
   2  -8   2  131.59   12.90
   2  -8   2  117.19    7.30
  -3   8  -2  940.11   43.40
  -3   8  -2  960.30   37.60
  -3   8  -2 1015.90   37.00
   3  -8   2  959.20   35.00
   3  -8   2  960.10   37.90
   3  -8   2  986.60   37.20
  -4   8  -2    6.50    3.30
  -4   8  -2   12.20    3.20
  -4   8  -2    4.10    6.10
   4  -8   2   13.30    3.60
   4  -8   2    9.40    2.50
   4  -8   2   12.40    4.00
  -5   8  -2  169.38   13.20
  -5   8  -2  143.99   10.90
  -5   8  -2  135.49   16.00
   5  -8   2  128.59   11.30
   5  -8   2  152.58   12.90
  -6   8  -2    4.10    4.80
  -6   8  -2   -0.90    9.40
  -6   8  -2    6.40    3.70
   6  -8   2    2.30    4.20
   6  -8   2    2.60    4.30
  -7   8  -2    8.30    4.60
  -7   8  -2    5.10    9.70
  -7   8  -2   19.20    5.80
   7  -8   2   22.40    6.30
   7  -8   2   11.00    5.90
   8   7  -2   -0.30    5.40
   8   7  -2    2.10    4.70
  -8  -7   2   -7.50    4.00
  -8  -7   2    9.50    6.00
  -8  -7   2   -1.80    4.10
   7   7  -2   -0.90    3.80
   7   7  -2    4.10    5.10
  -7  -7   2   -3.50    3.20
  -7  -7   2   -1.10    5.70
  -7  -7   2    5.10    3.60
  -7  -7   2   -0.30    3.30
   6   7  -2   64.79    7.90
   6   7  -2   45.80    7.10
   6   7  -2   61.69    6.40
  -6  -7   2   54.29    7.70
  -6  -7   2   55.79    5.90
  -6  -7   2   56.49    8.60
  -6  -7   2   73.39    7.70
  -6  -7   2   58.39    8.70
   5   7  -2  105.59    9.80
   5   7  -2  118.89   10.10
  -5  -7   2  121.29    9.50
  -5  -7   2  114.09   11.10
  -5  -7   2  117.59   11.30
  -5  -7   2  108.79    7.60
  -5  -7   2  104.99    9.70
   4   7  -2  570.54   23.60
   4   7  -2  558.34   21.00
   4   7  -2  523.05   23.40
  -4  -7   2  559.94   25.80
  -4  -7   2  576.34   26.10
  -4  -7   2  507.75   20.30
  -4  -7   2  528.45   23.40
  -4  -7   2  554.14   22.80
   3   7  -2   17.60    2.50
   3   7  -2   13.50    3.20
   3   7  -2    7.80    2.90
  -3  -7   2   16.40    5.20
  -3  -7   2   20.40    2.20
  -3  -7   2   15.80    3.20
  -3  -7   2   19.40    5.00
  -3  -7   2   13.10    3.30
   2   7  -2  317.77   14.00
   2   7  -2  311.27   12.40
   2   7  -2  314.27   14.00
  -2  -7   2  309.17   17.40
  -2  -7   2  324.67   20.70
  -2  -7   2  322.97   14.20
  -2  -7   2  295.37   11.10
  -2  -7   2  308.97   11.10
   1   7  -2  683.83   25.30
   1   7  -2  687.03   30.20
   1   7  -2  694.93   26.10
  -1  -7   2  715.83   26.40
  -1  -7   2  683.73   24.10
  -1  -7   2  702.63   26.40
  -1  -7   2  703.03   31.40
   0   7  -2   99.19   10.30
   0   7  -2  103.09    6.60
   0   7  -2  119.29    7.60
   0   7  -2  118.79    6.00
   0  -7   2  110.09   11.20
   0  -7   2  108.29    5.40
   0  -7   2  130.69    8.10
   0  -7   2  129.59    7.60
  -1   7  -2  637.14   28.90
  -1   7  -2  603.24   21.90
  -1   7  -2  628.04   23.50
   1  -7   2  616.54   22.80
   1  -7   2  582.84   23.80
   1  -7   2  593.44   22.90
   1  -7   2  609.64   28.80
  -2   7  -2   25.70    3.80
  -2   7  -2   29.20    2.10
  -2   7  -2   28.80    6.40
  -2   7  -2   24.50    3.50
   2  -7   2   24.40    3.10
   2  -7   2   22.00    3.80
   2  -7   2   25.20    6.40
   2  -7   2   29.30    3.70
  -3   7  -2   58.49    6.30
  -3   7  -2   63.19    6.10
  -3   7  -2   73.49   10.20
  -3   7  -2   71.09   10.70
   3  -7   2   68.49    6.60
   3  -7   2   67.89    5.20
   3  -7   2   68.09    6.90
  -4   7  -2  786.82   30.60
  -4   7  -2  774.42   37.40
  -4   7  -2  826.32   34.10
  -4   7  -2  778.22   36.90
   4  -7   2  776.52   32.10
   4  -7   2  782.02   31.50
   4  -7   2  749.03   28.80
  -5   7  -2   11.90    6.80
  -5   7  -2   12.50    3.60
  -5   7  -2   10.30    3.70
   5  -7   2   11.70    4.40
   5  -7   2   14.50    3.40
   5  -7   2    8.60    3.60
  -6   7  -2   21.80    5.90
  -6   7  -2   21.30    4.60
  -6   7  -2    8.70    7.40
   6  -7   2   32.30    6.60
   6  -7   2   15.30    4.80
   6  -7   2   22.10    4.20
  -7   7  -2   11.50    9.00
  -7   7  -2   16.20    5.60
  -7   7  -2   17.70    5.00
   7  -7   2    9.20    4.80
   7  -7   2   22.50    6.70
   8   6  -2   56.79    9.00
   8   6  -2   42.00    7.70
  -8  -6   2   55.89    8.40
  -8  -6   2   41.50    6.80
  -8  -6   2   31.80    7.50
  -8  -6   2   58.79    8.10
   7   6  -2    1.50    3.90
   7   6  -2   -1.60    3.80
  -7  -6   2    0.60    3.40
  -7  -6   2   -0.80    3.90
  -7  -6   2    3.10    5.20
   6   6  -2    2.10    3.50
   6   6  -2    2.40    3.00
   6   6  -2    0.90    2.70
  -6  -6   2   -0.40    3.20
  -6  -6   2    0.70    2.60
  -6  -6   2    1.10    2.50
  -6  -6   2   -3.50    4.30
  -6  -6   2    3.20    4.20
   5   6  -2    3.90    2.70
   5   6  -2   -0.70    2.50
   5   6  -2   -2.00    1.80
  -5  -6   2   -3.10    3.70
  -5  -6   2   -1.00    2.20
  -5  -6   2    5.40    3.60
  -5  -6   2   -1.50    3.00
   4   6  -2  247.48   13.10
   4   6  -2  258.27   11.40
   4   6  -2  278.77   13.40
  -4  -6   2  266.37   14.60
  -4  -6   2  254.97   13.20
  -4  -6   2  256.47   11.10
  -4  -6   2  251.77   12.40
  -4  -6   2  245.78   15.80
   3   6  -2  570.24   22.90
   3   6  -2  559.64   20.90
   3   6  -2  569.24   23.00
  -3  -6   2  561.64   25.10
  -3  -6   2  557.34   22.20
  -3  -6   2  544.65   24.60
  -3  -6   2  552.94   20.40
  -3  -6   2  576.34   23.00
   2   6  -2   20.70    2.50
   2   6  -2   20.50    3.10
  -2  -6   2   23.20    1.60
  -2  -6   2   20.20    1.50
  -2  -6   2   20.20    3.00
  -2  -6   2   27.20    5.10
   1   6  -2  243.38   10.60
   1   6  -2  239.98   10.90
   1   6  -2  248.88   10.10
   1   6  -2  216.08   14.50
   1   6  -2  237.88    8.90
  -1  -6   2  270.27   17.00
  -1  -6   2  239.98    8.80
  -1  -6   2  257.67   10.90
  -1  -6   2  224.78   15.40
  -1  -6   2  236.28   10.80
   0   6  -2  943.91   33.30
   0   6  -2  964.40   40.10
   0   6  -2  949.80   34.10
   0   6  -2  936.01   33.50
   0  -6   2  967.60   39.00
   0  -6   2  940.21   34.20
   0  -6   2  942.21   32.70
   0  -6   2  904.11   33.70
  -1   6  -2  113.39   11.20
  -1   6  -2   88.19    4.70
  -1   6  -2   91.99    6.40
  -1   6  -2  107.89    6.90
   1  -6   2   97.29    6.00
   1  -6   2  103.89    6.30
   1  -6   2   91.49    6.80
   1  -6   2   96.49    9.80
  -2   6  -2  927.61   34.10
  -2   6  -2  926.51   31.50
  -2   6  -2  959.30   39.40
  -2   6  -2  942.51   34.70
   2  -6   2  899.51   31.50
   2  -6   2  933.71   38.60
   2  -6   2  952.90   34.30
   2  -6   2  946.11   34.90
   2  -6   2  918.11   33.30
  -3   6  -2   90.89    6.70
  -3   6  -2   80.49    9.90
  -3   6  -2   72.09    6.70
  -3   6  -2   70.19   14.30
   3  -6   2   81.29    7.40
   3  -6   2   82.79    5.70
   3  -6   2   76.49    6.80
  -4   6  -2   26.40    6.60
  -4   6  -2   35.20    5.40
  -4   6  -2   13.60    6.60
  -4   6  -2   24.60    3.80
   4  -6   2   23.70    4.40
   4  -6   2   21.70    3.10
   4  -6   2   24.60    4.40
  -5   6  -2  399.86   19.50
  -5   6  -2  393.36   17.70
  -5   6  -2  397.36   26.50
  -5   6  -2  388.56   25.60
   5  -6   2  379.66   16.40
   5  -6   2  405.36   19.40
   5  -6   2  372.86   19.40
  -6   6  -2   21.70    4.30
  -6   6  -2   17.90    7.30
  -6   6  -2   21.40    5.80
   6  -6   2   21.10    4.10
   6  -6   2   24.20    5.50
   6  -6   2    9.40    4.20
  -7   6  -2  109.89   11.90
  -7   6  -2  134.29   10.90
  -7   6  -2  117.29   15.30
   7  -6   2  102.19   11.60
   7  -6   2  110.29   11.60
   8   5  -2   28.90    7.10
  -8  -5   2   26.40    6.10
  -8  -5   2   37.00    6.90
  -8  -5   2   32.10    6.50
  -8  -5   2   29.30    6.00
   7   5  -2  119.39   10.90
   7   5  -2  110.99    9.70
   7   5  -2   94.79   10.30
  -7  -5   2  108.19   10.30
  -7  -5   2  104.39    8.80
  -7  -5   2  114.69    9.20
  -7  -5   2  117.59   10.90
  -7  -5   2  111.99    9.70
   6   5  -2   13.40    3.70
   6   5  -2    5.10    3.40
   6   5  -2   13.60    4.50
  -6  -5   2    8.10    3.80
  -6  -5   2    7.00    3.00
  -6  -5   2    8.60    4.20
  -6  -5   2   13.00    4.30
   5   5  -2   67.79    6.10
   5   5  -2   62.19    6.90
   5   5  -2   60.69    6.80
  -5  -5   2   49.90    6.10
  -5  -5   2   60.69    6.30
  -5  -5   2   60.49    6.60
  -5  -5   2   67.99    5.90
   4   5  -2   96.99    7.80
   4   5  -2   97.09    7.80
   4   5  -2   94.09    6.50
  -4  -5   2   85.49    6.90
  -4  -5   2   89.79    6.10
  -4  -5   2   96.69    8.20
  -4  -5   2   73.09    7.00
  -4  -5   2   88.89    7.90
   3   5  -2  221.18   10.00
   3   5  -2  241.18   11.60
   3   5  -2  233.58   11.60
  -3  -5   2  239.08   10.90
  -3  -5   2  244.88    9.60
  -3  -5   2  236.38   12.70
  -3  -5   2  234.98   11.50
   2   5  -2  890.11   33.20
   2   5  -2  924.21   31.90
   2   5  -2  883.51   33.00
  -2  -5   2  905.31   35.30
  -2  -5   2  917.21   30.70
  -2  -5   2  904.41   33.20
  -2  -5   2  904.91   32.70
  -2  -5   2  881.21   35.40
  -2  -5   2  920.01   30.70
   1   5  -2   80.29    5.50
   1   5  -2   60.19    6.60
   1   5  -2   64.39    2.80
   1   5  -2   71.79    4.50
   1   5  -2   74.99    5.10
  -1  -5   2   66.69    7.00
  -1  -5   2   67.89    5.10
  -1  -5   2   64.59    4.80
  -1  -5   2   69.89    7.60
  -1  -5   2   64.99    2.80
   0   5  -2  624.04   22.90
   0   5  -2  635.84   22.30
   0   5  -2  606.94   26.40
   0   5  -2  593.14   22.40
   0  -5   2  619.94   22.70
   0  -5   2  615.14   23.00
   0  -5   2  627.24   21.80
   0  -5   2  620.94   26.80
  -1   5  -2  825.52   30.70
  -1   5  -2  848.52   29.10
  -1   5  -2  837.92   30.50
  -1   5  -2  905.81   35.10
   1  -5   2  862.11   31.10
   1  -5   2  838.02   34.60
   1  -5   2  831.12   30.20
   1  -5   2  839.62   30.20
  -2   5  -2    5.40    1.90
  -2   5  -2    4.90    3.60
  -2   5  -2    4.20    3.20
  -2   5  -2    2.10    1.40
   2  -5   2    1.20    1.50
   2  -5   2   -1.00    3.80
   2  -5   2    0.60    1.30
   2  -5   2    3.10    1.80
  -3   5  -2  742.53   31.90
  -3   5  -2  732.83   28.10
  -3   5  -2  726.53   28.30
  -3   5  -2  699.93   31.70
   3  -5   2  707.63   27.90
   3  -5   2  725.63   26.50
   3  -5   2  715.43   28.40
  -4   5  -2   27.40    6.60
  -4   5  -2   27.90    4.50
  -4   5  -2   29.40    6.70
  -4   5  -2   31.30    4.10
   4  -5   2   22.40    4.40
   4  -5   2   30.90    3.70
   4  -5   2   28.10    4.40
  -5   5  -2    2.80    5.00
  -5   5  -2    0.60    2.30
  -5   5  -2    3.50    1.10
  -5   5  -2    0.80    6.10
  -5   5  -2    7.70    3.20
   5  -5   2    3.10    2.70
   5  -5   2    5.70    2.50
   5  -5   2    3.90    3.40
  -6   5  -2  137.59   14.40
  -6   5  -2  112.79   11.20
   6  -5   2  105.59   10.40
   6  -5   2  137.29   12.40
   6  -5   2  127.69    9.10
  -7   5  -2   16.20    7.70
  -7   5  -2   25.40    6.40
  -7   5  -2   32.90    5.50
   7  -5   2   27.90    5.70
   7  -5   2   20.20    5.90
  -8   5  -2   22.80    5.90
  -8   5  -2    4.00    4.40
  -8   5  -2   13.20    9.30
   8  -5   2   17.90    5.90
   8  -5   2   14.70    6.40
  -8  -4   2    2.60    4.40
  -8  -4   2    2.30    4.30
  -8  -4   2   11.40    4.80
  -8  -4   2   10.30    4.70
   7   4  -2   18.20    4.70
   7   4  -2   15.70    4.80
   7   4  -2    3.50    3.70
  -7  -4   2   10.20    4.20
  -7  -4   2   13.10    4.10
  -7  -4   2   14.50    4.30
   6   4  -2   48.50    6.80
   6   4  -2   56.69    6.60
  -6  -4   2   56.99    6.40
  -6  -4   2   68.89    7.60
  -6  -4   2   58.19    5.50
  -6  -4   2   51.69    5.40
  -6  -4   2   56.29    6.80
   5   4  -2    8.00    2.80
   5   4  -2    5.30    2.50
   5   4  -2    8.80    3.00
   5   4  -2   12.70    3.30
  -5  -4   2    5.90    2.70
  -5  -4   2    6.40    2.90
  -5  -4   2    8.30    3.00
  -5  -4   2    7.50    2.60
   4   4  -2  375.46   16.60
   4   4  -2  355.66   16.30
   4   4  -2  353.86   16.30
   4   4  -2  379.16   15.40
  -4  -4   2  360.56   15.70
  -4  -4   2  375.26   15.70
  -4  -4   2  357.36   15.70
  -4  -4   2  352.86   14.80
   3   4  -2  152.48    7.20
   3   4  -2  143.09    9.10
   3   4  -2  136.49    8.90
  -3  -4   2  167.28   10.80
  -3  -4   2  138.79    9.40
  -3  -4   2  154.08    6.80
  -3  -4   2  143.29    7.60
  -3  -4   2  166.88   10.90
   2   4  -2   57.89    4.80
   2   4  -2   50.09    4.50
   2   4  -2   49.20    3.70
  -2  -4   2   51.59    2.90
  -2  -4   2   56.99    5.90
  -2  -4   2   50.59    2.50
  -2  -4   2   60.99    6.10
  -2  -4   2   43.00    4.20
  -2  -4   2   62.29    4.60
   1   4  -2  782.12   30.40
   1   4  -2  830.82   28.50
   1   4  -2  785.52   28.50
  -1  -4   2  773.02   31.40
  -1  -4   2  779.52   31.10
  -1  -4   2  810.72   28.20
  -1  -4   2  782.72   28.60
   0   4  -2    6.20    2.90
   0   4  -2    4.90    1.50
   0   4  -2    5.40    1.40
   0  -4   2    3.70    1.00
   0  -4   2    3.40    1.40
   0  -4   2   10.40    1.90
  -1   4  -2   68.49    3.00
  -1   4  -2   67.79    8.10
  -1   4  -2   76.49    5.00
  -1   4  -2   72.59    7.20
  -1   4  -2   64.09    4.70
   1  -4   2   72.99    5.20
   1  -4   2   65.19    3.00
   1  -4   2   66.39    4.40
   1  -4   2   73.19    4.60
   1  -4   2   77.29    7.70
  -2   4  -2 2174.48   75.29
  -2   4  -2 2177.78   74.49
  -2   4  -2 2276.27   78.79
  -2   4  -2 2205.58   78.69
   2  -4   2 2145.39   77.79
   2  -4   2 2132.49   74.99
   2  -4   2 2149.48   74.09
   2  -4   2 2176.58   75.39
  -3   4  -2   23.80    3.20
  -3   4  -2   32.60    6.10
  -3   4  -2   24.00    5.00
  -3   4  -2   31.40    4.30
   3  -4   2   34.10    3.40
   3  -4   2   22.60    3.80
   3  -4   2   35.90    4.20
  -4   4  -2  564.64   22.10
  -4   4  -2  589.54   23.90
  -4   4  -2  566.74   19.80
  -4   4  -2  543.95   25.90
  -4   4  -2  569.64   26.40
   4  -4   2  547.65   23.90
   4  -4   2  566.74   21.80
   4  -4   2  550.24   23.30
  -5   4  -2   95.29    7.40
  -5   4  -2   79.69   10.30
  -5   4  -2   91.29    4.70
  -5   4  -2   67.09    9.20
   5  -4   2   76.19    7.90
   5  -4   2   78.39    8.40
   5  -4   2   94.09    7.10
  -6   4  -2   17.30    3.80
  -6   4  -2   25.30    7.30
  -6   4  -2   14.50    4.70
  -6   4  -2   27.20    4.80
  -6   4  -2   21.80    7.80
   6  -4   2   23.30    4.20
   6  -4   2   14.50    4.50
   6  -4   2   15.10    4.50
  -7   4  -2   65.79    7.30
  -7   4  -2   57.79   10.30
   7  -4   2   59.79    8.70
   7  -4   2   47.20    6.60
   7  -4   2   76.89    9.60
  -8   4  -2   39.30    7.20
  -8   4  -2   31.90    6.20
  -8   4  -2   30.80    9.40
   8  -4   2   33.30    7.60
   8  -4   2   29.50    7.30
  -8  -3   2   93.09   10.90
  -8  -3   2   55.79    9.60
  -8  -3   2   58.79    9.10
  -8  -3   2   86.79    9.70
  -8  -3   2   80.79    9.30
   7   3  -2    7.50    4.10
   7   3  -2   12.30    4.60
   7   3  -2   18.50    4.80
  -7  -3   2    8.40    3.60
  -7  -3   2    5.60    3.80
  -7  -3   2    9.30    4.10
   6   3  -2   23.60    5.20
   6   3  -2   20.30    4.30
   6   3  -2   33.20    6.30
  -6  -3   2   27.50    4.80
   5   3  -2  207.68   10.60
   5   3  -2  192.18   12.40
   5   3  -2  202.58   12.90
   5   3  -2  211.48   13.10
   5   3  -2  208.88   10.90
  -5  -3   2  207.18   12.60
   4   3  -2   35.70    4.50
   4   3  -2   45.00    4.20
   4   3  -2   38.80    4.30
   4   3  -2   33.00    4.50
   4   3  -2   37.80    4.60
  -4  -3   2   36.50    3.40
  -4  -3   2   36.70    3.60
   3   3  -2  711.23   26.10
   3   3  -2  701.13   26.90
   3   3  -2  730.03   27.10
   3   3  -2  711.43   27.10
   3   3  -2  716.23   25.60
  -3  -3   2  720.53   26.30
  -3  -3   2  712.83   26.30
  -3  -3   2  683.03   26.00
   2   3  -2  721.03   27.10
   2   3  -2  760.92   25.60
   2   3  -2  725.53   27.20
   2   3  -2  734.03   26.30
  -2  -3   2  738.13   27.70
  -2  -3   2  745.23   26.50
  -2  -3   2  751.92   27.70
  -2  -3   2  738.83   27.10
   1   3  -2   35.40    2.80
   1   3  -2   33.40    3.00
   1   3  -2   33.40    3.10
   1   3  -2   30.20    3.90
  -1  -3   2   35.00    4.40
  -1  -3   2   33.30    4.20
  -1  -3   2   36.10    3.20
  -1  -3   2   26.70    2.80
   0   3  -2 2610.04   88.89
   0   3  -2 2685.23   88.19
   0   3  -2 2616.64   91.19
   0   3  -2 2637.14   88.59
   0   3  -2 2591.74   87.69
   0  -3   2 2589.14   88.59
   0  -3   2 2653.43   87.79
   0  -3   2 2608.64   88.59
   0  -3   2 2678.53   91.49
  -1   3  -2  258.67   12.90
  -1   3  -2  257.97    9.00
  -1   3  -2  262.77   12.90
  -1   3  -2  256.47   10.20
  -1   3  -2  247.28   10.50
   1  -3   2  268.97   10.90
   1  -3   2  259.47    8.90
   1  -3   2  256.47   12.80
   1  -3   2  266.97   10.30
   1  -3   2  261.97   10.70
  -2   3  -2  742.13   26.90
  -2   3  -2  770.32   27.80
  -2   3  -2  767.32   30.10
  -2   3  -2  747.63   30.20
   2  -3   2  762.92   28.00
   2  -3   2  741.03   27.50
   2  -3   2  724.33   29.20
   2  -3   2  765.12   26.90
  -3   3  -2  390.76   17.80
  -3   3  -2  362.96   17.80
  -3   3  -2  368.66   13.10
  -3   3  -2  373.46   15.90
  -3   3  -2  363.76   14.70
  -3   3  -2  361.26   13.00
   3  -3   2  372.06   14.70
   3  -3   2  355.96   15.50
  -4   3  -2   14.80    4.80
  -4   3  -2   15.90    4.30
  -4   3  -2   16.70    2.10
  -4   3  -2   19.90    3.80
  -4   3  -2   18.70    3.10
   4  -3   2   18.10    2.90
   4  -3   2   16.00    3.30
   4  -3   2   17.50    3.70
  -5   3  -2  450.15   20.80
  -5   3  -2  468.15   22.50
  -5   3  -2  457.85   17.70
  -5   3  -2  466.05   23.10
  -5   3  -2  471.85   19.30
   5  -3   2  446.76   21.10
   5  -3   2  466.65   19.20
   5  -3   2  454.65   20.70
  -6   3  -2  187.18   15.30
  -6   3  -2  196.88   14.20
  -6   3  -2  210.28   16.60
  -6   3  -2  206.28   10.00
  -6   3  -2  221.68   12.90
   6  -3   2  203.68   14.70
   6  -3   2  228.18   15.20
   6  -3   2  224.78   13.20
  -7   3  -2   -0.30    3.80
  -7   3  -2    4.60    3.10
   7  -3   2    4.20    3.90
   7  -3   2    8.00    5.10
  -8   3  -2   51.19    9.60
  -8   3  -2   57.39    7.40
  -8   3  -2   54.19    8.90
   8  -3   2   42.50    8.50
   8  -3   2   61.19    9.00
   8  -3   2   42.10   11.40
  -8  -2   2   10.00    5.30
  -8  -2   2   12.20    5.10
  -8  -2   2    5.30    4.50
  -8  -2   2    6.90    4.50
  -8  -2   2   -1.00    4.00
   7   2  -2  159.08   12.50
  -7  -2   2  175.88   12.90
  -7  -2   2  179.28   13.30
   6   2  -2  129.89   10.10
   6   2  -2  130.99   10.30
   6   2  -2  122.79   10.00
   6   2  -2  141.69   10.60
   6   2  -2  126.59   10.50
   6   2  -2  115.99    9.60
   5   2  -2   10.00    3.10
   5   2  -2   10.30    2.90
   5   2  -2   13.40    3.50
   5   2  -2    7.10    2.90
   5   2  -2   13.10    3.50
   5   2  -2    6.00    2.60
   4   2  -2  270.97   13.10
   4   2  -2  281.27   12.90
   4   2  -2  277.67   12.30
   4   2  -2  291.27   13.10
   4   2  -2  273.97   12.60
   3   2  -2    5.00    1.90
   3   2  -2    6.10    1.70
   3   2  -2    5.80    1.90
   3   2  -2    3.00    1.60
   3   2  -2    4.40    2.10
   3   2  -2    6.90    2.10
   2   2  -2 1416.96   49.20
   2   2  -2 1425.96   48.70
   2   2  -2 1426.16   48.10
  -2  -2   2 1387.06   48.90
  -2  -2   2 1385.06   48.50
  -2  -2   2 1442.66   48.70
  -2  -2   2 1414.26   49.10
   1   2  -2  152.48    7.50
   1   2  -2  164.98    6.70
   1   2  -2  156.08    5.60
   1   2  -2  164.88    6.90
  -1  -2   2  156.78    7.90
  -1  -2   2  160.58    6.40
  -1  -2   2  164.48    6.90
  -1  -2   2  158.58    7.90
  -1  -2   2  156.88    5.60
   0   2  -2   43.30    2.80
   0   2  -2   50.39    3.10
   0   2  -2   47.60    2.60
   0   2  -2   40.60    2.00
   0   2  -2   41.80    4.30
   0  -2   2   39.90    2.70
   0  -2   2   36.60    2.80
   0  -2   2   38.00    4.00
   0  -2   2   43.00    2.00
   0  -2   2   32.80    3.80
   0  -2   2   39.60    2.40
  -1   2  -2 2397.36   82.59
  -1   2  -2 2372.46   80.49
  -1   2  -2 2408.16   79.99
   1  -2   2 2377.46   80.59
   1  -2   2 2370.96   80.29
   1  -2   2 2390.66   82.59
   1  -2   2 2349.17   80.19
  -2   2  -2   75.79    3.10
  -2   2  -2   82.59    5.50
  -2   2  -2   78.99    4.20
  -2   2  -2   86.69    7.00
  -2   2  -2   75.79    6.70
   2  -2   2   77.69    5.30
   2  -2   2   77.99    5.70
   2  -2   2   88.79    5.10
  -3   2  -2  447.56   19.70
  -3   2  -2  468.15   17.60
  -3   2  -2  458.85   20.30
  -3   2  -2  486.15   18.90
   3  -2   2  451.35   18.70
   3  -2   2  451.05   17.80
   3  -2   2  483.35   19.30
   3  -2   2  463.45   16.60
  -4   2  -2   92.99    8.10
  -4   2  -2   74.99    5.70
  -4   2  -2   85.89    8.20
  -4   2  -2   83.39    7.20
   4  -2   2   95.59    7.50
   4  -2   2   94.59    6.70
   4  -2   2   71.49    7.00
  -5   2  -2    1.20    2.60
  -5   2  -2    1.70    1.50
  -5   2  -2   -2.50    3.00
  -5   2  -2   -3.40    4.00
  -5   2  -2    2.10    2.00
   5  -2   2    6.20    3.00
   5  -2   2    3.10    2.60
   5  -2   2    3.20    2.20
  -6   2  -2  231.18   12.00
  -6   2  -2  222.78   15.80
  -6   2  -2  234.28   16.70
  -6   2  -2  246.88   16.10
  -6   2  -2  210.68   14.60
   6  -2   2  236.68   16.40
   6  -2   2  250.17   12.70
   6  -2   2  232.58   15.20
  -7   2  -2   36.30    8.70
  -7   2  -2   41.30    7.00
  -7   2  -2   43.40    8.00
  -7   2  -2   47.20    6.00
   7  -2   2   40.60    7.30
   7  -2   2   53.49    6.80
   7  -2   2   39.00    7.20
  -8   2  -2   12.00    4.20
  -8   2  -2    0.00    4.20
  -8   2  -2    7.90    6.90
   8  -2   2    7.80    5.40
   8  -2   2    5.20    5.40
  -8  -1   2   13.80    5.00
  -8  -1   2    8.00    4.40
  -8  -1   2    1.50    4.20
  -8  -1   2    6.60    4.00
  -8  -1   2   17.90    5.50
   7   1  -2    2.30    3.50
   7   1  -2    3.10    3.80
  -7  -1   2    5.70    3.60
  -7  -1   2    9.10    3.50
  -7  -1   2    3.40    3.70
   6   1  -2  328.67   16.10
   6   1  -2  325.47   16.20
   6   1  -2  328.27   16.60
   6   1  -2  337.57   16.30
   6   1  -2  345.77   18.10
   5   1  -2   32.00    4.60
   5   1  -2   37.40    4.90
   5   1  -2   37.60    5.10
   5   1  -2   45.30    5.20
   5   1  -2   34.90    4.70
   5   1  -2   29.30    4.30
   4   1  -2   27.20    3.90
   4   1  -2   26.80    3.60
   4   1  -2   24.30    3.60
   4   1  -2   23.40    3.30
   4   1  -2   28.30    3.90
   4   1  -2   28.80    3.80
   3   1  -2  739.33   26.70
   3   1  -2  722.13   27.00
   3   1  -2  733.83   27.10
   3   1  -2  723.83   26.50
   3   1  -2  731.73   26.90
   3   1  -2  727.23   27.40
   2   1  -2    1.40    1.30
   2   1  -2    0.90    1.10
   2   1  -2    1.60    1.30
   2   1  -2   -0.70    1.10
   2   1  -2   -0.90    1.20
   1   1  -2  212.08    8.50
   1   1  -2  227.78    8.80
   1   1  -2  219.18    7.90
   1   1  -2  229.98    9.00
   1   1  -2  206.88    8.50
  -1  -1   2  216.98    7.90
  -1  -1   2  221.38    8.00
  -1  -1   2  217.68    9.10
  -1  -1   2  220.88    8.50
  -1  -1   2  219.38    9.30
   0   1  -2  448.66   16.20
   0   1  -2  480.25   16.30
   0   1  -2  472.15   18.00
   0   1  -2  478.05   18.10
   0   1  -2  461.95   16.00
   0   1  -2  463.55   16.50
   0  -1   2  470.85   16.30
   0  -1   2  466.85   18.00
   0  -1   2  472.85   16.60
   0  -1   2  476.65   16.30
   0  -1   2  463.95   17.90
   0  -1   2  460.95   16.00
   0  -1   2  472.65   16.30
   0  -1   2  468.95   16.20
  -1   1  -2   69.99    2.60
  -1   1  -2   64.89    5.30
  -1   1  -2   67.79    3.70
  -1   1  -2   69.29    3.10
  -1   1  -2   72.79    5.20
   1  -1   2   64.99    3.50
   1  -1   2   65.29    3.00
   1  -1   2   68.69    2.60
   1  -1   2   65.99    5.20
   1  -1   2   64.89    3.50
  -2   1  -2 1054.19   37.10
  -2   1  -2 1039.80   35.70
  -2   1  -2 1058.19   36.20
  -2   1  -2 1034.90   37.90
  -2   1  -2 1052.69   38.50
   2  -1   2 1032.00   37.50
   2  -1   2 1089.79   37.30
   2  -1   2 1067.79   36.80
   2  -1   2 1056.09   35.70
  -3   1  -2  889.81   34.30
  -3   1  -2  939.21   33.70
  -3   1  -2  913.41   33.20
  -3   1  -2  896.41   32.10
   3  -1   2  869.61   33.70
   3  -1   2  929.91   33.40
   3  -1   2  910.71   32.80
   3  -1   2  918.31   31.70
  -4   1  -2    1.30    1.60
  -4   1  -2   -1.80    2.20
  -4   1  -2    2.10    1.50
  -4   1  -2   -0.80    2.80
   4  -1   2    0.00    1.60
   4  -1   2   -0.60    1.10
   4  -1   2    4.60    2.40
   4  -1   2   -0.90    1.40
  -5   1  -2  110.09    7.50
  -5   1  -2   95.19    8.40
  -5   1  -2  106.39    8.80
  -5   1  -2   94.59    9.10
   5  -1   2  107.79    9.40
   5  -1   2   96.39    8.50
   5  -1   2  103.89    8.00
   5  -1   2  116.19    7.30
  -6   1  -2   30.00    4.40
  -6   1  -2   29.60    4.20
  -6   1  -2   35.20    5.80
  -6   1  -2   33.60    6.60
  -6   1  -2   37.80    5.80
   6  -1   2   33.50    6.00
   6  -1   2   33.60    5.20
   6  -1   2   23.60    5.10
  -7   1  -2  103.79    8.40
  -7   1  -2  106.69   10.50
  -7   1  -2  110.79   11.70
  -7   1  -2  131.99   11.90
   7  -1   2  103.69    9.70
   7  -1   2  105.19   11.20
   7  -1   2  112.79   10.90
  -8   1  -2   52.39    9.00
  -8   1  -2   45.70    7.90
  -8   1  -2   64.39    7.60
  -8   1  -2   62.79    8.80
   8  -1   2   44.90    7.50
   8  -1   2   51.49    9.20
   8   0  -2    6.00    5.20
   8   0  -2    1.60    4.50
  -8   0   2    3.10    4.30
  -8   0   2    6.90    4.20
  -8   0   2    8.00    4.60
  -8   0   2   10.60    5.10
   7   0  -2   11.00    4.40
   7   0  -2    4.30    4.10
  -7   0   2    5.00    3.50
  -7   0   2    0.50    3.40
  -7   0   2    6.80    3.40
  -7   0   2    6.40    3.20
   6   0  -2   16.90    3.90
   6   0  -2   14.10    4.20
   6   0  -2   11.40    3.80
  -6   0   2   10.40    3.30
  -6   0   2   14.90    4.20
   5   0  -2  515.45   21.90
   5   0  -2  555.74   22.80
   5   0  -2  526.95   22.30
   5   0  -2  528.15   22.10
   5   0  -2  520.15   21.50
  -5   0   2  522.55   21.80
   4   0  -2  320.87   14.30
   4   0  -2  332.87   14.50
   4   0  -2  328.97   14.00
   4   0  -2  336.27   14.90
   4   0  -2  346.37   14.90
   4   0  -2  313.77   14.20
   3   0  -2   -0.30    1.30
   3   0  -2    2.60    1.40
   3   0  -2    1.10    1.40
   3   0  -2    1.40    1.70
   3   0  -2    0.30    1.20
   3   0  -2    1.40    1.40
   2   0  -2 1073.59   37.70
   2   0  -2 1084.09   37.30
   2   0  -2 1069.59   37.70
   2   0  -2 1075.59   37.80
   2   0  -2 1079.09   38.00
   2   0  -2 1077.49   37.30
   1   0  -2  377.96   14.30
   1   0  -2  398.76   13.40
   1   0  -2  380.96   14.10
   1   0  -2  369.76   13.60
   1   0  -2  385.86   13.70
  -1   0   2  394.96   14.30
  -1   0   2  401.16   14.40
  -1   0   2  390.86   13.80
  -1   0   2  379.16   13.50
  -1   0   2  398.06   14.20
   0   0  -2  605.94   20.90
   0   0  -2  639.14   21.10
   0   0  -2  608.74   21.10
   0   0  -2  621.34   22.70
   0   0  -2  625.34   21.30
   0   0  -2  622.24   22.70
   0   0  -2  620.24   21.20
   0   0   2  609.04   21.20
   0   0   2  604.24   21.10
   0   0   2  621.84   20.90
   0   0   2  618.84   21.30
   0   0   2  627.24   21.10
  -1   0  -2  971.40   33.30
  -1   0  -2 1000.60   33.90
  -1   0  -2 1016.40   35.00
  -1   0  -2  994.80   33.10
  -1   0  -2 1008.20   34.00
  -1   0  -2  971.20   35.10
   1   0   2  988.20   34.70
   1   0   2  942.41   34.20
   1   0   2  983.60   34.00
   1   0   2  978.60   33.10
   1   0   2 1017.10   33.40
  -2   0  -2  630.44   22.90
  -2   0  -2  612.14   21.40
  -2   0  -2  603.64   22.20
  -2   0  -2  626.04   22.70
   2   0   2  598.14   22.80
   2   0   2  609.44   22.50
   2   0   2  600.54   22.30
   2   0   2  635.94   21.60
  -3   0  -2 3040.50  102.09
  -3   0  -2 2943.51  102.89
  -3   0  -2 3077.89  102.79
  -3   0  -2 3068.79  103.19
   3   0   2 3004.60  103.29
   3   0   2 3072.89  102.09
   3   0   2 3015.70  102.99
   3   0   2 2992.50  103.79
  -4   0  -2  299.07   12.50
  -4   0  -2  302.47   13.20
  -4   0  -2  292.87   13.40
  -4   0  -2  297.67   13.70
   4   0   2  284.77   12.40
   4   0   2  318.57   14.50
   4   0   2  304.77   13.80
  -5   0  -2    6.20    2.20
  -5   0  -2    0.40    2.20
  -5   0  -2    5.80    3.60
  -5   0  -2    3.50    2.80
   5   0   2    8.20    2.50
   5   0   2   13.60    3.90
   5   0   2    7.10    2.80
   5   0   2    6.70    2.60
  -6   0  -2   16.20    5.20
  -6   0  -2   21.40    4.40
  -6   0  -2   10.70    3.10
   6   0   2   25.40    4.10
   6   0   2   19.30    4.30
   6   0   2   14.20    4.30
   6   0   2   13.80    4.10
  -7   0  -2   22.00    5.50
  -7   0  -2   21.00    6.30
  -7   0  -2   15.70    3.80
  -7   0  -2   23.90    4.30
  -7   0  -2   20.30    5.40
  -7   0  -2   20.00    5.00
   7   0   2   14.40    4.50
   7   0   2   18.40    5.10
  -8   0  -2   88.89   10.20
  -8   0  -2   90.69    8.60
  -8   0  -2   95.39   10.70
  -8   0  -2   88.89   10.20
  -8   0  -2   89.49   10.90
   8   0   2   98.69   10.40
   8   0   2  103.29   11.70
   8  -1  -2    9.20    4.50
   8  -1  -2   -3.70    4.20
  -8   1   2   11.60    5.20
  -8   1   2   14.10    5.40
  -8   1   2    5.20    4.50
  -8   1   2    8.70    4.30
  -8   1   2    5.20    5.80
   7  -1  -2    4.20    3.80
   7  -1  -2    1.90    3.80
  -7   1   2    6.90    4.10
  -7   1   2    2.60    4.00
  -7   1   2    4.10    3.60
  -7   1   2    1.00    3.30
   6  -1  -2   77.99    8.40
   6  -1  -2   79.59    8.00
   6  -1  -2   67.19    7.60
   6  -1  -2   72.99    7.00
  -6   1   2   77.99    6.90
  -6   1   2   78.99    7.00
  -6   1   2   83.59    7.70
   5  -1  -2    8.50    3.10
   5  -1  -2   10.00    3.40
   5  -1  -2   11.00    3.00
   5  -1  -2   13.80    2.90
  -5   1   2   11.20    2.90
  -5   1   2   13.10    3.20
  -5   1   2   16.40    3.20
  -5   1   2   11.30    2.80
   4  -1  -2  923.71   34.50
   4  -1  -2  925.71   34.30
   4  -1  -2  890.81   33.40
   4  -1  -2  887.71   34.70
  -4   1   2  945.61   32.70
  -4   1   2  932.51   32.80
  -4   1   2  943.31   34.00
   3  -1  -2  380.46   14.40
   3  -1  -2  384.46   15.50
   3  -1  -2  369.86   15.00
   3  -1  -2  375.26   15.50
  -3   1   2  367.16   13.90
  -3   1   2  366.36   14.10
  -3   1   2  360.36   14.80
   2  -1  -2   36.40    2.70
   2  -1  -2   30.60    3.10
   2  -1  -2   36.80    3.10
   2  -1  -2   37.20    3.30
   2  -1  -2   26.30    2.90
  -2   1   2   30.40    2.90
  -2   1   2   39.50    3.30
  -2   1   2   33.60    2.80
   1  -1  -2  525.05   18.50
   1  -1  -2  538.75   19.20
   1  -1  -2  525.95   19.20
   1  -1  -2  524.15   19.20
   1  -1  -2  533.25   19.00
  -1   1   2  541.55   18.50
  -1   1   2  553.04   19.90
  -1   1   2  535.35   18.40
  -1   1   2  546.85   19.70
  -1   1   2  533.65   18.40
  -1   1   2  542.85   19.10
   0  -1  -2  147.29    5.80
   0  -1  -2  149.39    5.60
   0  -1  -2  149.99    7.00
   0  -1  -2  148.69    5.40
   0  -1  -2  156.58    7.10
   0  -1  -2  152.48    5.70
   0   1   2  156.08    7.10
   0   1   2  151.18    5.60
   0   1   2  140.99    5.70
   0   1   2  145.19    5.40
   0   1   2  149.59    5.50
   0   1   2  154.98    5.70
   0   1   2  143.49    5.50
   0   1   2  147.19    7.00
  -1  -1  -2  597.54   22.90
  -1  -1  -2  614.34   22.70
  -1  -1  -2  634.04   21.50
  -1  -1  -2  624.24   21.90
   1   1   2  625.24   21.00
   1   1   2  642.14   22.00
   1   1   2  611.34   22.40
   1   1   2  624.04   22.10
   1   1   2  630.34   21.50
   1   1   2  627.84   21.60
  -2  -1  -2    6.30    1.40
  -2  -1  -2    7.00    1.70
  -2  -1  -2    6.90    1.60
  -2  -1  -2    6.20    1.70
   2   1   2    8.90    1.90
   2   1   2    6.70    1.20
   2   1   2    4.70    1.30
   2   1   2    5.00    1.80
  -3  -1  -2   62.49    4.40
  -3  -1  -2   61.19    4.70
  -3  -1  -2   66.79    4.60
   3   1   2   65.59    4.30
   3   1   2   62.49    4.60
   3   1   2   56.89    4.80
   3   1   2   57.89    5.40
   3   1   2   66.49    5.30
  -4  -1  -2  690.53   25.60
  -4  -1  -2  682.83   25.70
  -4  -1  -2  664.63   26.30
   4   1   2  715.73   27.00
   4   1   2  684.53   26.90
   4   1   2  718.33   25.80
   4   1   2  695.53   27.40
   4   1   2  691.93   25.90
  -5  -1  -2  129.99    9.40
  -5  -1  -2  128.79    8.50
  -5  -1  -2  123.39    9.00
   5   1   2  146.99   10.10
   5   1   2  128.59    9.60
   5   1   2  138.39    8.90
   5   1   2  123.59   10.00
  -6  -1  -2   43.10    6.30
  -6  -1  -2   53.89    6.00
  -6  -1  -2   34.40    5.40
  -6  -1  -2   45.60    5.30
  -6  -1  -2   36.90    5.50
   6   1   2   38.70    5.70
   6   1   2   46.20    6.50
   6   1   2   41.70    5.20
  -7  -1  -2   42.10    7.30
  -7  -1  -2   40.80    6.50
  -7  -1  -2   40.20    5.30
  -7  -1  -2   39.50    6.40
  -7  -1  -2   29.40    5.70
   7   1   2   30.60    5.50
   7   1   2   33.00    6.50
   7   1   2   46.20    6.60
  -8  -1  -2   30.20    6.90
  -8  -1  -2   14.80    6.90
  -8  -1  -2   24.30    6.50
  -8  -1  -2   19.60    4.70
  -8  -1  -2   15.40    5.40
  -8  -1  -2   10.60    4.70
   8   1   2   15.40    5.80
   8   1   2   20.10    6.10
   8  -2  -2   84.39   10.10
   8  -2  -2   90.19   11.20
  -8   2   2   71.39    8.80
  -8   2   2   64.79    9.20
  -8   2   2   70.69   10.00
  -8   2   2   82.59    9.30
   7  -2  -2   44.30    6.90
   7  -2  -2   48.20    6.90
  -7   2   2   40.90    6.90
  -7   2   2   41.80    7.60
  -7   2   2   41.90    7.10
  -7   2   2   49.00    6.30
  -7   2   2   51.49    6.80
   6  -2  -2   -1.70    2.10
   6  -2  -2   -2.90    2.70
   6  -2  -2    2.60    3.00
   6  -2  -2   -3.70    2.50
  -6   2   2   -1.90    3.40
  -6   2   2    2.40    2.60
  -6   2   2   -1.20    3.80
  -6   2   2   -2.50    2.60
   5  -2  -2  275.67   14.00
   5  -2  -2  258.07   13.20
   5  -2  -2  259.77   13.10
   5  -2  -2  247.78   11.80
  -5   2   2  254.67   13.10
  -5   2   2  254.17   13.00
  -5   2   2  258.67   12.40
  -5   2   2  263.77   13.00
   4  -2  -2    3.00    2.00
   4  -2  -2    1.30    1.80
   4  -2  -2    2.00    2.20
   4  -2  -2    3.50    1.60
  -4   2   2    3.00    2.30
  -4   2   2    1.00    2.40
  -4   2   2    1.00    1.90
  -4   2   2    1.10    1.50
   3  -2  -2  664.83   24.70
   3  -2  -2  623.64   23.90
   3  -2  -2  621.74   24.10
   3  -2  -2  618.34   22.80
  -3   2   2  636.44   24.20
  -3   2   2  659.63   24.30
  -3   2   2  633.14   24.20
  -3   2   2  631.04   23.60
   2  -2  -2  846.02   31.00
   2  -2  -2  869.21   30.70
   2  -2  -2  890.41   29.50
   2  -2  -2  852.11   30.40
  -2   2   2  853.71   31.30
  -2   2   2  857.01   30.70
  -2   2   2  835.92   30.30
  -2   2   2  861.41   31.30
   1  -2  -2  721.83   24.50
   1  -2  -2  678.73   24.30
   1  -2  -2  685.03   23.90
   1  -2  -2  683.03   25.30
  -1   2   2  693.33   25.70
  -1   2   2  728.33   23.10
  -1   2   2  679.93   23.00
  -1   2   2  679.83   24.30
  -1   2   2  674.63   25.60
  -1   2   2  660.93   24.10
   0  -2  -2  647.14   24.80
   0  -2  -2  675.73   25.00
   0  -2  -2  654.13   23.00
   0  -2  -2  689.53   23.10
   0  -2  -2  678.63   22.90
   0  -2  -2  669.13   22.80
   0  -2  -2  688.63   23.30
   0   2   2  666.63   24.90
   0   2   2  675.83   24.90
   0   2   2  675.43   22.90
   0   2   2  664.73   22.90
   0   2   2  646.34   23.00
   0   2   2  669.53   23.00
   0   2   2  679.23   23.30
  -1  -2  -2   61.59    2.60
  -1  -2  -2   59.19    2.70
  -1  -2  -2   70.99    5.80
  -1  -2  -2   66.69    5.00
  -1  -2  -2   62.49    3.70
   1   2   2   60.99    4.10
   1   2   2   59.99    2.70
   1   2   2   59.49    3.60
   1   2   2   63.59    2.60
   1   2   2   59.89    5.00
  -2  -2  -2   99.39    4.80
  -2  -2  -2  104.19    5.70
  -2  -2  -2  115.99    7.00
  -2  -2  -2   99.39    5.30
   2   2   2  102.69    4.70
   2   2   2  107.19    5.70
   2   2   2  121.09    7.00
   2   2   2  108.09    5.30
  -3  -2  -2   88.79    6.10
  -3  -2  -2   86.79    5.50
  -3  -2  -2   81.19    5.50
  -3  -2  -2   80.99    5.30
   3   2   2   86.79    5.10
   3   2   2   68.09    5.20
   3   2   2   76.59    6.30
   3   2   2   71.59    5.60
  -4  -2  -2   34.50    3.70
  -4  -2  -2   32.00    3.80
  -4  -2  -2   32.60    3.50
  -4  -2  -2   32.40    4.10
   4   2   2   29.90    4.60
   4   2   2   22.20    3.20
   4   2   2   32.10    3.50
   4   2   2   27.00    3.90
  -5  -2  -2  229.38   13.70
  -5  -2  -2  220.88   11.40
  -5  -2  -2  229.58   11.20
  -5  -2  -2  224.58   11.80
   5   2   2  225.88   11.40
   5   2   2  249.48   12.40
   5   2   2  218.88   14.00
  -6  -2  -2   60.19    5.90
  -6  -2  -2   59.79    6.90
  -6  -2  -2   55.99    6.50
  -6  -2  -2   54.29    6.20
  -6  -2  -2   56.79    6.30
   6   2   2   55.39    7.00
   6   2   2   59.69    6.40
  -7  -2  -2    9.10    3.50
  -7  -2  -2    4.10    3.20
  -7  -2  -2    7.90    3.40
  -7  -2  -2    6.90    4.80
  -7  -2  -2    3.20    5.40
   7   2   2    5.00    4.20
   7   2   2   14.60    4.50
   7   2   2   12.80    4.70
  -8  -2  -2   -1.90    5.80
  -8  -2  -2   15.50    5.80
  -8  -2  -2    0.20    3.60
  -8  -2  -2    1.60    3.60
  -8  -2  -2   -4.40    3.80
   8   2   2   -1.90    4.40
   8   2   2   -3.50    4.30
   8  -3  -2   12.10    4.90
   8  -3  -2   14.30    6.30
  -8   3   2    8.80    4.90
  -8   3   2   20.60    7.20
  -8   3   2    2.10    4.70
   7  -3  -2   80.69    8.90
   7  -3  -2   75.19    8.90
  -7   3   2   74.49    9.60
  -7   3   2   68.29    7.30
  -7   3   2   77.49    9.30
  -7   3   2   68.69    8.00
  -7   3   2   54.99    9.20
   6  -3  -2   37.30    5.80
   6  -3  -2   37.10    6.00
   6  -3  -2   38.80    4.80
  -6   3   2   40.60    5.90
  -6   3   2   33.20    7.00
  -6   3   2   42.80    5.30
   5  -3  -2   21.90    4.20
   5  -3  -2   19.60    3.10
   5  -3  -2   20.00    4.10
   5  -3  -2   17.40    4.10
  -5   3   2   16.40    4.30
  -5   3   2   19.20    4.80
  -5   3   2   14.70    3.40
  -5   3   2   15.10    3.00
   4  -3  -2  413.16   18.00
   4  -3  -2  389.86   17.30
   4  -3  -2  414.96   17.70
   4  -3  -2  395.76   15.60
  -4   3   2  399.16   16.40
  -4   3   2  387.76   17.20
  -4   3   2  406.76   18.30
  -4   3   2  406.66   18.30
   3  -3  -2   -0.20    1.50
   3  -3  -2    0.60    1.90
   3  -3  -2    0.10    1.50
  -3   3   2    2.20    1.30
  -3   3   2   -0.40    1.30
   2  -3  -2  970.20   32.50
   2  -3  -2  977.70   34.60
   2  -3  -2  938.41   34.30
   2  -3  -2  944.31   33.90
  -2   3   2  972.40   32.50
  -2   3   2  975.50   35.90
  -2   3   2  971.20   34.30
  -2   3   2  944.41   33.60
  -2   3   2  939.31   35.80
   1  -3  -2  636.54   22.60
   1  -3  -2  618.24   22.50
   1  -3  -2  642.24   22.20
   1  -3  -2  619.74   24.20
  -1   3   2  624.64   22.40
  -1   3   2  621.34   22.10
  -1   3   2  631.74   24.60
  -1   3   2  595.74   24.30
   0  -3  -2  713.13   24.80
   0  -3  -2  714.03   27.10
   0  -3  -2  702.53   24.30
   0  -3  -2  710.63   24.30
   0  -3  -2  706.23   24.70
   0   3   2  696.23   24.60
   0   3   2  691.53   27.00
   0   3   2  726.73   24.80
   0   3   2  689.23   24.30
   0   3   2  727.83   24.30
  -1  -3  -2  824.52   29.10
  -1  -3  -2  824.62   29.30
  -1  -3  -2  849.91   31.00
  -1  -3  -2  795.42   30.60
   1   3   2  836.22   30.50
   1   3   2  811.52   28.40
   1   3   2  818.62   29.00
   1   3   2  823.62   29.00
   1   3   2  842.12   27.60
  -2  -3  -2  359.36   14.80
  -2  -3  -2  329.27   14.40
  -2  -3  -2  344.97   13.50
  -2  -3  -2  354.26   12.50
   2   3   2  360.96   14.20
   2   3   2  342.87   13.90
   2   3   2  331.77   12.90
   2   3   2  337.27   13.60
  -3  -3  -2    5.40    2.10
  -3  -3  -2    8.00    2.10
  -3  -3  -2    9.80    1.70
  -3  -3  -2    8.20    2.50
   3   3   2    2.90    2.00
   3   3   2    8.30    2.20
   3   3   2    5.80    1.60
   3   3   2    5.70    1.80
  -4  -3  -2   77.09    6.40
  -4  -3  -2   78.79    6.00
  -4  -3  -2   90.69    6.10
  -4  -3  -2   77.79    6.50
   4   3   2   84.99    6.30
   4   3   2   68.99    6.40
   4   3   2   80.29    7.30
   4   3   2   90.29    6.10
  -5  -3  -2  325.37   15.40
  -5  -3  -2  327.27   14.60
  -5  -3  -2  325.97   15.10
   5   3   2  310.77   15.00
   5   3   2  340.47   15.20
   5   3   2  337.97   16.30
   5   3   2  328.87   15.80
  -6  -3  -2   94.99    8.10
  -6  -3  -2   97.49    8.30
  -6  -3  -2   82.69    7.50
   6   3   2  118.79    9.90
   6   3   2   96.19    9.50
   6   3   2   89.59    8.00
   6   3   2  107.79    8.20
  -7  -3  -2   73.49    7.50
  -7  -3  -2   95.89    9.50
  -7  -3  -2   79.49    8.30
  -7  -3  -2   91.79    8.70
  -7  -3  -2  102.39    9.20
   7   3   2   97.59   10.00
   7   3   2   90.19    8.80
   7   3   2   94.69   10.40
  -8  -3  -2   12.30    4.90
  -8  -3  -2   12.80    5.10
  -8  -3  -2   10.30    4.60
  -8  -3  -2   16.90    5.40
  -8  -3  -2   18.00    6.60
   8   3   2   13.80    5.60
   8   3   2   15.20    5.70
   8  -4  -2   84.49   10.30
   8  -4  -2   88.69   10.80
  -8   4   2   96.69   11.70
  -8   4   2  101.99   10.60
  -8   4   2   84.99   10.60
   7  -4  -2   70.29   10.50
   7  -4  -2   79.79    9.30
  -7   4   2   94.69   15.50
  -7   4   2   87.29    9.10
  -7   4   2   80.39    7.70
   6  -4  -2   57.19    5.60
   6  -4  -2   67.19    8.90
   6  -4  -2   63.59    7.50
  -6   4   2   51.39    6.00
  -6   4   2   78.39    8.90
  -6   4   2   61.59    8.70
  -6   4   2   77.39    8.00
  -6   4   2   59.69    9.10
   5  -4  -2   93.99    6.40
   5  -4  -2   98.19    8.80
   5  -4  -2   95.39    8.50
  -5   4   2   89.19   10.00
  -5   4   2  105.59    8.70
   4  -4  -2    5.50    2.40
   4  -4  -2    9.20    1.80
   4  -4  -2    2.90    2.60
   4  -4  -2   -1.20    1.90
  -4   4   2    3.90    3.70
  -4   4   2    5.80    2.00
  -4   4   2    3.50    2.30
  -4   4   2    8.00    3.70
   3  -4  -2  169.38    9.20
   3  -4  -2  177.48   10.20
   3  -4  -2  169.38    6.80
   3  -4  -2  166.18    8.70
  -3   4   2  188.58   12.80
  -3   4   2  181.38   12.30
  -3   4   2  162.28    7.80
  -3   4   2  157.88    8.60
   2  -4  -2  444.36   17.20
   2  -4  -2  451.95   17.70
   2  -4  -2  450.15   17.50
   2  -4  -2  431.26   15.10
  -2   4   2  428.76   15.10
  -2   4   2  431.06   19.60
  -2   4   2  461.45   17.40
  -2   4   2  439.36   16.50
  -2   4   2  454.85   19.90
   1  -4  -2 1027.40   35.60
   1  -4  -2 1041.10   35.70
   1  -4  -2 1002.30   35.40
   1  -4  -2  995.40   38.10
  -1   4   2  946.31   38.20
  -1   4   2  999.90   35.00
  -1   4   2 1042.60   35.70
  -1   4   2 1039.80   38.60
   0  -4  -2 1108.89   38.70
   0  -4  -2 1135.09   42.00
   0  -4  -2 1115.99   38.80
   0  -4  -2 1133.89   38.20
   0   4   2 1124.29   38.70
   0   4   2 1141.79   41.80
   0   4   2 1123.59   38.20
   0   4   2 1080.99   38.70
  -1  -4  -2  279.87   11.00
  -1  -4  -2  287.17   13.70
  -1  -4  -2  289.67   11.50
   1   4   2  285.57   13.20
   1   4   2  293.67   11.10
   1   4   2  285.07   11.40
   1   4   2  274.27   11.30
  -2  -4  -2 1185.98   41.40
  -2  -4  -2 1125.99   40.60
  -2  -4  -2 1137.69   42.50
  -2  -4  -2 1189.38   43.00
  -2  -4  -2 1156.38   39.20
  -2  -4  -2 1183.08   39.20
   2   4   2 1177.88   40.30
   2   4   2 1145.29   41.00
   2   4   2 1163.78   41.30
  -3  -4  -2  232.88   10.90
  -3  -4  -2  217.38    8.90
  -3  -4  -2  218.58   11.20
  -3  -4  -2  219.98   10.00
  -3  -4  -2  218.48   11.00
   3   4   2  190.58   15.20
   3   4   2  219.58   10.30
   3   4   2  224.48    9.70
  -4  -4  -2  150.18    9.40
  -4  -4  -2  144.69    7.40
  -4  -4  -2  153.58   10.10
  -4  -4  -2  164.98   10.00
   4   4   2  152.98    9.70
   4   4   2  169.58   11.00
   4   4   2  155.08    8.00
   4   4   2  153.68   10.40
  -5  -4  -2  161.18   10.70
  -5  -4  -2  159.68    9.70
  -5  -4  -2  164.88   11.00
  -5  -4  -2  155.68   10.30
   5   4   2  148.39   10.50
   5   4   2  161.48    9.80
   5   4   2  172.18   11.90
   5   4   2  144.99   10.90
  -6  -4  -2  178.58   11.50
  -6  -4  -2  216.58   13.60
  -6  -4  -2  177.38   11.80
  -6  -4  -2  206.58   12.70
   6   4   2  181.18   11.40
   6   4   2  181.98   13.30
   6   4   2  183.58   12.50
  -7  -4  -2   15.70    4.60
  -7  -4  -2   20.70    5.50
  -7  -4  -2   21.90    5.40
  -7  -4  -2    9.50    4.10
   7   4   2   18.80    5.00
   7   4   2   23.20    5.10
  -8  -4  -2   37.20    9.00
  -8  -4  -2   25.20    6.80
  -8  -4  -2   49.50    7.10
  -8  -4  -2   30.00    6.60
  -8  -4  -2   43.30    6.60
  -8  -4  -2   39.50    8.20
   8   4   2   44.30    7.70
   8   4   2   40.30    7.80
   8  -5  -2   22.10    6.60
   8  -5  -2    9.60    5.50
  -8   5   2   14.50    8.70
  -8   5   2    5.50    4.80
   7  -5  -2  196.28   15.10
   7  -5  -2  209.58   15.80
  -7   5   2  230.08   16.90
  -7   5   2  236.58   18.60
  -7   5   2  178.98   14.10
   6  -5  -2  127.49   11.20
   6  -5  -2  148.29   12.20
   6  -5  -2  141.09    8.60
  -6   5   2  131.59   14.30
  -6   5   2  133.99   12.20
  -6   5   2  139.09   11.00
  -6   5   2  144.99    9.50
  -6   5   2  147.39   14.10
   5  -5  -2  218.18   14.20
   5  -5  -2  234.48   14.50
   5  -5  -2  225.98    9.90
  -5   5   2  227.68   17.20
  -5   5   2  224.78   13.60
  -5   5   2  216.88   10.70
   4  -5  -2   63.69    6.30
   4  -5  -2   62.79    6.30
   4  -5  -2   57.69    4.00
   4  -5  -2   60.99    6.40
  -4   5   2   68.09    6.50
  -4   5   2   63.69    8.30
  -4   5   2   59.69    5.00
   3  -5  -2   -0.90    1.40
   3  -5  -2    3.70    1.90
   3  -5  -2    1.60    0.80
   3  -5  -2    0.70    2.00
  -3   5   2    1.50    3.00
  -3   5   2    3.10    1.50
  -3   5   2    4.20    2.10
  -3   5   2    1.40    3.50
   2  -5  -2  398.96   16.70
   2  -5  -2  394.56   16.40
   2  -5  -2  420.36   18.90
   2  -5  -2  427.96   17.00
  -2   5   2  434.26   20.00
  -2   5   2  402.36   19.60
  -2   5   2  419.26   15.60
  -2   5   2  411.86   16.70
   1  -5  -2  292.47   12.30
   1  -5  -2  321.57   12.40
   1  -5  -2  298.67   12.40
   1  -5  -2  303.77   10.70
   1  -5  -2  298.37   15.20
   1  -5  -2  299.07   10.70
  -1   5   2  293.87   15.50
  -1   5   2  288.57   15.40
  -1   5   2  306.07   11.80
  -1   5   2  331.37   12.70
   0  -5  -2  151.48    7.40
   0  -5  -2  151.68    6.60
   0  -5  -2  154.08    7.00
   0  -5  -2  163.18   11.80
   0   5   2  161.58    7.30
   0   5   2  187.28   12.30
   0   5   2  163.38    7.20
   0   5   2  164.18    6.80
  -1  -5  -2  308.97   15.20
  -1  -5  -2  297.77   15.20
  -1  -5  -2  312.87   12.10
   1   5   2  313.27   12.40
   1   5   2  290.37   14.80
   1   5   2  307.87   12.50
   1   5   2  324.77   12.20
  -2  -5  -2  446.16   19.90
  -2  -5  -2  433.76   19.70
  -2  -5  -2  449.26   17.00
  -2  -5  -2  439.96   17.70
   2   5   2  431.96   17.70
   2   5   2  461.45   17.00
   2   5   2  456.45   17.70
  -3  -5  -2    6.50    2.20
  -3  -5  -2    5.50    3.00
  -3  -5  -2    6.80    1.30
  -3  -5  -2    5.70    1.90
  -3  -5  -2    6.90    2.90
   3   5   2    7.50    2.10
   3   5   2    5.20    1.80
   3   5   2    9.60    2.50
  -4  -5  -2  172.08   10.40
  -4  -5  -2  179.28    8.10
  -4  -5  -2  197.28   12.30
  -4  -5  -2  183.48   12.00
  -4  -5  -2  192.78   12.10
   4   5   2  169.88    8.90
   4   5   2  170.98   10.60
   4   5   2  157.28   10.90
  -5  -5  -2    4.30    3.70
  -5  -5  -2    4.90    2.20
  -5  -5  -2    4.80    3.10
  -5  -5  -2    6.90    2.80
  -5  -5  -2    5.20    2.60
   5   5   2    2.70    2.10
   5   5   2    1.30    2.70
   5   5   2    1.70    2.30
  -6  -5  -2   56.89    7.30
  -6  -5  -2   47.00    6.30
  -6  -5  -2   53.99    5.50
  -6  -5  -2   52.19    7.10
  -6  -5  -2   55.49    6.80
   6   5   2   42.70    6.40
   6   5   2   44.60    5.60
   6   5   2   49.99    6.60
  -7  -5  -2  124.29   12.00
  -7  -5  -2  126.29   11.30
  -7  -5  -2  126.89   11.20
  -7  -5  -2  134.49   10.20
  -7  -5  -2  125.39   10.80
   7   5   2  150.28   12.80
   7   5   2  140.09   11.70
   7   5   2  142.99   10.60
  -8  -5  -2   -2.10    4.00
  -8  -5  -2   -0.60    5.20
  -8  -5  -2    1.10    6.90
   8   5   2    0.30    4.60
   8   5   2    4.60    5.30
   7  -6  -2    9.00    5.10
   7  -6  -2   23.50    6.40
  -7   6   2   10.30    4.60
  -7   6   2   11.90    8.00
  -7   6   2    5.40    4.00
   6  -6  -2  205.18   14.30
   6  -6  -2  214.48   14.80
  -6   6   2  185.98    9.90
  -6   6   2  211.18   14.30
  -6   6   2  208.38   18.00
  -6   6   2  150.68   13.20
   5  -6  -2  144.59   11.50
   5  -6  -2  162.68   11.80
   5  -6  -2  144.69    7.00
  -5   6   2  150.88   15.20
  -5   6   2  155.58    9.00
  -5   6   2  132.89   12.00
  -5   6   2  136.89   13.80
  -5   6   2  158.28   12.30
   4  -6  -2   72.29    7.60
   4  -6  -2   80.49    7.50
   4  -6  -2   79.79    7.40
   4  -6  -2   70.89    3.80
  -4   6   2   74.49    5.40
  -4   6   2   78.29   10.20
  -4   6   2   78.99    7.00
   3  -6  -2  188.78    9.80
   3  -6  -2  184.68    9.60
   3  -6  -2  172.68   10.90
   3  -6  -2  172.18    6.60
  -3   6   2  177.18   14.20
  -3   6   2  174.58    8.00
  -3   6   2  179.78    6.60
  -3   6   2  197.98   15.40
  -3   6   2  160.78   10.20
   2  -6  -2   43.20    4.40
   2  -6  -2   36.30    6.00
   2  -6  -2   38.00    4.20
  -2   6   2   33.80    6.30
  -2   6   2   54.29    7.60
  -2   6   2   40.80    3.40
   1  -6  -2  382.96   15.40
   1  -6  -2  365.46   15.40
   1  -6  -2  376.26   15.20
   1  -6  -2  397.56   19.30
   1  -6  -2  386.06   13.70
  -1   6   2  380.06   14.80
  -1   6   2  425.36   20.00
  -1   6   2  376.56   15.50
   0  -6  -2 1260.17   44.30
   0  -6  -2 1254.97   43.80
   0  -6  -2 1262.97   43.30
   0  -6  -2 1280.47   48.80
   0   6   2 1256.97   43.60
   0   6   2 1257.67   43.90
   0   6   2 1223.78   44.00
  -1  -6  -2   68.89    7.50
  -1  -6  -2   81.99    5.90
  -1  -6  -2   72.79    4.60
   1   6   2   72.59    5.00
   1   6   2   65.99    7.20
   1   6   2   63.09    2.80
   1   6   2   87.29    5.80
   1   6   2   63.79    4.90
   1   6   2   65.99    2.80
  -2  -6  -2  233.88   11.20
  -2  -6  -2  246.28   15.80
  -2  -6  -2  243.88   10.40
  -2  -6  -2  251.47   14.00
   2   6   2  257.27   11.30
   2   6   2  246.98   10.70
   2   6   2  249.28   11.40
  -3  -6  -2  586.24   22.50
  -3  -6  -2  551.74   19.20
  -3  -6  -2  563.94   24.50
  -3  -6  -2  541.05   21.20
  -3  -6  -2  550.54   24.50
   3   6   2  534.35   22.00
   3   6   2  546.25   21.30
   3   6   2  550.94   22.40
  -4  -6  -2   -0.60    3.30
  -4  -6  -2    1.70    1.30
  -4  -6  -2    2.50    1.70
  -4  -6  -2   -1.70    3.10
  -4  -6  -2    0.80    2.00
   4   6   2   -0.60    2.10
   4   6   2    6.50    2.90
   4   6   2    2.50    2.00
  -5  -6  -2  228.38   15.00
  -5  -6  -2  246.78   19.10
  -5  -6  -2  218.08   10.20
  -5  -6  -2  228.18   14.50
  -5  -6  -2  219.18   11.70
   5   6   2  216.68   13.80
   5   6   2  224.08   11.40
  -6  -6  -2    2.30    3.20
  -6  -6  -2    3.50    2.50
  -6  -6  -2    8.90    3.30
  -6  -6  -2    5.00    4.20
  -6  -6  -2    3.60    5.00
   6   6   2    0.50    2.70
   6   6   2    7.00    3.10
   6   6   2    5.60    3.30
  -7  -6  -2   48.20    8.00
  -7  -6  -2   46.90    5.70
  -7  -6  -2   40.70    6.40
  -7  -6  -2   36.70    8.10
  -7  -6  -2   51.19    7.70
   7   6   2   49.10    7.50
   7   6   2   33.10    6.20
  -8  -6  -2  100.69   11.40
  -8  -6  -2   95.99   15.30
  -8  -6  -2  109.89   10.80
   8   6   2   80.79   10.60
   8   6   2  106.69   11.10
   7  -7  -2   82.79   10.30
   7  -7  -2   68.69    9.30
  -7   7   2   65.99    8.70
  -7   7   2   88.09   10.80
  -7   7   2   87.69   13.40
   6  -7  -2    1.70    3.40
   6  -7  -2   12.70    4.70
  -6   7   2    7.10    3.90
  -6   7   2    2.00    3.40
  -6   7   2    7.50    6.90
   5  -7  -2  121.39   10.60
   5  -7  -2  147.49   12.40
  -5   7   2  146.29    8.40
  -5   7   2  142.39   11.60
  -5   7   2  140.59   14.80
  -5   7   2  128.49   10.40
   4  -7  -2  511.25   22.90
   4  -7  -2  522.25   18.60
   4  -7  -2  573.74   23.30
  -4   7   2  541.95   27.70
  -4   7   2  544.95   23.70
  -4   7   2  540.95   22.80
  -4   7   2  515.85   27.70
  -4   7   2  526.75   20.30
   3  -7  -2  198.58   10.70
   3  -7  -2  224.78   12.90
  -3   7   2  211.38   10.80
  -3   7   2  191.48    8.90
  -3   7   2  200.48   16.20
   2  -7  -2  335.97   18.60
   2  -7  -2  346.57   12.10
   2  -7  -2  351.26   12.10
   2  -7  -2  347.57   15.10
   2  -7  -2  342.07   16.20
  -2   7   2  345.87   13.70
  -2   7   2  297.97   20.70
  -2   7   2  374.96   15.30
   1  -7  -2   40.80    2.90
   1  -7  -2   40.60    4.30
   1  -7  -2   54.09    7.80
   1  -7  -2   39.90    4.00
  -1   7   2   27.70    3.60
  -1   7   2   48.60    7.60
  -1   7   2   40.60    3.60
  -1   7   2   35.30    3.70
   0  -7  -2  927.71   39.40
   0  -7  -2  940.21   33.60
   0  -7  -2  940.61   34.00
   0  -7  -2  953.50   34.70
   0   7   2  947.51   34.60
   0   7   2  981.50   34.30
   0   7   2  985.60   33.50
   0   7   2  942.61   39.30
  -1  -7  -2  320.57   12.70
  -1  -7  -2  340.07   17.80
  -1  -7  -2  308.07   13.70
   1   7   2  305.47   13.30
   1   7   2  314.47   11.30
   1   7   2  333.17   13.40
   1   7   2  300.97   16.70
   1   7   2  312.17   11.30
   1   7   2  322.77   13.30
  -2  -7  -2   79.29    5.40
  -2  -7  -2   76.89   13.80
  -2  -7  -2   82.79    6.60
   2   7   2   87.29    6.10
   2   7   2   73.79    7.80
   2   7   2   71.69    6.10
  -3  -7  -2  303.57   17.30
  -3  -7  -2  334.27   17.90
  -3  -7  -2  334.87   13.70
  -3  -7  -2  314.07   14.70
   3   7   2  330.17   15.10
   3   7   2  320.87   13.90
   3   7   2  316.67   14.70
  -4  -7  -2  333.47   18.00
  -4  -7  -2  328.17   15.60
  -4  -7  -2  316.17   14.30
  -4  -7  -2  328.17   17.70
  -4  -7  -2  308.27   13.90
   4   7   2  318.07   15.70
   4   7   2  323.37   14.60
   4   7   2  312.17   15.30
  -5  -7  -2    2.80    4.50
  -5  -7  -2    3.30    1.60
  -5  -7  -2    2.70    2.30
  -5  -7  -2    5.00    4.70
   5   7   2    3.10    2.40
   5   7   2    1.10    2.60
  -6  -7  -2  101.99   11.30
  -6  -7  -2  108.89   10.40
  -6  -7  -2   96.49   10.80
  -6  -7  -2  104.89    9.40
   6   7   2  106.09   10.40
   6   7   2  101.99    8.80
   6   7   2  104.99    9.90
  -7  -7  -2   -0.30    3.30
  -7  -7  -2    3.70    3.90
  -7  -7  -2    2.40    9.70
  -7  -7  -2   -2.70    6.80
   7   7   2    5.00    3.70
   7   7   2   -3.60    3.70
  -8  -7  -2   26.30    7.00
  -8  -7  -2   31.40    6.80
  -8  -7  -2   33.90    8.20
   8   7   2   37.30    7.80
   8   7   2   30.20    7.20
   7  -8  -2   75.99    9.90
   7  -8  -2   99.69   11.40
  -7   8   2   99.49   11.60
  -7   8   2   93.49   14.90
  -7   8   2   88.29   10.10
   6  -8  -2  156.48   14.60
   6  -8  -2  161.88   13.60
  -6   8   2  161.28   12.80
   5  -8  -2   29.70    5.70
   5  -8  -2   16.50    4.50
  -5   8   2   18.80    7.50
  -5   8   2   19.10    2.80
  -5   8   2    7.80    3.60
  -5   8   2   14.40    3.50
   4  -8  -2   85.79    8.20
   4  -8  -2  106.99    9.20
  -4   8   2   94.79    8.40
  -4   8   2   98.19    6.20
  -4   8   2   93.99   14.90
  -4   8   2   84.09    8.30
  -4   8   2   76.19   12.50
   3  -8  -2  392.86   17.80
   3  -8  -2  383.06   17.60
  -3   8   2  392.46   17.70
  -3   8   2  433.86   26.70
  -3   8   2  406.26   18.00
  -3   8   2  391.16   15.40
  -3   8   2  355.76   25.20
   2  -8  -2    7.40    2.50
   2  -8  -2    8.60    5.40
   2  -8  -2    7.90    2.50
   2  -8  -2    8.60    1.20
  -2   8   2    9.00    2.40
  -2   8   2    7.60    2.40
  -2   8   2   10.00    1.90
  -2   8   2    9.60    4.60
   1  -8  -2  445.26   16.30
   1  -8  -2  454.35   18.50
   1  -8  -2  460.25   23.60
   1  -8  -2  440.96   17.90
  -1   8   2  431.06   17.60
  -1   8   2  432.76   23.30
  -1   8   2  443.46   18.20
  -1   8   2  426.86   17.10
   0  -8  -2    5.50    1.50
   0  -8  -2    9.60    4.50
   0  -8  -2   11.30    2.40
   0   8   2    4.30    1.60
   0   8   2    4.10    3.90
   0   8   2    5.90    1.80
  -1  -8  -2   66.89    8.90
  -1  -8  -2   48.20    4.10
  -1  -8  -2   37.20    4.30
   1   8   2   51.89    3.00
   1   8   2   49.10    4.60
   1   8   2   43.20    4.90
   1   8   2   45.70    7.10
   1   8   2   39.40    4.10
  -2  -8  -2   11.20    2.20
  -2  -8  -2    9.30    5.00
  -2  -8  -2    1.20    4.60
  -2  -8  -2   14.10    3.00
   2   8   2   15.20    2.80
   2   8   2   13.30    3.10
   2   8   2    8.60    2.40
   2   8   2   15.10    4.90
  -3  -8  -2   47.00    7.70
  -3  -8  -2   53.69    8.10
  -3  -8  -2   52.29    5.70
  -3  -8  -2   53.39    4.70
   3   8   2   52.49    5.80
   3   8   2   38.20    5.30
   3   8   2   45.30    4.90
  -4  -8  -2   10.10    3.30
  -4  -8  -2    5.00    4.60
  -4  -8  -2    6.90    2.00
  -4  -8  -2   14.80    3.00
  -4  -8  -2   10.00    5.70
  -4  -8  -2   10.30    1.30
   4   8   2    9.30    2.90
   4   8   2    9.00    3.30
   4   8   2    7.50    3.00
  -5  -8  -2  118.89   12.00
  -5  -8  -2  103.59    5.40
  -5  -8  -2   93.09    8.00
  -5  -8  -2   91.69   11.10
  -5  -8  -2  101.79    9.70
   5   8   2  108.69    9.80
   5   8   2  109.29    9.80
   5   8   2  119.29    9.00
  -6  -8  -2   -3.30    6.60
  -6  -8  -2    1.20    3.20
  -6  -8  -2    0.70    3.00
  -6  -8  -2    1.40    5.20
   6   8   2   -1.00    2.80
   6   8   2   -2.80    2.80
   6   8   2   -0.10    2.90
  -7  -8  -2   49.10    6.90
  -7  -8  -2   26.70    8.20
   7   8   2   46.20    8.60
   7   8   2   60.09    8.60
   7   8   2   46.60    6.90
  -8  -8  -2    4.60    4.40
  -8  -8  -2    7.80    7.30
  -8  -8  -2    5.00    5.40
   8   8   2    2.80    5.10
   8   8   2    6.70    5.30
   7  -9  -2   32.70    7.10
   7  -9  -2   23.90    7.00
  -7   9   2   20.30    6.80
  -7   9   2   29.00    6.70
  -7   9   2   14.20   10.30
   6  -9  -2   93.49   10.30
   6  -9  -2   94.99   10.30
  -6   9   2   69.09   13.80
  -6   9   2   82.99   10.10
  -6   9   2   94.29    9.70
   5  -9  -2  329.57   19.60
   5  -9  -2  340.17   20.10
  -5   9   2  300.67   18.00
  -5   9   2  309.67   19.40
  -5   9   2  289.07   12.70
  -5   9   2  277.17   23.90
   4  -9  -2    2.90    3.00
   4  -9  -2   -2.30    2.20
  -4   9   2    0.20    2.20
  -4   9   2    3.60    6.00
  -4   9   2    2.80    1.60
  -4   9   2   -1.00    2.60
   3  -9  -2  190.68   12.30
   3  -9  -2  181.68   12.10
  -3   9   2  218.08   13.40
  -3   9   2  182.88    8.70
  -3   9   2  199.48   18.60
  -3   9   2  195.18   12.40
   2  -9  -2  550.94   19.50
   2  -9  -2  551.54   22.90
   2  -9  -2  570.34   22.70
   2  -9  -2  539.75   28.00
  -2   9   2  564.34   20.90
  -2   9   2  527.15   22.60
  -2   9   2  491.25   28.20
  -2   9   2  567.64   22.60
   1  -9  -2   40.20    9.70
   1  -9  -2   33.00    4.60
   1  -9  -2   31.20    3.00
   1  -9  -2   35.00    4.30
  -1   9   2   29.90    4.10
  -1   9   2   32.80    3.90
  -1   9   2   28.40    3.50
  -1   9   2   44.30    8.30
   0  -9  -2  365.86   15.40
   0  -9  -2  423.66   22.70
   0  -9  -2  360.66   15.00
   0  -9  -2  394.16   16.70
   0   9   2  376.46   16.20
   0   9   2  357.56   23.40
   0   9   2  370.86   14.80
   0   9   2  376.66   15.70
  -1  -9  -2   77.89    5.60
  -1  -9  -2   75.99   10.00
  -1  -9  -2   70.79    6.40
  -1  -9  -2   66.19    5.70
   1   9   2   76.29    3.80
   1   9   2   74.49    6.20
   1   9   2   85.79   10.20
   1   9   2   72.99    6.10
  -2  -9  -2   69.49    6.50
  -2  -9  -2   69.69   10.30
  -2  -9  -2   75.49    5.50
   2   9   2   86.89    6.70
   2   9   2   76.89    9.20
   2   9   2   70.09    6.60
   2   9   2   73.09    6.50
  -3  -9  -2  930.21   42.50
  -3  -9  -2  966.60   42.20
  -3  -9  -2 1002.10   37.90
  -3  -9  -2  965.10   35.50
   3   9   2  999.70   37.70
   3   9   2  999.60   36.80
   3   9   2  982.40   37.80
  -4  -9  -2   -0.90    2.30
  -4  -9  -2    1.90    2.00
  -4  -9  -2    6.50    6.10
   4   9   2    0.70    3.00
   4   9   2    4.40    2.70
  -5  -9  -2   78.89   11.60
  -5  -9  -2   87.89    7.50
  -5  -9  -2   84.89    8.80
  -5  -9  -2   73.89   10.30
   5   9   2   85.89    8.60
   5   9   2   65.79    7.30
   5   9   2   72.39    8.30
  -6  -9  -2  137.89   12.00
  -6  -9  -2  138.69   14.50
  -6  -9  -2  129.59   10.30
   6   9   2  136.09   11.70
   6   9   2  112.59   11.50
   6   9   2  129.59   11.80
  -7  -9  -2    1.60    4.40
  -7  -9  -2   -3.50    6.60
  -7  -9  -2    0.40    3.70
   7   9   2    1.00    4.50
   7   9   2   -4.00    3.90
   7   9   2    0.60    4.30
   7 -10  -2   34.40    7.80
   7 -10  -2   19.00    6.70
  -7  10   2   14.90    5.80
  -7  10   2    9.60    5.10
  -7  10   2   17.70   11.30
   6 -10  -2   45.80    7.90
   6 -10  -2   37.60    7.10
  -6  10   2   31.90   11.00
  -6  10   2   38.50    6.60
  -6  10   2   32.50    6.50
   5 -10  -2   48.60    7.20
   5 -10  -2   40.70    7.20
  -5  10   2   31.60    5.80
  -5  10   2   39.60    7.20
  -5  10   2   24.40   11.00
   4 -10  -2  269.47   16.80
   4 -10  -2  259.57   16.50
  -4  10   2  290.87   15.00
  -4  10   2  264.97   16.80
  -4  10   2  283.27   23.90
  -4  10   2  274.97   11.60
   3 -10  -2   12.10    3.50
   3 -10  -2    6.10    3.50
  -3  10   2    9.90    6.80
  -3  10   2    7.80    2.10
  -3  10   2   12.50    3.50
   2 -10  -2  285.07   14.60
   2 -10  -2  299.57   22.40
   2 -10  -2  269.57   13.90
  -2  10   2  305.17   23.50
  -2  10   2  305.47   14.20
  -2  10   2  297.87   14.40
  -2  10   2  285.87   12.50
   1 -10  -2  779.92   30.00
   1 -10  -2  694.53   28.60
   1 -10  -2  761.72   36.30
   1 -10  -2  749.62   27.30
  -1  10   2  802.12   36.90
  -1  10   2  733.03   29.80
  -1  10   2  770.72   29.70
  -1  10   2  746.53   28.20
   0 -10  -2    2.60    2.20
   0 -10  -2   -0.60    1.40
   0 -10  -2    0.90    1.70
   0 -10  -2    8.10    5.40
   0  10   2   -5.30    4.30
   0  10   2    1.70    1.50
   0  10   2   -1.70    1.50
   0  10   2    1.40    1.80
  -1 -10  -2  158.28    9.60
  -1 -10  -2  145.59   10.20
  -1 -10  -2  114.39   13.60
  -1 -10  -2  135.49    8.20
   1  10   2  151.78   14.70
   1  10   2  137.39    6.30
   1  10   2  136.69    9.10
   1  10   2  170.28   10.40
  -2 -10  -2  162.58   11.10
  -2 -10  -2  182.78   11.20
  -2 -10  -2  165.08    8.40
  -2 -10  -2  157.88   15.50
   2  10   2  192.68   11.50
   2  10   2  191.68   11.80
  -3 -10  -2   15.40    6.60
  -3 -10  -2   14.20    2.70
  -3 -10  -2    6.70    3.10
  -3 -10  -2   16.20    7.40
   3  10   2    9.80    3.20
   3  10   2    6.70    2.80
   3  10   2   14.50    3.80
  -4 -10  -2  439.46   27.80
  -4 -10  -2  431.26   27.30
  -4 -10  -2  410.26   19.80
  -4 -10  -2  410.46   17.40
   4  10   2  409.26   19.90
   4  10   2  431.46   19.00
   4  10   2  398.16   19.60
  -5 -10  -2   29.00    5.80
  -5 -10  -2   29.90    4.40
  -5 -10  -2   32.90    8.40
   5  10   2   30.90    5.50
   5  10   2   30.40    6.20
   5  10   2   33.90    5.50
  -6 -10  -2   55.39    7.90
  -6 -10  -2   54.89   10.60
  -6 -10  -2   44.70    6.10
   6  10   2   51.39    7.90
   6  10   2   56.99    7.30
   6  10   2   37.10    7.10
  -7 -10  -2   86.79   13.20
  -7 -10  -2   64.99    9.10
  -7 -10  -2   83.69    8.80
   7  10   2   94.59   10.70
   7  10   2   78.49    8.90
   6 -11  -2   57.59    8.40
   6 -11  -2   49.10    8.80
  -6  11   2   53.29    9.20
  -6  11   2   66.29   14.90
  -6  11   2   67.19    9.10
   5 -11  -2   98.09   10.30
   5 -11  -2  111.69   11.40
  -5  11   2   98.79   10.50
  -5  11   2   91.79   15.70
  -5  11   2   94.09    9.90
   4 -11  -2   32.60    5.90
   4 -11  -2   11.10    4.10
  -4  11   2   48.90   11.50
  -4  11   2   24.10    3.10
  -4  11   2   35.80    6.00
  -4  11   2   19.20    4.60
   3 -11  -2  241.28   14.90
   3 -11  -2  238.58   15.60
  -3  11   2  220.08   21.80
  -3  11   2  233.28   10.60
  -3  11   2  233.38   15.00
   2 -11  -2    4.50    1.70
   2 -11  -2    3.60    2.40
   2 -11  -2    8.90    3.70
   2 -11  -2   -0.60    8.00
  -2  11   2   -0.50    6.20
  -2  11   2    8.80    3.30
  -2  11   2    7.60    2.50
  -2  11   2    4.60    2.70
   1 -11  -2  242.38   21.20
   1 -11  -2  243.28   10.70
   1 -11  -2  236.88   12.00
   1 -11  -2  247.18   13.20
  -1  11   2  245.28   11.50
  -1  11   2  243.88   12.80
  -1  11   2  242.78   11.80
  -1  11   2  259.27   22.10
   0 -11  -2 1009.80   45.10
   0 -11  -2  940.31   36.50
   0 -11  -2  941.81   34.60
   0 -11  -2  933.91   35.00
   0  11   2  937.01   35.30
   0  11   2  918.21   34.10
   0  11   2  944.81   43.20
   0  11   2  923.61   36.00
  -1 -11  -2   40.80    5.60
  -1 -11  -2   38.90    9.00
  -1 -11  -2   35.20    4.40
   1  11   2   29.40    4.30
   1  11   2   36.40    4.90
   1  11   2   33.60    3.10
   1  11   2   22.10    7.80
  -2 -11  -2    8.10    2.60
  -2 -11  -2    7.50    6.50
  -2 -11  -2    5.50    2.00
  -2 -11  -2    8.50    3.30
   2  11   2    8.20    3.00
   2  11   2    0.20    6.50
   2  11   2    6.50    2.60
  -3 -11  -2   12.30    7.00
  -3 -11  -2    4.80    8.70
  -3 -11  -2   20.90    4.50
  -3 -11  -2   17.10    2.90
   3  11   2   18.00    3.80
  -4 -11  -2   27.90    8.40
  -4 -11  -2   19.00    4.60
  -4 -11  -2   21.40    3.60
   4  11   2   28.40    5.40
   4  11   2   21.10    4.40
   4  11   2   36.80    5.90
  -5 -11  -2  409.76   28.70
  -5 -11  -2  401.36   20.50
  -5 -11  -2  407.86   17.50
   5  11   2  396.56   20.20
   5  11   2  372.36   20.40
   5  11   2  394.16   23.70
  -6 -11  -2    7.60    3.40
  -6 -11  -2    9.00    7.90
  -6 -11  -2    2.50    3.90
   6  11   2    7.00    4.20
   6  11   2    3.90    3.90
  -7 -11  -2   -0.10    4.40
  -7 -11  -2   17.60    9.40
  -7 -11  -2   15.80    5.60
   7  11   2    6.00    5.40
   7  11   2    7.60    4.70
   6 -12  -2   -2.20    4.90
   6 -12  -2    3.90    4.00
  -6  12   2   -2.10   10.40
  -6  12   2   -0.50    4.00
  -6  12   2   -1.80    4.00
   5 -12  -2   49.30    8.10
   5 -12  -2   65.59    9.00
  -5  12   2   61.59   14.10
  -5  12   2   47.60    8.80
  -5  12   2   47.20    7.70
   4 -12  -2   99.19    9.90
   4 -12  -2  113.99   11.10
  -4  12   2  117.69   10.90
  -4  12   2  100.09   15.90
  -4  12   2  111.29   10.70
   3 -12  -2    2.40    3.50
   3 -12  -2    1.90    2.80
  -3  12   2    1.60    7.60
  -3  12   2    4.70    3.10
  -3  12   2    3.40    3.10
  -3  12   2    0.20    2.60
   2 -12  -2  325.07   13.30
   2 -12  -2  344.07   17.30
   2 -12  -2  391.96   28.40
   2 -12  -2  341.77   16.40
  -2  12   2  344.47   14.70
  -2  12   2  318.17   16.00
  -2  12   2  318.27   16.50
  -2  12   2  326.57   26.50
   1 -12  -2    1.60    1.80
   1 -12  -2   -2.20    2.20
   1 -12  -2    2.40    7.60
   1 -12  -2    3.70    2.40
  -1  12   2    0.00    2.50
  -1  12   2   -0.80    1.80
  -1  12   2    0.30    1.90
  -1  12   2   12.60    6.90
   0 -12  -2   11.30    2.80
   0 -12  -2   16.50    7.70
   0 -12  -2   12.60    2.80
   0 -12  -2    9.60    3.50
   0  12   2    6.90    3.00
   0  12   2    8.00    7.40
   0  12   2    8.80    2.80
   0  12   2    9.90    2.40
  -1 -12  -2  848.62   32.70
  -1 -12  -2  836.82   31.70
  -1 -12  -2  843.82   33.90
  -1 -12  -2  859.71   42.10
   1  12   2  840.12   33.40
   1  12   2  861.01   33.20
   1  12   2  861.91   30.40
  -2 -12  -2  520.55   21.40
  -2 -12  -2  533.45   22.70
  -2 -12  -2  550.04   35.10
   2  12   2  550.34   29.40
   2  12   2  503.05   22.70
   2  12   2  519.95   22.70
  -3 -12  -2  124.49   10.50
  -3 -12  -2  122.09   10.20
  -3 -12  -2  109.99   15.20
  -3 -12  -2  125.79    8.00
   3  12   2  123.29   10.60
   3  12   2  126.79   10.00
  -4 -12  -2  123.29   11.00
  -4 -12  -2  105.89   15.20
  -4 -12  -2  117.89   10.90
  -4 -12  -2  104.99    7.60
   4  12   2  114.69   10.80
  -5 -12  -2   31.60   10.30
  -5 -12  -2   33.10    4.40
  -5 -12  -2   23.70    5.90
  -5 -12  -2   40.50    6.90
   5  12   2   30.20    6.30
   5  12   2   34.30    6.40
  -6 -12  -2   76.89    9.90
  -6 -12  -2  111.19   11.20
  -6 -12  -2   70.49   13.10
   6  12   2   98.79   10.00
   6  12   2   82.39    9.90
  -7 -12  -2    8.30    4.80
  -7 -12  -2   19.50    5.80
  -7 -12  -2   26.30   10.60
   7  12   2    7.30    6.00
   7  12   2   13.80    6.00
   6 -13  -2  112.99   12.50
   6 -13  -2  100.79   12.30
  -6  13   2  112.09   12.60
  -6  13   2   98.99   19.20
  -6  13   2   90.59   11.00
   5 -13  -2    8.60    4.60
   5 -13  -2    2.80    4.60
  -5  13   2    2.30    3.50
  -5  13   2    6.90   11.40
  -5  13   2   -1.50    3.70
   4 -13  -2   26.90    6.10
   4 -13  -2   18.70    5.10
  -4  13   2   22.90    5.80
  -4  13   2   40.20   12.80
  -4  13   2   17.60    4.90
   3 -13  -2  336.17   18.30
   3 -13  -2  332.07   17.60
  -3  13   2  368.96   18.30
  -3  13   2  345.47   14.90
  -3  13   2  359.06   18.40
  -3  13   2  367.06   30.80
   2 -13  -2    7.60    2.40
   2 -13  -2    4.70    3.00
   2 -13  -2    3.90    3.20
   2 -13  -2    6.70   11.50
  -2  13   2    8.50    2.70
  -2  13   2   11.30    9.50
  -2  13   2   11.00    3.80
  -2  13   2    6.60    3.50
   1 -13  -2  266.97   16.30
   1 -13  -2  229.08   23.20
   1 -13  -2  222.78   11.10
   1 -13  -2  250.17   12.80
  -1  13   2  275.67   24.60
  -1  13   2  230.78   14.80
  -1  13   2  273.77   12.70
  -1  13   2  228.58   12.00
   0 -13  -2   67.49    6.50
   0 -13  -2   81.79    6.80
   0 -13  -2   70.59   13.50
   0 -13  -2   66.19    7.50
   0  13   2   77.79    7.10
   0  13   2   75.29    7.70
   0  13   2   56.69   12.50
  -1 -13  -2    6.70    8.30
  -1 -13  -2    5.50    3.10
  -1 -13  -2    4.50    2.20
  -1 -13  -2    6.40    2.70
   1  13   2   12.70    8.90
   1  13   2    4.50    1.90
   1  13   2   12.70    4.50
   1  13   2   10.80    3.40
  -2 -13  -2  684.33   36.50
  -2 -13  -2  626.04   24.00
  -2 -13  -2  626.14   26.20
  -2 -13  -2  594.64   26.70
   2  13   2  596.94   28.20
   2  13   2  597.64   26.30
  -3 -13  -2   63.19    5.60
  -3 -13  -2   50.99   12.10
  -3 -13  -2   77.79    8.70
  -3 -13  -2   58.59    7.40
   3  13   2   73.09    7.90
   3  13   2   55.89    7.50
  -4 -13  -2   67.99    8.30
  -4 -13  -2   47.70   11.40
  -4 -13  -2   59.09    8.00
  -4 -13  -2   65.49    5.80
   4  13   2   55.69    7.70
   4  13   2   59.69    7.30
  -5 -13  -2   14.60    5.30
  -5 -13  -2   30.10    6.20
   5  13   2   17.00    9.50
   5  13   2   21.70    5.60
  -6 -13  -2   -2.80    4.10
  -6 -13  -2   -3.10    3.60
  -6 -13  -2   -2.40    9.30
   6  13   2    4.40    4.30
   6  13   2    1.50    4.70
   5 -14  -2  135.29   13.40
   5 -14  -2  138.79   13.20
  -5  14   2  131.49   12.60
  -5  14   2  140.49   21.80
  -5  14   2  150.48   13.70
   4 -14  -2   11.60    5.10
  -4  14   2   13.60    4.80
  -4  14   2   13.40    4.80
  -4  14   2    7.20   11.00
   3 -14  -2    8.90    3.90
   3 -14  -2   11.70    4.60
  -3  14   2   19.90   11.20
  -3  14   2   11.50    3.10
  -3  14   2   11.70    4.40
  -3  14   2    9.40    4.60
   2 -14  -2  257.07   17.50
   2 -14  -2  275.67   12.00
   2 -14  -2  291.87   17.10
  -2  14   2  275.67   13.10
  -2  14   2  236.38   16.40
  -2  14   2  279.87   14.90
  -2  14   2  285.17   28.30
   1 -14  -2    9.00    4.00
   1 -14  -2   -1.60    2.30
   1 -14  -2    5.80   10.80
   1 -14  -2    5.80    2.60
  -1  14   2    1.20    2.50
  -1  14   2    3.30    2.70
  -1  14   2    1.60    8.80
  -1  14   2    5.20    2.70
   0 -14  -2  262.77   12.90
   0 -14  -2  252.67   24.30
   0 -14  -2  242.78   12.80
   0 -14  -2  299.87   17.90
   0  14   2  234.48   23.30
   0  14   2  241.88   15.60
   0  14   2  253.67   12.20
   0  14   2  294.87   13.90
  -1 -14  -2   39.40   11.30
  -1 -14  -2   40.90    6.10
  -1 -14  -2   31.70    4.40
  -1 -14  -2   41.10    5.50
   1  14   2   39.10    5.80
   1  14   2   34.50    3.80
   1  14   2   36.30   13.10
   1  14   2   47.30    6.00
  -2 -14  -2   10.90    3.70
  -2 -14  -2    6.40    2.50
  -2 -14  -2    4.40    3.20
   2  14   2    3.60    2.80
   2  14   2    3.70    3.40
  -3 -14  -2  345.97   17.30
  -3 -14  -2  319.27   14.00
  -3 -14  -2  317.77   27.70
  -3 -14  -2  311.57   19.40
   3  14   2  328.27   16.90
   3  14   2  274.67   18.30
  -4 -14  -2   41.30    7.20
  -4 -14  -2   33.60    6.30
  -4 -14  -2   46.90   12.60
  -4 -14  -2   45.30    4.80
   4  14   2   39.50    7.10
   4  14   2   32.60    6.00
  -5 -14  -2    4.90    4.00
  -5 -14  -2    0.40    4.20
  -5 -14  -2   15.60   10.00
   5  14   2   10.70    5.10
   5  14   2    1.20    4.40
  -6 -14  -2   -6.70   10.60
  -6 -14  -2   12.60    5.10
  -6 -14  -2    2.10    4.50
   6  14   2    3.90    5.00
   6  14   2    3.90    5.20
   5 -15  -2   11.70    5.50
   5 -15  -2   14.10    5.60
  -5  15   2    9.60    5.00
  -5  15   2    6.70   14.40
  -5  15   2    8.50    4.90
   4 -15  -2  220.78   17.20
   4 -15  -2  240.58   17.20
  -4  15   2  180.38   28.00
  -4  15   2  226.18   17.20
  -4  15   2  248.08   17.70
   3 -15  -2   13.50    5.60
   3 -15  -2   13.80    4.40
  -3  15   2   19.80    5.30
  -3  15   2   14.30    4.90
  -3  15   2    4.90   12.10
   2 -15  -2   20.20    6.00
   2 -15  -2   31.10    5.60
  -2  15   2   26.70    5.80
  -2  15   2   19.60   14.90
  -2  15   2   23.60    5.00
  -2  15   2   20.90    3.90
   1 -15  -2  113.49   19.90
   1 -15  -2  134.89    9.00
   1 -15  -2  130.29   10.30
   1 -15  -2  117.49   11.20
  -1  15   2  109.89    9.10
  -1  15   2  122.19   11.40
  -1  15   2  129.79    9.70
  -1  15   2  101.19   17.70
   0 -15  -2    1.40    3.20
   0 -15  -2    2.70    2.90
   0 -15  -2   19.50   11.60
   0 -15  -2    4.80    2.90
   0  15   2   12.10    4.00
   0  15   2    5.50    2.60
   0  15   2   10.00    3.90
   0  15   2   11.40   11.90
  -1 -15  -2  125.29   18.70
  -1 -15  -2  136.89   12.30
  -1 -15  -2  145.69   10.00
  -1 -15  -2  164.28   11.40
   1  15   2  144.39   11.20
   1  15   2  152.98    8.00
   1  15   2  146.49   11.90
  -2 -15  -2  229.68   15.20
  -2 -15  -2  227.28   16.10
  -2 -15  -2  205.88   23.90
  -2 -15  -2  241.78   11.70
   2  15   2  238.78   15.70
   2  15   2  246.78   16.00
  -3 -15  -2   76.99    8.90
  -3 -15  -2   63.39    5.60
  -3 -15  -2   59.89    8.20
  -3 -15  -2   74.69   14.70
   3  15   2   66.29    8.10
   3  15   2   57.09    7.90
  -4 -15  -2  138.09   20.20
  -4 -15  -2  154.48   14.50
  -4 -15  -2  142.99   12.90
   4  15   2  153.68   12.70
   4  15   2  146.39   13.30
  -5 -15  -2   -0.10    4.40
  -5 -15  -2    3.20    4.20
  -5 -15  -2   -4.60   10.00
   5  15   2    6.70    4.80
   5  15   2   14.90    5.20
  -6 -15  -2   -5.40   10.90
  -6 -15  -2    8.40    5.20
  -6 -15  -2    5.40    4.50
   6  15   2    5.10    6.50
   6  15   2    6.50    6.20
   4 -16  -2   -1.00    3.40
   4 -16  -2    0.60    4.50
  -4  16   2    4.60    4.80
  -4  16   2    7.10   14.50
  -4  16   2    5.00    5.00
   3 -16  -2  232.08   17.60
   3 -16  -2  217.18   17.80
  -3  16   2  264.97   29.90
  -3  16   2  243.18   17.60
  -3  16   2  217.58   16.10
   2 -16  -2   59.29    7.80
  -2  16   2   52.69    6.90
  -2  16   2   56.69    8.30
  -2  16   2   62.99   16.90
   1 -16  -2    1.50    3.00
   1 -16  -2   -4.70    2.80
   1 -16  -2    2.70    3.90
  -1  16   2    4.10    3.50
  -1  16   2   -7.20   11.40
  -1  16   2    5.00    3.60
  -1  16   2    2.70    3.20
   0 -16  -2   84.89   19.60
   0 -16  -2   70.49    8.90
   0 -16  -2  103.59   11.00
   0 -16  -2   85.79    7.90
   0  16   2   90.09    9.60
   0  16   2   88.69    8.70
   0  16   2   93.79   19.10
   0  16   2   87.69    7.60
  -1 -16  -2   52.79    6.80
  -1 -16  -2   41.50    6.90
  -1 -16  -2   35.10   13.80
  -1 -16  -2   49.20    5.70
   1  16   2   38.30    6.50
   1  16   2   45.90    6.60
  -2 -16  -2  334.87   31.20
  -2 -16  -2  346.17   21.10
  -2 -16  -2  315.47   15.10
  -2 -16  -2  315.17   17.30
   2  16   2  352.06   18.20
   2  16   2  368.76   18.80
  -3 -16  -2  823.82   52.29
  -3 -16  -2  787.62   35.20
  -3 -16  -2  815.42   34.70
   3  16   2  797.02   37.70
   3  16   2  791.32   34.40
  -4 -16  -2  117.69   19.70
  -4 -16  -2  145.29   13.10
  -4 -16  -2  122.99   12.60
   4  16   2  164.28   13.30
   4  16   2  159.88   14.40
  -5 -16  -2  126.09   12.90
  -5 -16  -2   94.39   19.60
  -5 -16  -2   92.49   11.30
   5  16   2   93.09   11.40
   5  16   2  110.09   11.70
   3 -17  -2    2.60    4.10
   3 -17  -2   11.50    5.50
  -3  17   2   -1.50    3.90
  -3  17   2   16.00   16.30
  -3  17   2    2.40    4.30
   2 -17  -2  158.38   12.80
   2 -17  -2  142.89   13.80
  -2  17   2  158.68   12.60
  -2  17   2  173.68   14.60
  -2  17   2  133.59   23.40
   1 -17  -2  111.79   10.10
   1 -17  -2  113.69   12.10
  -1  17   2  103.99    9.50
  -1  17   2  117.39   23.70
  -1  17   2   82.19   10.20
  -1  17   2   93.29    8.80
   0 -17  -2   -5.30   15.10
   0 -17  -2    2.20    4.00
   0 -17  -2   -1.90    4.00
   0 -17  -2    4.00    3.30
   0  17   2    0.10    3.80
   0  17   2    1.50    3.90
   0  17   2    0.40    2.90
  -1 -17  -2   56.69    8.70
  -1 -17  -2   39.30   16.30
  -1 -17  -2   53.39    7.20
  -1 -17  -2   56.29    6.40
   1  17   2   45.80    6.90
  -2 -17  -2    8.50    4.20
  -2 -17  -2    7.60    4.70
  -2 -17  -2    7.80   13.50
  -2 -17  -2   10.50    4.80
   2  17   2    9.10    4.70
  -3 -17  -2   85.89   10.40
  -3 -17  -2   69.29   17.50
   3  17   2   77.09    9.90
   3  17   2   87.09   10.00
  -4 -17  -2   51.59    8.70
  -4 -17  -2   56.39    9.10
  -4 -17  -2   55.19   16.60
   4  17   2   74.79    9.60
   4  17   2   74.69    9.70
  -5 -17  -2   45.70    8.80
   3 -18  -2   60.79    9.90
   3 -18  -2   59.79    8.50
  -3  18   2   69.79   23.40
  -3  18   2   85.09   10.40
  -3  18   2   66.89    9.20
   2 -18  -2   20.70    5.30
   2 -18  -2   39.60    7.40
  -2  18   2   37.50    7.30
  -2  18   2    6.90   21.00
  -2  18   2   43.30    7.90
   1 -18  -2  116.39   12.40
   1 -18  -2   89.69    9.60
  -1  18   2   98.39    9.40
  -1  18   2  101.79    9.90
  -1  18   2   85.09   10.30
   0 -18  -2  131.89   10.90
   0 -18  -2  123.49   12.60
   0 -18  -2  123.99   10.70
   0  18   2  114.09   12.00
   0  18   2  148.19   11.90
  -1 -18  -2   20.90    5.90
  -1 -18  -2   20.30    4.80
  -1 -18  -2   18.20    5.30
  -1 -18  -2   15.10   16.60
   1  18   2   14.90    5.60
   1  18   2   14.50    5.00
  -2 -18  -2   53.29    8.40
  -2 -18  -2   51.09    7.90
  -2 -18  -2   44.00   17.50
   2  18   2   45.90    7.80
   2  18   2   63.89    8.90
  -3 -18  -2   11.10    5.20
  -3 -18  -2    0.60   14.60
  -3 -18  -2    2.20    4.50
   3  18   2   -1.30    4.50
   3  18   2   -1.60    4.00
  -4 -18  -2   39.50    7.70
  -4 -18  -2   42.50   17.60
  -4 -18  -2   57.09    8.80
   4  18   2   55.79    9.20
   4  18   2   60.09    8.90
   1 -19  -2   80.79    9.90
   1 -19  -2   67.59    9.80
  -1  19   2   68.09    9.00
  -1  19   2   76.69   10.00
   0 -19  -2   35.20    8.00
   0 -19  -2   29.90    5.90
   0  19   2   42.20    7.50
   0  19   2   28.50    6.20
  -1 -19  -2  125.79   25.80
  -1 -19  -2  123.29   12.60
  -1 -19  -2  135.59   11.90
   1  19   2  104.29   11.50
   1  19   2  101.29   10.80
  -2 -19  -2   47.50   23.10
  -2 -19  -2   22.40    6.50
  -2 -19  -2   20.20    6.00
   2  19   2   27.80    6.50
   2  19   2   30.40    6.90
  -3 -19  -2   62.99   20.10
  -3 -19  -2   66.59    9.90
  -3 -19  -2   44.30    8.10
   3  19   2   60.89    8.90
   3  19   2   62.19    8.80
  -1 -19   3   98.99   11.30
  -1 -19   3   93.39   12.00
   3  18  -3   61.89    9.50
   3  18  -3   38.60    7.50
  -3 -18   3   77.99   10.20
  -3 -18   3   56.49    9.00
  -3 -18   3   78.49   20.80
   2  18  -3   -2.80    3.90
   2  18  -3   -2.90    4.10
  -2 -18   3   -1.10    5.00
  -2 -18   3    4.50    4.60
   1  18  -3  105.59   10.70
   1  18  -3  116.19   12.40
  -1 -18   3  104.29   11.80
  -1 -18   3  100.19   24.60
  -1 -18   3  108.99   11.40
   0  18  -3   70.89    9.70
   0  18  -3   46.70    7.00
   0 -18   3   60.79    9.60
   0 -18   3   56.59    8.00
  -1  18  -3    6.70    5.60
  -1  18  -3    1.30    4.60
   1 -18   3   10.60    6.10
   1 -18   3   11.30    5.50
  -2  18  -3  235.28   17.50
  -2  18  -3  245.18   18.50
   2 -18   3  241.18   16.30
   2 -18   3  221.78   18.30
   4  17  -3   52.19    9.30
   4  17  -3   62.49    9.10
  -4 -17   3   50.19   16.80
  -4 -17   3   64.99    9.00
  -4 -17   3   49.80    9.00
   3  17  -3   15.20    5.60
   3  17  -3   10.50    5.00
  -3 -17   3    9.60    5.50
  -3 -17   3   15.00    5.80
  -3 -17   3   -3.30   13.70
   2  17  -3   75.09   10.00
  -2 -17   3   65.09   18.70
  -2 -17   3   54.49    8.70
  -2 -17   3   64.19    8.60
   1  17  -3   14.00    5.60
   1  17  -3    3.80    3.80
  -1 -17   3    9.50    4.70
  -1 -17   3    4.10   16.10
  -1 -17   3   21.20    6.20
   0  17  -3  103.09    9.40
   0  17  -3   81.99    8.90
   0  17  -3   91.99   10.40
   0 -17   3   94.09   11.10
   0 -17   3  102.49   10.20
   0 -17   3   66.29   23.80
  -1  17  -3  159.08   12.70
  -1  17  -3  117.49   12.40
   1 -17   3  164.38   12.30
   1 -17   3  140.59   13.60
   1 -17   3  135.49   10.50
  -2  17  -3   28.00    7.40
  -2  17  -3   34.20    7.20
  -2  17  -3   26.20   20.20
   2 -17   3   29.50    5.90
   2 -17   3   34.00    7.60
  -3  17  -3  182.28   15.40
  -3  17  -3  181.98   15.50
  -3  17  -3  191.88   33.20
   3 -17   3  170.88   14.00
   3 -17   3  200.38   17.10
  -5 -16   3   20.00    6.00
  -5 -16   3    4.60    4.90
   4  16  -3  137.79   13.00
   4  16  -3  138.19   13.70
  -4 -16   3  136.19   13.00
  -4 -16   3  149.49   22.80
   3  16  -3  115.09   11.50
   3  16  -3  121.99   11.60
  -3 -16   3   93.19   10.70
  -3 -16   3  140.79   25.90
  -3 -16   3  103.49   11.30
   2  16  -3   10.90    4.30
   2  16  -3   22.00    5.80
  -2 -16   3    3.40   11.30
  -2 -16   3    5.80    4.30
  -2 -16   3    8.00    5.20
   1  16  -3  184.58   14.80
   1  16  -3  151.38   10.90
   1  16  -3  146.29   12.00
  -1 -16   3  187.88   14.10
  -1 -16   3  152.68   23.30
   0  16  -3   14.40    5.20
   0  16  -3   22.10    4.40
   0 -16   3   17.60   15.80
   0 -16   3   14.10    3.90
   0 -16   3   17.10    4.70
  -1  16  -3   79.29    9.70
  -1  16  -3   75.89   19.70
  -1  16  -3   65.19    6.90
  -1  16  -3   73.89    8.60
   1 -16   3   71.99    9.50
   1 -16   3   65.09    8.00
  -2  16  -3   66.59   18.10
  -2  16  -3   86.59    9.80
  -2  16  -3  109.49   11.50
   2 -16   3  107.19   11.80
   2 -16   3  107.29    9.60
  -3  16  -3    2.40    4.50
  -3  16  -3   10.00    4.60
  -3  16  -3   13.60   15.80
   3 -16   3    6.50    4.50
   3 -16   3    3.00    4.40
  -4  16  -3  136.59   24.60
  -4  16  -3  104.99   11.80
  -4  16  -3   91.09   11.20
   4 -16   3  108.49   12.30
   4 -16   3   97.09   11.10
   5  15  -3   13.20    5.90
   5  15  -3    0.90    4.30
  -5 -15   3   11.60   11.70
  -5 -15   3    3.80    4.40
  -5 -15   3    4.30    4.80
   4  15  -3    1.20    4.40
   4  15  -3   -0.60    4.20
  -4 -15   3    0.50    4.10
  -4 -15   3    0.30   10.40
  -4 -15   3    3.70    4.00
   3  15  -3  128.29   11.70
  -3 -15   3  141.09   12.30
  -3 -15   3  142.19   12.50
  -3 -15   3  103.99   18.60
   2  15  -3  111.89   10.50
   2  15  -3  131.29    8.90
   2  15  -3  122.79   11.80
  -2 -15   3  139.19   12.30
  -2 -15   3  115.19   11.20
  -2 -15   3   97.09   17.20
   1  15  -3   33.50    5.50
   1  15  -3   26.00    5.70
   1  15  -3   21.50    4.50
  -1 -15   3   32.50    6.00
  -1 -15   3   28.50    6.30
  -1 -15   3   12.20   13.50
   0  15  -3  120.99    9.90
   0  15  -3  117.19   22.50
   0  15  -3  121.79   11.30
   0  15  -3  122.19    9.70
   0 -15   3  128.29   10.50
   0 -15   3   95.79   19.80
   0 -15   3  111.69    8.10
   0 -15   3  113.49   11.50
  -1  15  -3   77.49    9.30
  -1  15  -3   57.69   17.10
  -1  15  -3   50.49    5.80
  -1  15  -3   66.29    7.80
   1 -15   3   56.29    7.90
   1 -15   3   56.09    6.40
   1 -15   3   57.09   18.20
  -2  15  -3   70.89   10.10
  -2  15  -3   92.49    9.70
  -2  15  -3   64.59   17.20
   2 -15   3   68.99   10.20
   2 -15   3   91.09    8.60
   2 -15   3   99.29    9.00
  -3  15  -3   88.49   10.40
  -3  15  -3   90.09   19.30
  -3  15  -3   86.59   11.10
   3 -15   3  102.09   10.00
   3 -15   3  106.29   11.70
  -4  15  -3   23.10    6.50
  -4  15  -3   14.40   14.60
  -4  15  -3   28.70    6.60
   4 -15   3   35.60    7.00
   4 -15   3   24.30    6.80
   6  14  -3   31.60    7.50
   6  14  -3   31.90    7.10
  -6 -14   3   17.80   12.80
  -6 -14   3   16.80    6.20
  -6 -14   3   35.10    7.10
   5  14  -3    5.40    4.80
   5  14  -3    8.70    5.20
  -5 -14   3    4.90    4.40
  -5 -14   3  -10.30   10.00
  -5 -14   3    0.20    3.80
   4  14  -3   46.90    7.70
   4  14  -3   42.40    8.70
  -4 -14   3   45.80   15.90
  -4 -14   3   58.69    8.00
  -4 -14   3   45.90    7.70
   3  14  -3   32.00    6.30
   3  14  -3   43.00    6.80
  -3 -14   3   50.49    7.30
  -3 -14   3   35.60   12.40
  -3 -14   3   39.30    6.80
   2  14  -3  139.99    9.20
   2  14  -3  127.09   11.40
   2  14  -3  138.79   11.40
  -2 -14   3  149.29   12.00
  -2 -14   3  158.28   20.00
  -2 -14   3  161.28   13.10
   1  14  -3  112.09    9.40
   1  14  -3  110.19    8.40
   1  14  -3   84.79    9.30
  -1 -14   3  114.39   10.00
  -1 -14   3  103.19    6.40
  -1 -14   3   95.89    9.70
  -1 -14   3  120.39   18.50
   0  14  -3   54.69    6.40
   0  14  -3   56.29    7.50
   0  14  -3   73.39   16.90
   0  14  -3   73.49    7.00
   0 -14   3   57.39   15.30
   0 -14   3   55.79    5.40
   0 -14   3   47.80    7.20
  -1  14  -3   60.49    5.90
  -1  14  -3   65.99   13.90
  -1  14  -3   74.69    8.70
   1 -14   3   60.89    6.30
   1 -14   3   69.19    8.90
   1 -14   3   63.09    7.20
   1 -14   3   60.99   16.20
  -2  14  -3   82.99    8.70
  -2  14  -3   44.80   14.10
  -2  14  -3   59.69    7.80
   2 -14   3   67.69    7.20
   2 -14   3   66.49    7.20
   2 -14   3   57.79    8.60
  -3  14  -3   28.00   13.10
  -3  14  -3   24.70    6.00
  -3  14  -3   22.60    5.60
   3 -14   3   27.80    5.60
   3 -14   3   21.30    4.60
   3 -14   3   15.60    6.00
  -4  14  -3   73.69    8.90
  -4  14  -3   49.50   15.50
  -4  14  -3   52.19    8.60
   4 -14   3   59.69    9.30
   4 -14   3   71.59    9.10
  -5  14  -3  107.39   21.80
  -5  14  -3  105.69   11.30
  -5  14  -3   97.39   11.80
   5 -14   3  101.39   12.60
   5 -14   3  105.89   11.30
   6  13  -3   46.00    8.00
   6  13  -3   39.10    7.60
  -6 -13   3   43.10    8.00
  -6 -13   3   34.80   12.30
  -6 -13   3   44.30    7.70
   5  13  -3   57.19    8.40
  -5 -13   3   40.70   12.40
  -5 -13   3   40.60    7.30
  -5 -13   3   45.60    8.10
   4  13  -3   -0.80    3.80
   4  13  -3   -2.20    3.20
  -4 -13   3    2.30    4.00
  -4 -13   3    0.70    3.20
  -4 -13   3    1.50    8.60
   3  13  -3  150.58    8.20
   3  13  -3  161.48   12.80
   3  13  -3  152.68   12.50
  -3 -13   3  134.49   18.30
  -3 -13   3  171.78   13.50
  -3 -13   3  168.08   12.80
   2  13  -3  190.48   13.10
   2  13  -3  170.78   12.90
   2  13  -3  176.58    9.60
  -2 -13   3  171.88   12.70
  -2 -13   3  176.88   12.90
  -2 -13   3  162.18   20.30
   1  13  -3   79.39    8.50
   1  13  -3   71.39   16.00
   1  13  -3   63.19    6.90
   1  13  -3   61.69    6.10
  -1 -13   3   69.49    4.90
  -1 -13   3   67.89   14.00
  -1 -13   3   62.19    7.70
   0  13  -3  249.08   12.80
   0  13  -3  181.38   21.50
   0  13  -3  284.77   16.90
   0  13  -3  253.07   12.60
   0 -13   3  222.78   11.20
   0 -13   3  267.77   15.60
   0 -13   3  274.27   16.80
   0 -13   3  304.77   26.80
  -1  13  -3   -0.10    8.70
  -1  13  -3   12.30    4.10
  -1  13  -3    6.40    3.50
  -1  13  -3    5.60    2.40
   1 -13   3   11.80   10.40
   1 -13   3    8.70    2.80
   1 -13   3    8.00    3.20
   1 -13   3    9.80    3.60
  -2  13  -3   21.90    5.00
  -2  13  -3   29.80    3.50
  -2  13  -3   22.30    5.20
  -2  13  -3   10.60   10.20
   2 -13   3   27.90    4.70
   2 -13   3   20.50    4.50
  -3  13  -3  105.49   10.40
  -3  13  -3  141.89   20.50
  -3  13  -3  116.99   10.60
   3 -13   3  127.99   10.70
   3 -13   3  113.99    8.70
   3 -13   3  124.59   12.00
  -4  13  -3    8.60    4.40
  -4  13  -3   17.20   11.90
   4 -13   3   20.10    6.10
   4 -13   3    4.60    4.20
  -5  13  -3   76.69   10.20
  -5  13  -3   90.29    9.90
  -5  13  -3   75.19   17.70
   5 -13   3   75.29   10.40
   5 -13   3   57.59    8.80
   6  12  -3   16.50    5.80
   6  12  -3   29.20    6.50
  -6 -12   3   21.80   10.30
  -6 -12   3   22.80    6.30
   5  12  -3    7.80    4.20
   5  12  -3   15.80    5.40
  -5 -12   3    2.90   14.10
  -5 -12   3    1.40    4.80
  -5 -12   3    2.30    3.50
   4  12  -3   41.40    5.30
   4  12  -3   45.50    7.20
   4  12  -3   32.40    6.30
  -4 -12   3   39.20   10.80
  -4 -12   3   44.70    7.20
  -4 -12   3   34.40    5.70
   3  12  -3    7.00    3.30
   3  12  -3    7.30    3.30
   3  12  -3    7.40    2.30
  -3 -12   3    3.70    2.70
  -3 -12   3   11.70    4.20
  -3 -12   3    4.80    7.90
   2  12  -3  199.88    9.80
   2  12  -3  189.38   13.20
  -2 -12   3  218.38   14.30
  -2 -12   3  195.98   20.10
  -2 -12   3  174.58   12.70
   1  12  -3  362.96   16.50
   1  12  -3  359.36   15.60
   1  12  -3  382.76   28.00
   1  12  -3  336.37   17.10
  -1 -12   3  332.67   27.00
  -1 -12   3  336.67   16.70
  -1 -12   3  344.27   13.60
  -1 -12   3  332.87   21.10
   0  12  -3   53.29    6.80
   0  12  -3   50.69    5.50
   0  12  -3   58.29    5.80
   0  12  -3   42.30   10.40
   0 -12   3   45.50    4.40
   0 -12   3   50.59    6.10
   0 -12   3   61.69    7.30
   0 -12   3   53.79   12.40
  -1  12  -3  213.18   13.20
  -1  12  -3  206.08   14.00
  -1  12  -3  172.98   20.20
   1 -12   3  203.18   10.60
   1 -12   3  206.28   14.20
   1 -12   3  204.68   21.80
   1 -12   3  228.88   13.20
  -2  12  -3  102.59    6.20
  -2  12  -3   78.09    9.30
  -2  12  -3  107.39    9.50
  -2  12  -3   72.39   14.00
   2 -12   3   92.59    7.90
   2 -12   3   86.69    7.80
   2 -12   3   88.59    9.30
   2 -12   3   95.59   16.40
  -3  12  -3   14.00    4.20
  -3  12  -3   21.30    5.00
  -3  12  -3   26.60   10.40
   3 -12   3   12.60    3.80
   3 -12   3   14.30    4.40
   3 -12   3   22.20    3.90
  -4  12  -3   -8.60    9.00
  -4  12  -3    4.00    3.50
  -4  12  -3    1.40    3.10
   4 -12   3    3.40    4.00
   4 -12   3    1.80    3.60
   4 -12   3    4.10    3.20
  -5  12  -3    9.40    4.80
  -5  12  -3    9.90    4.60
  -5  12  -3   18.10   11.60
   5 -12   3   13.10    4.60
   5 -12   3   14.20    5.70
  -6  12  -3    6.20    4.30
  -6  12  -3   -1.40    4.20
  -6  12  -3   -2.20   12.00
   6 -12   3    7.70    4.40
   6 -12   3   11.00    5.80
   7  11  -3   55.79    9.50
   7  11  -3   68.59   10.20
  -7 -11   3   73.39   10.30
  -7 -11   3   49.99    8.00
  -7 -11   3   69.79   13.20
   6  11  -3   24.60    6.70
   6  11  -3   20.70    6.80
  -6 -11   3   16.20    5.10
  -6 -11   3   23.80    6.70
  -6 -11   3   18.70    8.80
   5  11  -3  164.08   13.70
   5  11  -3  133.09   12.50
  -5 -11   3  160.38   13.30
  -5 -11   3  176.28   13.20
  -5 -11   3  183.38   19.20
   4  11  -3   17.90    5.10
   4  11  -3   16.10    4.60
   4  11  -3   17.60    3.00
  -4 -11   3   21.30    5.20
  -4 -11   3   10.10    7.20
  -4 -11   3   24.00    5.00
   3  11  -3   47.80    6.30
   3  11  -3   44.60    6.20
   3  11  -3   46.60    4.40
  -3 -11   3   52.89   10.50
  -3 -11   3   58.09    7.30
  -3 -11   3   53.09    6.90
   2  11  -3    4.80    2.70
   2  11  -3   13.70    4.20
   2  11  -3   21.10    3.20
   2  11  -3   10.00    8.10
  -2 -11   3   17.10    7.50
  -2 -11   3   11.00    3.60
  -2 -11   3   16.50    4.00
   1  11  -3  198.28   12.00
   1  11  -3  176.78   12.10
   1  11  -3  148.99   16.50
   1  11  -3  179.98   11.30
  -1 -11   3  170.88    7.70
  -1 -11   3  198.08   12.90
  -1 -11   3  177.98   18.30
  -1 -11   3  180.08   11.90
   0  11  -3  437.86   18.80
   0  11  -3  428.46   18.30
   0  11  -3  523.95   32.70
   0  11  -3  432.06   19.90
   0 -11   3  452.55   20.30
   0 -11   3  427.26   17.30
   0 -11   3  455.15   19.40
   0 -11   3  411.76   34.40
  -1  11  -3    8.00    2.90
  -1  11  -3    8.70    2.20
  -1  11  -3    7.20    3.30
  -1  11  -3   -0.50    6.90
   1 -11   3    4.50    3.20
   1 -11   3    6.60    7.70
   1 -11   3    7.80    2.30
   1 -11   3    9.40    3.00
  -2  11  -3   59.29    8.10
  -2  11  -3   79.79    5.10
  -2  11  -3   94.09    8.60
  -2  11  -3   51.69   11.20
   2 -11   3   81.79    7.00
   2 -11   3   79.59   14.70
   2 -11   3   71.69    8.00
   2 -11   3   72.49    7.00
  -3  11  -3  121.89   10.20
  -3  11  -3  131.09   11.20
   3 -11   3  123.59   10.10
   3 -11   3  142.49    9.10
   3 -11   3  133.49   11.70
  -4  11  -3    4.20    3.50
  -4  11  -3    2.10    3.10
  -4  11  -3   -3.40    8.50
   4 -11   3   -0.40    3.50
   4 -11   3    6.80    3.40
   4 -11   3    4.30    2.90
  -5  11  -3   55.99    7.60
  -5  11  -3   74.89   17.20
  -5  11  -3   62.19    8.70
   5 -11   3   64.29    9.40
  -6  11  -3   15.30    5.30
  -6  11  -3   13.60   12.30
  -6  11  -3   18.40    5.90
   6 -11   3   20.00    6.80
   6 -11   3   31.40    7.30
   7  10  -3   89.19   11.00
   7  10  -3   85.09   10.80
  -7 -10   3   84.79   10.00
  -7 -10   3   99.19   11.20
  -7 -10   3   92.59   14.10
   6  10  -3    5.70    4.80
   6  10  -3    4.50    4.70
  -6 -10   3    7.70    4.30
  -6 -10   3    4.00    3.70
  -6 -10   3   11.10    7.30
   5  10  -3  121.09   11.30
   5  10  -3  126.39    8.00
   5  10  -3  103.79   10.50
  -5 -10   3  129.89   15.10
  -5 -10   3  111.29   10.90
  -5 -10   3   98.79    9.50
   4  10  -3  312.67   13.50
   4  10  -3  322.07   19.10
   4  10  -3  332.07   17.00
  -4 -10   3  311.37   16.80
  -4 -10   3  327.47   24.60
  -4 -10   3  335.57   19.80
   3  10  -3    4.90    2.90
   3  10  -3    3.20    1.80
   3  10  -3    1.90    2.80
  -3 -10   3    2.20    2.70
  -3 -10   3   -5.30    7.10
  -3 -10   3   10.30    6.10
   2  10  -3  185.58   12.00
   2  10  -3  178.68    8.80
   2  10  -3  170.28   12.00
   2  10  -3  154.78   15.40
  -2 -10   3  180.38   17.70
  -2 -10   3  200.08   12.80
  -2 -10   3  190.18   12.00
   1  10  -3    9.80    2.50
   1  10  -3    9.80    3.40
   1  10  -3    5.40    6.50
   1  10  -3    9.00    2.50
  -1 -10   3    5.20    2.60
  -1 -10   3   11.90    1.80
  -1 -10   3    8.70    6.00
  -1 -10   3   15.60    3.50
   0  10  -3  138.19   10.00
   0  10  -3  128.59   15.30
   0  10  -3  137.09    8.90
   0  10  -3  150.78   10.10
   0 -10   3  126.79   14.80
   0 -10   3  143.09    9.70
   0 -10   3  125.59    6.70
   0 -10   3  136.59   10.10
  -1  10  -3 1054.89   40.60
  -1  10  -3 1133.09   49.50
  -1  10  -3 1076.79   38.80
  -1  10  -3 1072.79   41.10
   1 -10   3 1095.09   39.60
   1 -10   3 1022.60   40.10
   1 -10   3 1166.28   49.99
   1 -10   3 1128.29   41.90
  -2  10  -3    7.00    1.60
  -2  10  -3    3.20    2.70
  -2  10  -3    6.60    6.30
  -2  10  -3   15.30    3.80
   2 -10   3    9.50    2.80
   2 -10   3   14.00    9.00
   2 -10   3    7.60    3.20
   2 -10   3    6.90    2.50
  -3  10  -3   47.60   10.70
  -3  10  -3   49.00    6.50
  -3  10  -3   58.69    7.30
   3 -10   3   48.00   15.60
   3 -10   3   50.89    6.80
   3 -10   3   54.19    6.40
   3 -10   3   48.20    5.10
  -4  10  -3  352.36   17.80
  -4  10  -3  400.66   30.10
  -4  10  -3  360.16   18.90
   4 -10   3  370.26   15.90
   4 -10   3  372.86   22.20
   4 -10   3  362.36   18.20
  -5  10  -3   -0.90    2.90
  -5  10  -3    5.50    4.20
  -5  10  -3    1.30    8.80
   5 -10   3    3.50    4.10
   5 -10   3    4.20    3.30
   5 -10   3   -2.70    3.50
  -6  10  -3  165.18   13.00
  -6  10  -3  189.78   22.50
  -6  10  -3  131.19   13.10
   6 -10   3  141.09   13.90
   6 -10   3  161.28   14.30
   7   9  -3   36.70    7.30
   7   9  -3   26.30    6.60
  -7  -9   3   33.70    6.10
  -7  -9   3   44.90   10.20
  -7  -9   3   27.30    6.10
   6   9  -3   94.69    7.70
   6   9  -3   87.19   10.00
   6   9  -3   74.29    9.00
  -6  -9   3   92.89   14.50
  -6  -9   3   90.79    9.40
  -6  -9   3   90.69   10.10
   5   9  -3   13.50    4.10
   5   9  -3   21.00    5.20
   5   9  -3   16.00    5.10
  -5  -9   3   23.30    7.50
  -5  -9   3   22.70    9.80
  -5  -9   3    8.40    3.30
  -5  -9   3    9.90    4.40
   4   9  -3  182.98   13.00
   4   9  -3  206.78    9.40
  -4  -9   3  194.68   17.30
  -4  -9   3  191.48   17.10
  -4  -9   3  177.38   12.90
  -4  -9   3  185.28    7.20
  -4  -9   3  181.78   12.20
   3   9  -3  507.45   22.10
   3   9  -3  526.85   22.30
   3   9  -3  480.05   19.30
  -3  -9   3  511.05   21.50
  -3  -9   3  515.05   22.30
  -3  -9   3  475.15   26.90
  -3  -9   3  510.75   27.00
   2   9  -3   80.59   10.20
   2   9  -3   90.89    7.80
   2   9  -3   81.89    7.20
   2   9  -3   89.29    6.10
  -2  -9   3   85.89    7.20
  -2  -9   3   76.69    7.30
  -2  -9   3   92.59   11.90
   1   9  -3  261.77   19.30
   1   9  -3  255.57   12.90
   1   9  -3  264.87   12.40
   1   9  -3  266.27   11.90
  -1  -9   3  247.78   12.70
  -1  -9   3  282.77   13.10
  -1  -9   3  282.87   21.70
   0   9  -3    2.10    1.90
   0   9  -3   -2.50    1.10
   0   9  -3    1.90    2.10
   0   9  -3    4.00    5.20
   0  -9   3    0.00    1.80
   0  -9   3    0.50    1.70
   0  -9   3   -2.40    4.80
   0  -9   3    0.70    1.20
  -1   9  -3  190.98    9.00
  -1   9  -3  255.87   20.50
  -1   9  -3  207.38   10.70
  -1   9  -3  211.68   10.90
   1  -9   3  204.28   18.20
   1  -9   3  224.98   13.30
   1  -9   3  201.78    9.80
  -2   9  -3  738.23   35.60
  -2   9  -3  753.22   28.50
  -2   9  -3  727.63   28.70
   2  -9   3  689.53   27.60
   2  -9   3  715.93   27.30
   2  -9   3  668.63   28.70
   2  -9   3  686.63   35.00
  -3   9  -3    9.80    7.00
  -3   9  -3   -0.70    2.20
  -3   9  -3    7.00    2.80
   3  -9   3    4.40    2.40
   3  -9   3    5.20    2.50
   3  -9   3   -7.30    8.20
  -4   9  -3   30.50    5.40
  -4   9  -3   34.40    9.30
   4  -9   3   30.00    4.00
   4  -9   3   26.80    5.60
   4  -9   3   41.00    6.00
  -5   9  -3  199.18   15.30
  -5   9  -3  227.48   22.30
  -5   9  -3  201.28   13.70
   5  -9   3  221.98   11.00
   5  -9   3  195.88   15.50
   5  -9   3  231.78   15.70
  -6   9  -3   -1.30    3.30
  -6   9  -3   -3.40    3.00
  -6   9  -3    5.80    9.20
   6  -9   3    2.10    5.00
   6  -9   3   -2.20    3.30
  -7   9  -3  167.28   21.90
  -7   9  -3  198.08   14.80
  -7   9  -3  221.78   18.00
   7  -9   3  181.38   15.80
   7  -9   3  210.08   17.80
   7   8  -3  144.69   13.10
  -7  -8   3  137.99   13.30
  -7  -8   3  118.49   13.40
  -7  -8   3  137.79   12.00
   6   8  -3    5.90    3.20
   6   8  -3    5.40    4.00
   6   8  -3    2.50    3.70
  -6  -8   3   10.80    3.70
  -6  -8   3    1.60    5.80
  -6  -8   3   11.00    4.40
  -6  -8   3    1.90    6.90
   5   8  -3  116.99    8.10
   5   8  -3   98.39    9.60
   5   8  -3  104.09    9.80
  -5  -8   3  112.29    9.40
  -5  -8   3  111.09   12.10
  -5  -8   3  111.69    6.80
  -5  -8   3  129.89   11.10
  -5  -8   3   99.89   12.00
   4   8  -3    9.50    4.00
   4   8  -3    8.30    2.30
   4   8  -3   11.50    3.90
  -4  -8   3    8.20    9.10
  -4  -8   3    6.50    2.40
  -4  -8   3   11.10    3.20
   3   8  -3   69.59    7.00
   3   8  -3   66.79    6.80
   3   8  -3   75.59    5.40
  -3  -8   3   74.49    6.60
  -3  -8   3   65.19    9.60
  -3  -8   3   67.59    9.60
  -3  -8   3   76.09    7.10
   2   8  -3  738.73   28.20
   2   8  -3  695.43   28.00
   2   8  -3  695.43   31.70
   2   8  -3  708.53   26.40
  -2  -8   3  771.22   33.80
  -2  -8   3  707.73   27.70
  -2  -8   3  699.13   32.60
  -2  -8   3  706.43   28.20
   1   8  -3   -3.00    4.20
   1   8  -3    5.20    1.90
   1   8  -3    3.40    1.80
   1   8  -3    1.50    1.70
  -1  -8   3    7.20    2.40
  -1  -8   3    3.00    1.00
  -1  -8   3    6.10    2.30
   0   8  -3   69.99    5.30
   0   8  -3   69.29   10.00
   0   8  -3   71.09    5.80
   0   8  -3   69.39    6.00
   0  -8   3   71.99    6.60
   0  -8   3   71.49    4.60
   0  -8   3   60.19    9.70
   0  -8   3   69.09    6.20
  -1   8  -3  243.58   11.80
  -1   8  -3  241.88   11.80
  -1   8  -3  246.28   19.00
  -1   8  -3  236.28   10.10
   1  -8   3  240.88   11.40
   1  -8   3  253.17   11.10
   1  -8   3  261.07   12.60
   1  -8   3  297.17   21.30
  -2   8  -3  158.08    9.90
  -2   8  -3  147.29    6.10
  -2   8  -3  139.19   14.40
  -2   8  -3  151.78   10.00
   2  -8   3  151.68   14.60
   2  -8   3  167.58   10.10
   2  -8   3  153.88   10.70
   2  -8   3  148.49    8.90
  -3   8  -3  682.53   35.10
  -3   8  -3  742.53   28.60
  -3   8  -3  709.33   29.30
   3  -8   3  724.73   28.70
   3  -8   3  725.33   34.70
   3  -8   3  718.23   27.20
   3  -8   3  725.83   29.70
  -4   8  -3   90.59   13.40
  -4   8  -3  100.49    9.50
  -4   8  -3  140.29   10.10
   4  -8   3  117.19   10.00
   4  -8   3  102.99   10.00
   4  -8   3  111.69    8.70
  -5   8  -3   -3.90    6.50
  -5   8  -3    4.50    3.40
  -5   8  -3   11.80    3.50
   5  -8   3    1.10    3.30
   5  -8   3    5.20    2.60
   5  -8   3    4.40    3.30
  -6   8  -3   98.79   11.00
  -6   8  -3  114.99   16.50
  -6   8  -3  102.69    9.50
   6  -8   3   91.29   10.00
   6  -8   3   84.29   11.40
   6  -8   3  113.29    8.90
  -7   8  -3  111.39   10.60
  -7   8  -3  115.29   13.00
  -7   8  -3  115.29   17.30
   7  -8   3   96.49   11.80
   7  -8   3  109.09   12.00
   8   7  -3    3.50    5.50
   8   7  -3    3.50    5.10
  -8  -7   3   -3.00    4.30
  -8  -7   3    2.40    4.60
  -8  -7   3   10.00    6.40
   7   7  -3    1.50    4.10
   7   7  -3   -1.50    3.90
  -7  -7   3    7.60    4.40
  -7  -7   3   -3.00    7.10
  -7  -7   3    0.60    3.80
  -7  -7   3    1.40    5.70
   6   7  -3  185.78   14.50
   6   7  -3  191.98   14.00
   6   7  -3  177.58   11.60
  -6  -7   3  181.38   12.80
  -6  -7   3  166.48   10.70
  -6  -7   3  200.78   15.50
  -6  -7   3  188.38   14.80
  -6  -7   3  180.58   13.80
   5   7  -3   19.90    5.60
   5   7  -3    9.00    2.90
   5   7  -3   21.20    4.70
  -5  -7   3   14.40    3.80
  -5  -7   3   24.90    6.00
  -5  -7   3   15.00    2.90
  -5  -7   3   16.00    6.10
  -5  -7   3   15.10    3.90
   4   7  -3  537.95   21.30
   4   7  -3  549.54   23.80
   4   7  -3  553.14   23.80
  -4  -7   3  566.64   22.80
  -4  -7   3  544.85   26.00
  -4  -7   3  545.25   23.60
  -4  -7   3  546.85   20.10
  -4  -7   3  541.15   26.20
   3   7  -3    9.00    2.10
   3   7  -3    9.50    3.00
   3   7  -3    7.00    2.70
  -3  -7   3    6.70    2.40
  -3  -7   3    8.50    1.10
  -3  -7   3    5.80    2.60
  -3  -7   3   10.30    1.10
  -3  -7   3    6.50    5.00
  -3  -7   3    0.80    3.90
   2   7  -3  185.18   11.10
   2   7  -3  163.18   10.30
   2   7  -3  175.58    8.40
  -2  -7   3  206.48   16.10
  -2  -7   3  191.58   11.40
   1   7  -3 1207.28   47.80
   1   7  -3 1222.38   43.60
   1   7  -3 1224.78   43.10
   1   7  -3 1181.18   42.40
   1   7  -3 1178.78   40.60
  -1  -7   3 1223.98   43.30
  -1  -7   3 1181.48   40.50
  -1  -7   3 1192.08   48.70
   0   7  -3    0.20    1.50
   0   7  -3   -0.10    3.60
   0   7  -3   -0.70    1.10
   0   7  -3    1.20    1.50
   0  -7   3   -0.60    0.90
   0  -7   3    2.30    1.50
   0  -7   3    1.10    1.60
   0  -7   3    1.80    4.00
  -1   7  -3  178.88   15.40
  -1   7  -3  189.48    9.50
  -1   7  -3  189.88    9.50
  -1   7  -3  191.78    7.90
   1  -7   3  195.18   10.00
   1  -7   3  186.98    8.70
   1  -7   3  188.08    9.10
   1  -7   3  165.78   16.30
  -2   7  -3  125.89    8.90
  -2   7  -3  125.29    4.80
  -2   7  -3  132.79    8.50
  -2   7  -3  113.49   12.00
   2  -7   3  138.69    8.50
   2  -7   3  111.49    4.70
   2  -7   3  135.59   13.20
   2  -7   3  118.69    8.80
   2  -7   3  119.39    7.60
  -3   7  -3    1.60    2.40
  -3   7  -3    3.10    2.20
  -3   7  -3    2.00    4.60
  -3   7  -3    9.20    6.50
   3  -7   3    5.80    2.00
   3  -7   3    6.70    3.10
   3  -7   3    6.90    2.60
  -4   7  -3  677.03   30.80
  -4   7  -3  705.93   34.90
  -4   7  -3  675.33   34.20
  -4   7  -3  660.93   27.10
   4  -7   3  713.53   30.30
  -5   7  -3   24.90    4.40
  -5   7  -3   21.90    5.30
  -5   7  -3   26.60    8.30
   5  -7   3   33.00    5.80
   5  -7   3   28.00    4.30
   5  -7   3   42.70    6.80
  -6   7  -3    6.20    4.10
  -6   7  -3   11.20    7.80
  -6   7  -3   12.90    3.80
   6  -7   3    7.10    3.60
   6  -7   3    3.40    4.80
   6  -7   3    9.30    4.40
  -7   7  -3    9.10    5.40
  -7   7  -3   10.00    9.10
  -7   7  -3   22.40    5.20
   7  -7   3   23.80    6.80
   7  -7   3   18.40    6.00
   8   6  -3  179.98   15.10
   8   6  -3  172.08   14.50
  -8  -6   3  141.49   12.30
  -8  -6   3  178.48   12.70
  -8  -6   3  139.99   13.60
  -8  -6   3  170.88   13.80
   7   6  -3    1.80    3.60
   7   6  -3   -1.20    5.90
   7   6  -3    7.60    4.80
  -7  -6   3   -2.50    3.20
  -7  -6   3    1.70    3.40
  -7  -6   3   -0.80    3.90
   6   6  -3  119.29   10.90
   6   6  -3  128.79   11.00
   6   6  -3  110.99    9.00
  -6  -6   3   88.09    9.50
  -6  -6   3  105.29    8.10
  -6  -6   3  116.49   10.70
  -6  -6   3  117.49   10.80
  -6  -6   3  114.89    9.60
   5   6  -3  221.48   14.50
   5   6  -3  220.98   11.20
   5   6  -3  233.48   14.80
  -5  -6   3  201.08   10.20
  -5  -6   3  221.68   11.80
  -5  -6   3  223.88   15.30
  -5  -6   3  216.28   14.90
  -5  -6   3  216.88   14.10
   4   6  -3   52.49    6.20
   4   6  -3   53.69    5.00
   4   6  -3   54.19    6.20
  -4  -6   3   57.99    7.60
  -4  -6   3   59.79    7.80
  -4  -6   3   51.09    5.60
  -4  -6   3   49.90    6.10
  -4  -6   3   55.39    4.30
   3   6  -3  550.44   22.30
   3   6  -3  578.34   22.50
   3   6  -3  525.35   20.30
  -3  -6   3  523.95   24.40
  -3  -6   3  518.65   18.80
  -3  -6   3  498.85   24.10
  -3  -6   3  535.25   22.00
   2   6  -3   33.50    3.40
   2   6  -3   27.50    3.70
   2   6  -3   38.10    4.50
  -2  -6   3   44.50    4.80
  -2  -6   3   40.50    6.40
  -2  -6   3   50.19    7.20
  -2  -6   3   28.30    3.40
   1   6  -3  237.08   11.10
   1   6  -3  240.48   15.70
   1   6  -3  244.48   10.90
   1   6  -3  258.87   10.60
   1   6  -3  248.68    8.60
  -1  -6   3  221.88   15.70
  -1  -6   3  253.37   11.00
  -1  -6   3  245.48    8.60
  -1  -6   3  234.38   11.10
   0   6  -3 1856.91   64.99
   0   6  -3 1906.41   64.69
   0   6  -3 1909.11   64.19
   0  -6   3 1872.31   64.99
   0  -6   3 1852.31   70.19
   0  -6   3 1864.21   65.09
   0  -6   3 1840.72   63.39
  -1   6  -3   18.00    2.70
  -1   6  -3   18.30    3.00
  -1   6  -3   10.00    4.80
  -1   6  -3   16.40    2.10
   1  -6   3   13.00    4.70
   1  -6   3   18.90    3.00
   1  -6   3   15.90    2.70
   1  -6   3   14.40    2.30
  -2   6  -3  247.98   12.10
  -2   6  -3  256.97   11.50
  -2   6  -3  246.08   19.30
   2  -6   3  241.88   12.30
   2  -6   3  238.28   12.00
   2  -6   3  262.97   11.20
   2  -6   3  291.77   18.70
  -3   6  -3  274.07   13.60
  -3   6  -3  272.17   12.60
  -3   6  -3  281.07   19.70
  -3   6  -3  267.67   19.80
   3  -6   3  276.77   13.20
   3  -6   3  289.77   12.20
   3  -6   3  266.37   13.70
  -4   6  -3   -2.70    4.40
  -4   6  -3    7.20    2.60
  -4   6  -3   10.90    6.80
  -4   6  -3    1.80    2.50
   4  -6   3    2.20    3.10
   4  -6   3    7.20    2.40
   4  -6   3    3.70    2.60
  -5   6  -3  658.73   28.40
  -5   6  -3  641.84   26.30
  -5   6  -3  592.94   39.20
  -5   6  -3  632.14   32.60
   5  -6   3  648.64   28.90
   5  -6   3  650.93   25.60
   5  -6   3  688.13   28.40
  -6   6  -3   81.09    7.70
  -6   6  -3  102.19   10.40
  -6   6  -3   75.79   11.90
   6  -6   3   74.39    9.10
   6  -6   3   79.59    7.30
   6  -6   3   78.79    9.50
  -7   6  -3    4.50    4.80
  -7   6  -3    2.60    3.80
  -7   6  -3    5.70    8.30
   7  -6   3    1.30    4.70
   7  -6   3   10.90    5.30
   8   5  -3   23.30    7.10
  -8  -5   3   26.00    6.70
  -8  -5   3   28.00    6.10
  -8  -5   3   32.80    6.70
   7   5  -3  239.08   16.10
   7   5  -3  214.18   15.70
   7   5  -3  208.08   14.20
  -7  -5   3  207.48   13.30
  -7  -5   3  197.08   14.20
  -7  -5   3  217.68   15.60
  -7  -5   3  208.08   15.50
  -7  -5   3  219.98   13.40
   6   5  -3   -0.20    3.20
   6   5  -3   -0.80    2.80
   6   5  -3    1.50    3.00
  -6  -5   3    9.40    3.00
  -6  -5   3   -0.60    3.60
  -6  -5   3    4.30    4.30
  -6  -5   3    3.20    2.60
  -6  -5   3    6.10    3.30
   5   5  -3   10.50    2.90
   5   5  -3   10.50    3.80
  -5  -5   3   14.30    4.80
  -5  -5   3    5.60    4.20
  -5  -5   3    9.40    2.70
  -5  -5   3   14.80    3.80
   4   5  -3  265.67   13.10
   4   5  -3  248.98   12.60
   4   5  -3  247.78   11.30
  -4  -5   3  239.48   14.70
  -4  -5   3  237.68   13.40
  -4  -5   3  218.88   12.10
  -4  -5   3  238.78   10.40
  -4  -5   3  240.68   11.60
   3   5  -3  103.09    7.90
   3   5  -3   99.99    7.90
   3   5  -3  110.59    6.90
  -3  -5   3  107.39    8.00
  -3  -5   3  108.59    7.20
  -3  -5   3  104.89    5.30
  -3  -5   3  117.79    9.80
  -3  -5   3  103.49    9.10
   2   5  -3  388.76   15.10
   2   5  -3  399.46   16.20
   2   5  -3  360.56   16.00
  -2  -5   3  371.16   18.30
  -2  -5   3  384.76   15.40
  -2  -5   3  412.46   19.00
  -2  -5   3  397.16   16.20
   1   5  -3  226.68   10.30
   1   5  -3  234.68    9.90
   1   5  -3  226.58   10.10
   1   5  -3  230.68   12.80
  -1  -5   3  238.98   15.40
  -1  -5   3  231.48   10.40
  -1  -5   3  251.87   15.60
  -1  -5   3  221.38    9.90
   0   5  -3  449.16   17.50
   0   5  -3  436.16   17.20
   0   5  -3  458.75   16.80
   0   5  -3  447.96   21.20
   0  -5   3  445.26   16.10
   0  -5   3  461.45   21.70
   0  -5   3  465.15   17.60
   0  -5   3  434.06   17.40
  -1   5  -3  805.42   26.90
  -1   5  -3  778.52   28.30
  -1   5  -3  741.23   28.60
  -1   5  -3  829.52   33.40
   1  -5   3  747.03   28.30
   1  -5   3  782.42   29.00
   1  -5   3  777.82   28.00
   1  -5   3  779.72   32.90
  -2   5  -3   99.49    6.50
  -2   5  -3   90.49    9.70
  -2   5  -3  112.39   11.00
   2  -5   3   89.59    9.50
   2  -5   3   91.69    6.40
   2  -5   3   94.19    6.20
  -3   5  -3  470.55   23.30
  -3   5  -3  481.85   19.70
  -3   5  -3  476.15   18.50
  -3   5  -3  430.26   23.10
   3  -5   3  459.95   18.20
   3  -5   3  453.65   19.80
   3  -5   3  443.56   19.10
  -4   5  -3  117.49    8.10
  -4   5  -3  120.89    9.50
  -4   5  -3  104.79   12.40
  -4   5  -3  120.89   12.20
   4  -5   3  114.09    9.50
   4  -5   3  119.49    9.20
   4  -5   3  109.59    7.60
  -5   5  -3   18.80    4.20
  -5   5  -3   15.90    3.50
  -5   5  -3   16.50    6.10
   5  -5   3   14.00    3.20
   5  -5   3   21.40    4.40
   5  -5   3   27.70    5.80
  -6   5  -3  301.37   19.40
  -6   5  -3  333.07   15.90
  -6   5  -3  320.27   23.40
   6  -5   3  337.47   15.70
   6  -5   3  357.36   18.30
   6  -5   3  317.37   20.60
  -7   5  -3   17.10    5.80
  -7   5  -3    5.90    8.00
  -7   5  -3   10.60    4.20
   7  -5   3   19.00    5.70
   7  -5   3   27.30    6.80
  -8   5  -3   16.10    6.20
  -8   5  -3   16.70   10.20
   8  -5   3   14.60    6.50
   8  -5   3   25.30    6.60
   8   4  -3   37.80    7.40
  -8  -4   3   50.79    7.80
  -8  -4   3   36.00    6.90
  -8  -4   3   39.60    6.70
  -8  -4   3   46.80    7.60
  -8  -4   3   50.89    8.00
   7   4  -3   39.60    6.70
   7   4  -3   43.40    7.00
   7   4  -3   28.60    5.70
  -7  -4   3   43.60    6.50
  -7  -4   3   38.10    5.80
  -7  -4   3   29.50    5.00
  -7  -4   3   46.20    5.30
  -7  -4   3   39.70    6.40
   6   4  -3  945.81   37.30
   6   4  -3  966.40   38.60
   6   4  -3  969.10   38.80
  -6  -4   3  974.20   36.20
  -6  -4   3  982.10   36.90
  -6  -4   3  949.51   36.10
  -6  -4   3  940.91   37.30
  -6  -4   3  951.80   38.20
   5   4  -3  168.08   12.00
   5   4  -3  153.28   10.40
   5   4  -3  163.28   11.70
  -5  -4   3  163.38   11.60
  -5  -4   3  192.88   11.60
  -5  -4   3  181.18   11.10
  -5  -4   3  178.98   10.90
   4   4  -3  156.38   10.50
   4   4  -3  145.49   10.30
   4   4  -3  154.28    8.50
  -4  -4   3  163.18    8.50
  -4  -4   3  165.88   10.60
  -4  -4   3  136.69    9.80
  -4  -4   3  182.48   10.90
   3   4  -3  200.58   11.30
   3   4  -3  177.78    8.30
   3   4  -3  165.18   10.10
  -3  -4   3  178.08   11.20
  -3  -4   3  178.78   11.20
  -3  -4   3  159.38    8.10
  -3  -4   3  142.69    9.50
   2   4  -3    7.40    2.10
   2   4  -3    2.30    1.50
   2   4  -3    5.20    1.80
  -2  -4   3    5.10    0.80
  -2  -4   3    2.70    2.40
  -2  -4   3    3.30    1.40
  -2  -4   3    0.70    2.50
  -2  -4   3    4.30    0.70
   1   4  -3  530.05   23.20
   1   4  -3  572.14   20.60
   1   4  -3  567.04   21.10
   1   4  -3  592.64   21.00
  -1  -4   3  553.04   23.60
  -1  -4   3  559.64   20.50
  -1  -4   3  567.24   24.00
  -1  -4   3  533.45   21.00
   0   4  -3  399.16   18.60
   0   4  -3  395.36   15.40
   0   4  -3  418.66   15.00
   0   4  -3  397.36   15.50
   0  -4   3  405.56   15.60
   0  -4   3  398.86   19.00
   0  -4   3  404.16   15.50
   0  -4   3  405.06   14.40
  -1   4  -3   12.00    1.20
  -1   4  -3   15.00    4.00
  -1   4  -3    9.80    2.00
  -1   4  -3   14.50    2.10
   1  -4   3    8.90    1.80
   1  -4   3    8.90    1.10
   1  -4   3    9.40    2.20
   1  -4   3   10.60    2.10
   1  -4   3    9.10    3.60
  -2   4  -3  531.95   25.40
  -2   4  -3  546.15   25.00
  -2   4  -3  589.24   21.20
  -2   4  -3  546.15   21.90
   2  -4   3  582.14   22.30
   2  -4   3  601.14   21.80
   2  -4   3  565.44   21.20
   2  -4   3  550.54   30.50
  -3   4  -3   40.50    6.50
  -3   4  -3   39.40    4.60
  -3   4  -3   27.40    3.30
  -3   4  -3   33.20    6.10
   3  -4   3   26.00    4.00
   3  -4   3   29.90    3.50
   3  -4   3   37.10    4.50
  -4   4  -3   44.80    5.90
  -4   4  -3   48.80    4.80
  -4   4  -3   49.00    8.50
  -4   4  -3   45.30    7.50
   4  -4   3   41.80    6.10
   4  -4   3   49.80    4.90
   4  -4   3   58.79    6.20
  -5   4  -3  374.36   16.80
  -5   4  -3  402.16   19.10
  -5   4  -3  382.76   14.10
  -5   4  -3  417.26   22.70
  -5   4  -3  417.56   22.20
   5  -4   3  387.76   18.60
   5  -4   3  373.86   16.80
  -6   4  -3   45.40    5.70
  -6   4  -3   48.90    7.20
  -6   4  -3   39.80    9.10
  -6   4  -3   39.70    8.40
   6  -4   3   45.20    5.80
   6  -4   3   50.29    7.20
   6  -4   3   55.89    8.00
  -7   4  -3  189.38   17.60
  -7   4  -3  174.38   12.30
   7  -4   3  174.78   14.50
   7  -4   3  198.58   13.10
  -8   4  -3  110.59   12.00
  -8   4  -3  133.29   15.60
   8  -4   3  144.79   13.90
   8  -4   3  131.49   13.50
  -8  -3   3    6.90    6.50
  -8  -3   3    5.50    4.40
  -8  -3   3   -1.30    4.20
  -8  -3   3    4.40    4.40
  -8  -3   3   -4.80    3.60
  -8  -3   3    2.60    4.10
   7   3  -3   13.90    4.40
   7   3  -3   17.50    5.20
  -7  -3   3   12.00    4.00
  -7  -3   3   21.50    5.00
  -7  -3   3   18.20    4.70
   6   3  -3   21.10    4.60
   6   3  -3   20.60    4.30
   6   3  -3   17.70    4.40
   6   3  -3   17.10    4.30
  -6  -3   3   19.40    3.30
  -6  -3   3   20.50    4.70
  -6  -3   3   12.50    3.60
   5   3  -3 1007.00   38.80
   5   3  -3  997.50   39.50
   5   3  -3 1036.80   39.70
   5   3  -3 1033.10   38.10
  -5  -3   3 1010.70   37.30
  -5  -3   3 1031.00   38.50
  -5  -3   3 1063.19   39.40
  -5  -3   3 1034.80   36.90
   4   3  -3  154.88   10.10
   4   3  -3  141.99    7.50
   4   3  -3  168.88   11.00
   4   3  -3  148.69   10.10
  -4  -3   3  130.89    7.70
  -4  -3   3  131.59    9.20
  -4  -3   3  157.08    8.10
  -4  -3   3  160.28    8.50
   3   3  -3  192.88   11.90
   3   3  -3  187.48    8.90
   3   3  -3  185.18    8.00
   3   3  -3  185.48    9.70
  -3  -3   3  202.58    9.60
  -3  -3   3  183.98    9.80
  -3  -3   3  169.18   13.70
  -3  -3   3  194.18    8.70
   2   3  -3  512.65   19.70
   2   3  -3  500.35   19.90
   2   3  -3  510.35   17.80
   2   3  -3  497.85   19.00
  -2  -3   3  514.55   20.80
  -2  -3   3  516.75   21.10
  -2  -3   3  511.05   19.60
  -2  -3   3  514.05   18.80
   1   3  -3   34.00    3.30
   1   3  -3   36.20    3.20
   1   3  -3   32.00    3.00
  -1  -3   3   29.80    3.00
  -1  -3   3   33.20    4.60
  -1  -3   3   23.40    4.10
  -1  -3   3   31.80    2.80
   0   3  -3 1333.57   48.50
   0   3  -3 1360.16   44.70
   0   3  -3 1309.27   45.40
   0   3  -3 1329.97   45.00
   0   3  -3 1273.07   45.40
   0  -3   3 1315.07   44.50
   0  -3   3 1338.97   48.80
   0  -3   3 1292.87   45.30
   0  -3   3 1306.07   45.60
  -1   3  -3  794.92   28.20
  -1   3  -3  837.62   32.00
  -1   3  -3  768.92   31.90
  -1   3  -3  815.02   28.90
   1  -3   3  811.42   27.10
   1  -3   3  822.22   28.40
   1  -3   3  790.52   27.10
   1  -3   3  795.62   28.80
   1  -3   3  776.52   31.70
   1  -3   3  804.02   28.70
  -2   3  -3   18.60    2.80
  -2   3  -3   24.40    2.60
  -2   3  -3   30.20    5.30
  -2   3  -3   27.40    4.80
   2  -3   3   21.10    3.10
   2  -3   3   15.30    4.00
   2  -3   3   21.40    2.70
   2  -3   3   21.00    2.90
  -3   3  -3  604.14   25.90
  -3   3  -3  599.94   26.60
  -3   3  -3  582.94   20.00
  -3   3  -3  601.54   22.10
  -3   3  -3  588.54   23.40
   3  -3   3  604.94   22.50
   3  -3   3  563.44   23.60
   3  -3   3  591.34   23.30
  -4   3  -3   90.69    4.40
  -4   3  -3  100.19   10.50
  -4   3  -3   91.59    7.70
  -4   3  -3  111.79   10.00
  -4   3  -3  112.99    6.90
   4  -3   3   78.09    7.10
   4  -3   3   76.79    7.60
   4  -3   3   92.79    6.80
  -5   3  -3   81.49    6.40
  -5   3  -3  100.99   11.30
  -5   3  -3   79.39    5.00
  -5   3  -3   77.99    7.90
   5  -3   3   73.99    8.10
   5  -3   3   79.79    6.90
  -6   3  -3   90.79   11.90
  -6   3  -3   99.29   11.60
  -6   3  -3   92.49    9.70
  -6   3  -3   95.99    7.90
  -6   3  -3   93.59    6.30
   6  -3   3   99.59    8.60
   6  -3   3  116.59   11.10
   6  -3   3  117.39   10.10
  -7   3  -3   -5.30    7.10
  -7   3  -3   13.60    5.00
  -7   3  -3    2.70    3.00
   7  -3   3    8.70    3.90
   7  -3   3    6.30    5.20
   7  -3   3    0.00    3.60
  -8   3  -3   50.09    7.90
  -8   3  -3   59.39    9.00
  -8   3  -3   64.39   10.90
   8  -3   3   28.20    7.10
   8  -3   3   39.20    8.00
  -8  -2   3   44.80    7.60
  -8  -2   3   34.40    6.80
  -8  -2   3   30.80    6.40
  -8  -2   3   34.10    6.50
  -8  -2   3   30.50    6.70
   7   2  -3  179.38   13.70
   7   2  -3  177.68   13.10
   7   2  -3  216.98   15.20
  -7  -2   3  182.78   13.80
  -7  -2   3  189.68   13.60
  -7  -2   3  209.18   14.10
   6   2  -3   23.20    5.10
   6   2  -3   17.40    4.60
   6   2  -3   20.60    4.50
   6   2  -3   20.70    4.20
  -6  -2   3   23.10    4.70
  -6  -2   3   22.40    4.20
   5   2  -3  173.18   10.70
   5   2  -3  181.38   11.60
   5   2  -3  179.18   12.00
   5   2  -3  160.38   11.20
  -5  -2   3  186.58   11.60
   4   2  -3  487.35   19.60
   4   2  -3  485.85   18.90
   4   2  -3  488.25   20.30
   4   2  -3  461.45   19.80
  -4  -2   3  472.45   17.50
  -4  -2   3  450.25   19.30
   3   2  -3  381.66   16.00
   3   2  -3  377.96   16.20
   3   2  -3  379.16   15.50
   3   2  -3  389.06   14.80
  -3  -2   3  384.46   15.00
  -3  -2   3  383.56   15.20
  -3  -2   3  382.16   15.00
  -3  -2   3  375.16   15.60
   2   2  -3  379.96   13.60
   2   2  -3  389.46   15.30
   2   2  -3  361.86   14.90
   2   2  -3  370.86   14.50
  -2  -2   3  376.46   13.90
  -2  -2   3  365.26   14.70
  -2  -2   3  374.86   15.30
  -2  -2   3  369.06   15.60
   1   2  -3  156.98    8.50
   1   2  -3  162.38    5.90
   1   2  -3  169.58    7.20
   1   2  -3  175.58    7.60
   1   2  -3  173.38    7.40
  -1  -2   3  162.48    5.90
  -1  -2   3  164.48    6.60
  -1  -2   3  174.48    9.00
  -1  -2   3  169.38    9.10
  -1  -2   3  160.98    7.30
   0   2  -3  156.68    6.00
   0   2  -3  152.48    6.90
   0   2  -3  130.99    9.00
   0   2  -3  159.28    6.00
   0   2  -3  153.78    6.80
   0   2  -3  152.98    6.30
   0  -2   3  159.38    8.80
   0  -2   3  157.78    6.50
   0  -2   3  182.68   10.70
  -1   2  -3 2011.20   70.49
  -1   2  -3 2039.60   67.99
  -1   2  -3 1897.11   70.49
  -1   2  -3 2020.90   67.09
   1  -2   3 1987.30   70.59
   1  -2   3 1999.30   67.89
   1  -2   3 1985.60   66.39
   1  -2   3 1971.00   67.49
   1  -2   3 2017.70   66.39
   1  -2   3 1980.50   67.79
  -2   2  -3  440.06   17.20
  -2   2  -3  463.85   19.50
  -2   2  -3  443.16   16.10
  -2   2  -3  434.06   19.60
  -2   2  -3  434.26   14.90
   2  -2   3  436.16   16.80
   2  -2   3  410.26   18.50
   2  -2   3  443.06   17.60
   2  -2   3  437.26   17.10
   2  -2   3  439.86   14.90
  -3   2  -3   24.20    3.60
  -3   2  -3   24.90    2.80
  -3   2  -3   29.70    5.40
  -3   2  -3   24.60    5.10
   3  -2   3   30.90    2.20
   3  -2   3   25.70    3.10
   3  -2   3   34.50    4.60
  -4   2  -3  119.69   10.80
  -4   2  -3  114.59    8.40
  -4   2  -3  113.29    7.10
  -4   2  -3  106.59    9.80
   4  -2   3  133.99    9.20
   4  -2   3  105.79    8.80
   4  -2   3  118.89    5.60
  -5   2  -3   19.10    3.10
  -5   2  -3   17.20    5.60
  -5   2  -3   16.00    3.90
  -5   2  -3   20.70    2.90
  -5   2  -3   11.30    4.40
   5  -2   3   15.80    4.30
   5  -2   3   16.80    3.90
   5  -2   3   17.80    3.40
  -6   2  -3   86.99    8.70
  -6   2  -3   60.49    8.60
  -6   2  -3   78.99    6.80
  -6   2  -3   77.19    5.90
  -6   2  -3   54.59    9.10
   6  -2   3   63.89    7.50
   6  -2   3   59.99    6.70
   6  -2   3   72.59    8.70
  -7   2  -3   26.90    7.70
  -7   2  -3   37.80   10.10
  -7   2  -3   39.00    5.20
  -7   2  -3   34.40    6.50
   7  -2   3   24.90    6.30
   7  -2   3   30.60    5.40
   7  -2   3   39.50    6.90
  -8   2  -3   56.79    8.60
  -8   2  -3   39.80    9.70
  -8   2  -3   42.40    7.70
   8  -2   3   47.30    8.20
   8  -2   3   46.40    7.70
  -8  -1   3   30.60    6.30
  -8  -1   3   32.10    6.20
  -8  -1   3   42.90    7.10
  -8  -1   3   44.60    7.70
  -8  -1   3   35.20    6.90
   7   1  -3    6.30    4.20
   7   1  -3    0.80    3.20
   7   1  -3   11.00    4.30
  -7  -1   3    3.80    3.20
  -7  -1   3    2.90    3.40
  -7  -1   3    4.40    3.40
   6   1  -3  206.28   13.80
   6   1  -3  149.69   11.40
   6   1  -3  192.68   13.40
   6   1  -3  201.88   12.70
  -6  -1   3  191.48   12.40
  -6  -1   3  174.98   12.40
   5   1  -3  133.59    9.10
   5   1  -3  128.29    9.60
   5   1  -3   99.29    8.40
   5   1  -3  114.49    8.60
   5   1  -3  128.49    9.80
  -5  -1   3  128.09    9.10
   4   1  -3   25.80    3.30
   4   1  -3   22.30    3.80
   4   1  -3   34.30    3.90
   4   1  -3   18.40    3.20
   4   1  -3   27.80    4.00
   3   1  -3  175.68    8.10
   3   1  -3  175.58    8.60
   3   1  -3  187.88    9.20
   3   1  -3  168.08    8.70
   3   1  -3  163.78    7.90
  -3  -1   3  183.78    7.30
  -3  -1   3  170.28    8.30
  -3  -1   3  176.78    7.30
   2   1  -3  175.68    8.10
   2   1  -3  180.98    8.40
   2   1  -3  175.38    7.90
   2   1  -3  173.98    7.60
  -2  -1   3  165.08    7.60
  -2  -1   3  168.98    7.90
  -2  -1   3  168.98    7.90
  -2  -1   3  163.18    7.00
   1   1  -3  152.88    7.40
   1   1  -3  149.59    5.70
   1   1  -3  150.68    5.60
  -1  -1   3  147.99    6.80
  -1  -1   3  147.29    7.70
  -1  -1   3  148.59    8.00
  -1  -1   3  146.19    5.60
  -1  -1   3  145.99    5.60
   0   1  -3  614.24   21.10
   0   1  -3  596.04   21.70
   0   1  -3  609.24   21.10
   0   1  -3  617.54   21.40
   0   1  -3  602.24   23.70
   0  -1   3  600.74   21.10
   0  -1   3  616.94   21.40
   0  -1   3  624.24   21.20
   0  -1   3  636.44   24.00
   0  -1   3  605.94   23.70
   0  -1   3  607.74   21.70
  -1   1  -3  310.17   11.70
  -1   1  -3  296.67   10.50
  -1   1  -3  315.77   13.60
  -1   1  -3  292.77   10.70
   1  -1   3  293.07   10.70
   1  -1   3  304.07   11.50
   1  -1   3  291.57   11.50
   1  -1   3  295.47   10.50
   1  -1   3  304.07   11.80
   1  -1   3  293.97   13.70
  -2   1  -3  734.23   26.30
  -2   1  -3  725.33   25.10
  -2   1  -3  717.83   24.70
  -2   1  -3  720.93   28.00
  -2   1  -3  710.23   28.50
   2  -1   3  719.93   24.70
   2  -1   3  718.53   26.10
   2  -1   3  720.93   26.80
   2  -1   3  732.53   26.40
  -3   1  -3  519.35   22.70
  -3   1  -3  552.84   22.10
  -3   1  -3  521.05   20.60
  -3   1  -3  515.45   19.20
   3  -1   3  535.55   21.40
   3  -1   3  509.65   19.30
   3  -1   3  532.85   20.80
   3  -1   3  529.35   20.40
  -4   1  -3  133.59    9.90
  -4   1  -3  129.59   10.60
  -4   1  -3  114.89    8.30
  -4   1  -3  124.39    6.40
   4  -1   3  118.59    6.10
   4  -1   3  127.19    9.30
   4  -1   3  125.99    8.80
   4  -1   3  123.99    8.20
  -5   1  -3   66.19    6.80
  -5   1  -3   57.99    7.30
  -5   1  -3   69.49    6.30
  -5   1  -3   66.49    8.30
   5  -1   3   65.69    5.30
   5  -1   3   63.59    6.20
   5  -1   3   58.19    6.60
   5  -1   3   64.49    7.50
  -6   1  -3    6.30    4.20
  -6   1  -3    5.60    2.40
  -6   1  -3    4.10    5.20
  -6   1  -3    5.40    3.30
   6  -1   3    9.10    3.30
   6  -1   3    8.80    3.90
   6  -1   3    2.30    3.50
  -7   1  -3   50.09    8.00
  -7   1  -3   41.40    5.10
  -7   1  -3   33.70    8.90
  -7   1  -3   42.40    6.80
  -7   1  -3   30.50    4.80
  -7   1  -3   43.10    6.90
   7  -1   3   43.00    6.50
   7  -1   3   28.80    6.50
  -8   1  -3   12.70    7.30
  -8   1  -3   -5.30    2.90
  -8   1  -3   -1.80    3.90
   8  -1   3    0.40    4.80
   8  -1   3    4.80    4.50
   8   0  -3    1.30    4.50
   8   0  -3    0.00    4.70
  -8   0   3   -8.00    3.60
  -8   0   3   -0.20    4.10
  -8   0   3    0.30    3.80
  -8   0   3   11.70    4.70
   7   0  -3  164.28   13.10
   7   0  -3  181.08   12.70
   7   0  -3  159.48   12.50
  -7   0   3  147.49    9.60
  -7   0   3  168.18   11.80
  -7   0   3  152.58   12.00
  -7   0   3  147.59   12.10
   6   0  -3    7.00    3.60
   6   0  -3   13.10    3.70
  -6   0   3   10.60    3.20
  -6   0   3   13.70    3.70
  -6   0   3    7.60    3.00
  -6   0   3    5.30    3.00
  -6   0   3    7.30    2.80
   5   0  -3  815.62   32.00
   5   0  -3  806.92   32.00
   5   0  -3  785.72   30.90
   5   0  -3  793.22   31.20
  -5   0   3  809.82   31.40
   4   0  -3  557.84   22.60
   4   0  -3  546.25   21.80
   4   0  -3  559.64   21.60
   4   0  -3  549.65   22.50
  -4   0   3  543.95   22.10
   3   0  -3  147.99    7.30
   3   0  -3  159.38    7.70
   3   0  -3  160.38    8.40
   3   0  -3  169.98    8.40
  -3   0   3  165.48    6.90
  -3   0   3  152.98    7.40
  -3   0   3  155.78    6.80
   2   0  -3 1165.58   41.50
   2   0  -3 1191.68   40.50
   2   0  -3 1207.48   41.00
   2   0  -3 1176.78   41.80
  -2   0   3 1166.98   41.30
  -2   0   3 1186.68   40.90
  -2   0   3 1201.58   41.60
  -2   0   3 1170.48   41.20
   1   0  -3  320.87   11.70
   1   0  -3  318.97   12.70
   1   0  -3  330.07   12.50
  -1   0   3  318.27   11.00
  -1   0   3  305.57   11.80
  -1   0   3  330.27   13.50
  -1   0   3  335.37   12.30
  -1   0   3  314.27   11.00
  -1   0   3  320.37   13.20
   0   0  -3    2.50    2.00
   0   0  -3    1.40    1.80
   0   0  -3    1.70    0.70
   0   0  -3    0.40    0.80
   0   0  -3    2.20    1.10
   0   0  -3    2.00    0.90
   0   0   3    0.40    0.80
   0   0   3    1.50    0.80
   0   0   3    4.50    2.10
   0   0   3    1.70    0.70
   0   0   3    0.80    0.90
   0   0   3    2.30    1.80
  -1   0  -3  705.53   27.10
  -1   0  -3  714.93   24.90
  -1   0  -3  724.03   23.80
  -1   0  -3  692.33   24.30
  -1   0  -3  698.03   25.00
   1   0   3  708.03   25.50
   1   0   3  723.13   24.40
   1   0   3  724.63   23.80
   1   0   3  687.63   26.60
  -2   0  -3   96.99    7.40
  -2   0  -3   87.19    3.90
  -2   0  -3  100.09    7.00
  -2   0  -3  102.69    5.90
   2   0   3   94.49    6.40
   2   0   3   91.19    4.20
   2   0   3   85.09    5.70
   2   0   3   92.69    5.90
  -3   0  -3  107.39    7.80
  -3   0  -3  115.69    7.10
  -3   0  -3  104.79    5.00
   3   0   3  108.79    5.20
   3   0   3  108.59    7.70
   3   0   3   96.69    6.90
   3   0   3  106.09    7.00
  -4   0  -3  453.95   18.90
  -4   0  -3  464.65   19.60
  -4   0  -3  433.86   17.40
  -4   0  -3  442.96   20.20
   4   0   3  465.05   19.30
   4   0   3  469.65   19.00
   4   0   3  459.95   17.70
   4   0   3  476.45   20.10
  -5   0  -3  158.38   11.30
  -5   0  -3  163.08   11.10
  -5   0  -3  155.58    8.20
  -5   0  -3  166.88   12.60
   5   0   3  170.08    8.50
   5   0   3  159.58   11.70
   5   0   3  167.68   11.10
   5   0   3  163.18   11.30
  -6   0  -3  104.79   10.00
  -6   0  -3  137.79    9.00
  -6   0  -3  138.39   12.10
   6   0   3  140.59   11.70
   6   0   3  130.79    9.00
   6   0   3  134.89   10.40
  -7   0  -3  110.89   11.10
  -7   0  -3  101.79    8.40
  -7   0  -3  114.89   10.50
  -7   0  -3  101.59   10.60
  -7   0  -3  113.89   11.90
   7   0   3   94.89   10.60
   7   0   3   99.59    9.90
  -8   0  -3   54.89    9.60
  -8   0  -3   42.30    7.20
  -8   0  -3   52.89    8.20
   8   0   3   33.60    7.50
   8   0   3   47.20    7.70
   8  -1  -3  140.99   12.50
   8  -1  -3  133.69   12.70
  -8   1   3  136.69   10.30
  -8   1   3  135.09   12.00
  -8   1   3  122.49   11.70
  -8   1   3  115.09   12.30
  -8   1   3  126.09   10.70
   7  -1  -3   38.80    6.40
   7  -1  -3   23.00    5.80
   7  -1  -3   39.30    6.60
  -7   1   3   29.80    5.60
  -7   1   3   32.10    5.80
  -7   1   3   19.80    4.40
  -7   1   3   32.90    5.70
   6  -1  -3   22.90    4.40
   6  -1  -3   20.80    4.80
   6  -1  -3   11.40    3.80
  -6   1   3   25.90    4.10
  -6   1   3   23.90    4.30
  -6   1   3   29.60    5.20
  -6   1   3   24.60    4.50
  -6   1   3   20.40    4.50
   5  -1  -3  134.79    9.80
   5  -1  -3  132.99   10.20
   5  -1  -3  129.79    9.20
  -5   1   3  135.79   10.00
  -5   1   3  129.89    9.30
  -5   1   3  128.99    8.40
  -5   1   3  128.89    8.60
   4  -1  -3  521.05   20.40
   4  -1  -3  539.85   22.00
   4  -1  -3  518.75   20.80
   4  -1  -3  557.94   22.00
   4  -1  -3  514.45   21.20
  -4   1   3  531.95   20.30
  -4   1   3  508.35   21.90
  -4   1   3  531.65   20.60
   3  -1  -3  363.56   14.80
   3  -1  -3  357.96   15.40
   3  -1  -3  359.26   14.40
   3  -1  -3  372.56   15.40
  -3   1   3  366.96   14.50
  -3   1   3  360.26   14.90
  -3   1   3  360.46   14.80
   2  -1  -3  581.74   21.40
   2  -1  -3  601.04   20.90
   2  -1  -3  613.54   22.10
   2  -1  -3  590.04   21.90
  -2   1   3  574.34   21.90
  -2   1   3  578.44   21.60
  -2   1   3  557.84   22.20
  -2   1   3  590.24   20.80
   1  -1  -3  887.51   30.20
   1  -1  -3  881.41   31.00
   1  -1  -3  891.81   31.40
   1  -1  -3  894.21   31.40
   1  -1  -3  875.71   30.60
   1  -1  -3  914.71   32.10
  -1   1   3  932.91   33.10
  -1   1   3  891.11   31.40
  -1   1   3  903.41   30.60
  -1   1   3  894.11   30.20
  -1   1   3  911.81   32.60
   0  -1  -3  480.25   17.00
   0  -1  -3  492.55   16.70
   0  -1  -3  472.25   17.00
   0  -1  -3  486.95   16.50
   0  -1  -3  467.25   18.90
   0   1   3  464.65   16.60
   0   1   3  490.95   17.00
   0   1   3  489.85   16.50
   0   1   3  450.25   18.80
   0   1   3  473.75   16.80
  -1  -1  -3  133.99    5.50
  -1  -1  -3  110.09    7.40
  -1  -1  -3  134.69    5.90
   1   1   3  127.09    6.90
   1   1   3  130.89    5.50
   1   1   3  130.09    5.90
  -2  -1  -3   40.20    3.50
  -2  -1  -3   41.50    4.50
  -2  -1  -3   49.50    4.90
  -2  -1  -3   45.60    2.40
  -2  -1  -3   51.69    3.70
   2   1   3   57.49    4.70
   2   1   3   51.29    3.40
   2   1   3   49.80    4.00
  -3  -1  -3  670.03   24.80
  -3  -1  -3  670.83   25.40
  -3  -1  -3  686.83   25.90
  -3  -1  -3  662.73   25.80
   3   1   3  671.83   25.30
   3   1   3  669.93   26.00
   3   1   3  666.63   24.40
  -4  -1  -3  463.25   19.20
  -4  -1  -3  451.25   17.10
  -4  -1  -3  436.86   19.20
  -4  -1  -3  442.26   18.80
   4   1   3  457.55   17.70
   4   1   3  434.06   18.60
   4   1   3  448.16   19.40
  -5  -1  -3  199.88   12.20
  -5  -1  -3  190.08    9.00
  -5  -1  -3  184.48   11.90
  -5  -1  -3  188.28   12.40
  -5  -1  -3  190.98   11.60
   5   1   3  155.78   11.90
   5   1   3  178.18   11.50
   5   1   3  181.68    9.50
  -6  -1  -3  273.57   12.80
  -6  -1  -3  281.67   15.20
  -6  -1  -3  263.07   14.10
  -6  -1  -3  286.47   17.70
  -6  -1  -3  272.27   16.70
   6   1   3  280.67   16.60
   6   1   3  273.77   13.30
   6   1   3  272.17   17.40
  -7  -1  -3   -1.40    6.30
  -7  -1  -3   12.00    3.30
  -7  -1  -3   11.50    5.60
  -7  -1  -3    8.30    3.50
  -7  -1  -3    6.30    3.60
   7   1   3    7.80    4.70
   7   1   3   11.00    4.30
   7   1   3    7.20    3.90
  -8  -1  -3   52.59    8.00
  -8  -1  -3   38.80    7.60
  -8  -1  -3   50.39    9.10
  -8  -1  -3   36.60    9.90
   8   1   3   25.40    6.50
   8   1   3   44.90    8.30
   8  -2  -3   24.80    6.50
   8  -2  -3   20.70    6.10
  -8   2   3   36.20    7.10
  -8   2   3   29.50    6.30
  -8   2   3   20.40    8.90
  -8   2   3   25.20    6.00
  -8   2   3   26.60    6.70
   7  -2  -3   11.80    4.60
   7  -2  -3    9.50    4.10
  -7   2   3   12.80    6.20
  -7   2   3   13.40    4.20
  -7   2   3   10.70    4.10
  -7   2   3   14.90    3.80
   6  -2  -3   46.80    6.80
   6  -2  -3   48.00    6.40
   6  -2  -3   46.30    6.20
  -6   2   3   41.60    5.80
  -6   2   3   42.70    5.00
  -6   2   3   41.80    6.30
  -6   2   3   47.80    6.50
  -6   2   3   42.50    6.00
   5  -2  -3    7.30    2.80
   5  -2  -3    5.50    2.70
   5  -2  -3    9.40    3.40
  -5   2   3    6.10    3.40
  -5   2   3    5.30    2.70
  -5   2   3    9.00    3.40
  -5   2   3   13.80    3.20
   4  -2  -3   13.90    3.40
   4  -2  -3   13.70    2.90
   4  -2  -3   20.40    3.30
   4  -2  -3   13.20    2.30
  -4   2   3   19.30    3.10
  -4   2   3    7.20    3.00
  -4   2   3   13.40    3.10
  -4   2   3   14.60    3.30
   3  -2  -3  217.18   11.20
   3  -2  -3  214.78   10.00
   3  -2  -3  203.38    9.60
  -3   2   3  206.98   10.40
  -3   2   3  212.98   10.20
  -3   2   3  210.88    9.70
  -3   2   3  227.88   10.80
   2  -2  -3  708.03   25.40
   2  -2  -3  685.23   24.90
   2  -2  -3  673.93   24.90
  -2   2   3  699.53   26.10
  -2   2   3  674.33   25.10
  -2   2   3  670.63   26.20
  -2   2   3  671.43   23.60
  -2   2   3  683.33   24.90
   1  -2  -3 1671.13   55.89
   1  -2  -3 1711.13   57.19
   1  -2  -3 1669.23   56.29
   1  -2  -3 1672.83   56.99
  -1   2   3 1618.04   56.19
  -1   2   3 1645.24   58.99
  -1   2   3 1716.83   57.19
  -1   2   3 1671.13   58.89
  -1   2   3 1668.63   57.09
  -1   2   3 1692.83   55.99
   0  -2  -3  648.94   22.70
   0  -2  -3  646.74   23.00
   0  -2  -3  656.73   22.60
   0  -2  -3  678.83   22.90
   0   2   3  651.33   23.10
   0   2   3  688.83   22.90
   0   2   3  648.64   22.60
   0   2   3  608.44   24.90
   0   2   3  645.24   22.60
   0   2   3  670.63   25.20
  -1  -2  -3  165.58    6.00
  -1  -2  -3  166.88    6.50
  -1  -2  -3  166.68    7.20
  -1  -2  -3  168.78    9.10
  -1  -2  -3  174.68    8.80
   1   2   3  163.68    6.00
   1   2   3  167.18    7.20
   1   2   3  172.18    6.50
   1   2   3  160.38    8.30
   1   2   3  174.88    7.50
  -2  -2  -3   12.00    1.30
  -2  -2  -3   15.40    3.30
  -2  -2  -3   14.00    2.80
  -2  -2  -3   12.60    2.30
   2   2   3   15.40    1.50
   2   2   3   11.50    2.30
   2   2   3   11.50    1.80
   2   2   3   13.00    2.40
  -3  -2  -3  153.18    7.70
  -3  -2  -3  142.19    7.10
  -3  -2  -3  148.29    8.30
  -3  -2  -3  157.28    9.80
   3   2   3  149.29    7.90
   3   2   3  146.99    7.20
   3   2   3  159.68    9.60
   3   2   3  146.59    6.50
  -4  -2  -3  290.27   12.50
  -4  -2  -3  284.87   13.50
  -4  -2  -3  286.37   13.10
  -4  -2  -3  266.37   13.00
   4   2   3  291.87   14.00
   4   2   3  265.67   12.20
   4   2   3  284.67   13.30
   4   2   3  283.97   11.70
  -5  -2  -3   91.49    8.00
  -5  -2  -3   81.39    6.10
  -5  -2  -3   90.89    7.30
  -5  -2  -3   87.39    7.60
  -5  -2  -3   88.19    8.00
   5   2   3   91.49    8.60
   5   2   3   85.49    7.10
   5   2   3  107.79    8.60
  -6  -2  -3   72.19    7.80
  -6  -2  -3   73.39    8.20
  -6  -2  -3   65.19    8.00
  -6  -2  -3   69.69    6.20
  -6  -2  -3   69.39    7.20
   6   2   3   68.89    7.70
   6   2   3   67.69    6.70
   6   2   3   56.29    7.50
  -7  -2  -3   97.89   10.00
  -7  -2  -3  119.69   11.40
  -7  -2  -3  102.19   11.00
  -7  -2  -3  106.69    8.50
  -7  -2  -3  130.99   10.50
   7   2   3  125.19   10.00
   7   2   3  114.39   10.70
   7   2   3  107.29   11.10
  -8  -2  -3   -9.90    6.90
  -8  -2  -3    2.70    4.10
  -8  -2  -3   10.10    6.50
  -8  -2  -3    3.10    4.10
   8   2   3    4.00    4.90
   8   2   3    2.50    4.80
   8  -3  -3   12.10    6.30
   8  -3  -3   20.40    6.10
  -8   3   3   19.30    5.50
  -8   3   3   11.70    5.10
  -8   3   3    5.00    6.70
   7  -3  -3   94.49   10.00
   7  -3  -3  102.39    9.90
  -7   3   3   88.49    9.20
  -7   3   3  101.39    8.30
  -7   3   3   85.99   10.10
  -7   3   3   90.19   10.80
  -7   3   3  116.39   11.50
   6  -3  -3  105.39   10.00
   6  -3  -3  102.99    9.20
   6  -3  -3  101.49    9.50
  -6   3   3  112.29    8.00
  -6   3   3  114.89   10.80
  -6   3   3   96.39    9.10
  -6   3   3  117.49    9.20
  -6   3   3  113.39   10.40
   5  -3  -3  213.08   14.00
   5  -3  -3  235.18   14.40
   5  -3  -3  225.18   12.00
  -5   3   3  231.58   11.70
  -5   3   3  214.28   13.60
  -5   3   3  250.27   13.60
  -5   3   3  240.18   15.10
   4  -3  -3  349.77   14.00
   4  -3  -3  359.36   15.70
   4  -3  -3  347.47   16.00
   4  -3  -3  371.26   16.60
  -4   3   3  362.16   15.40
  -4   3   3  363.66   17.20
  -4   3   3  361.96   16.00
  -4   3   3  350.86   16.90
   3  -3  -3   36.80    4.40
   3  -3  -3   41.50    4.10
  -3   3   3   41.30    5.30
  -3   3   3   43.90    5.90
  -3   3   3   40.70    3.90
   2  -3  -3   33.20    3.40
   2  -3  -3   41.60    3.50
   2  -3  -3   35.00    3.80
  -2   3   3   36.80    3.40
  -2   3   3   36.70    1.90
  -2   3   3   40.70    3.90
  -2   3   3   36.30    1.90
  -2   3   3   32.40    4.50
  -2   3   3   36.70    4.70
   1  -3  -3  510.75   18.50
   1  -3  -3  506.45   18.40
   1  -3  -3  476.45   20.20
   1  -3  -3  509.55   17.90
  -1   3   3  492.85   18.20
  -1   3   3  505.65   21.00
  -1   3   3  485.85   18.40
  -1   3   3  496.85   16.80
  -1   3   3  497.65   20.70
   0  -3  -3  714.33   25.20
   0  -3  -3  723.23   25.00
   0  -3  -3  722.93   28.00
   0  -3  -3  727.43   25.50
   0   3   3  720.93   25.10
   0   3   3  697.63   27.80
   0   3   3  730.73   25.50
   0   3   3  724.63   24.90
  -1  -3  -3  199.38   10.50
  -1  -3  -3  192.08    7.20
  -1  -3  -3  200.88    8.40
  -1  -3  -3  202.88    8.40
   1   3   3  195.68    7.20
   1   3   3  198.08    9.90
   1   3   3  191.68    8.20
   1   3   3  195.18    8.30
   1   3   3  197.68    7.50
  -2  -3  -3  944.51   32.50
  -2  -3  -3  957.40   35.80
  -2  -3  -3  982.80   33.90
  -2  -3  -3  927.91   35.20
   2   3   3  963.70   34.10
   2   3   3  909.01   33.60
   2   3   3  942.51   34.30
   2   3   3  963.60   32.70
  -3  -3  -3  336.07   16.50
  -3  -3  -3  357.46   13.80
  -3  -3  -3  362.06   14.90
  -3  -3  -3  358.86   16.30
   3   3   3  375.06   15.60
   3   3   3  349.96   15.10
   3   3   3  351.76   13.60
   3   3   3  352.06   14.60
  -4  -3  -3   16.70    2.70
  -4  -3  -3   20.10    4.20
  -4  -3  -3   20.30    3.50
  -4  -3  -3   22.30    4.00
   4   3   3   14.80    3.50
   4   3   3   21.40    3.60
   4   3   3   27.20    4.30
   4   3   3   21.20    2.90
  -5  -3  -3  323.07   15.70
  -5  -3  -3  340.17   16.60
  -5  -3  -3  337.77   14.80
  -5  -3  -3  345.17   15.80
   5   3   3  328.37   15.10
   5   3   3  322.67   14.10
   5   3   3  332.97   16.20
   5   3   3  323.47   16.40
  -6  -3  -3   -0.70    3.80
  -6  -3  -3    0.70    2.50
  -6  -3  -3    6.10    3.00
  -6  -3  -3    3.30    2.50
  -6  -3  -3    9.90    4.50
   6   3   3    3.50    2.80
   6   3   3    1.20    2.90
   6   3   3    6.10    3.50
  -7  -3  -3   18.70    4.90
  -7  -3  -3   11.40    3.50
  -7  -3  -3   17.00    6.40
  -7  -3  -3   10.70    3.50
  -7  -3  -3   11.50    5.50
   7   3   3    9.40    3.80
   7   3   3   22.20    5.70
   7   3   3    9.80    4.40
  -8  -3  -3   83.79    9.20
  -8  -3  -3   75.19    9.40
  -8  -3  -3   86.39   10.30
  -8  -3  -3   60.39   10.20
   8   3   3   83.69    9.80
   8   3   3   93.19   10.40
   8  -4  -3   55.89    8.60
   8  -4  -3   51.79   10.20
  -8   4   3   64.69   10.20
  -8   4   3   60.29    8.50
   7  -4  -3   -1.30    4.20
   7  -4  -3   -3.90    4.10
  -7   4   3   -0.80    3.20
  -7   4   3    3.50    6.10
  -7   4   3   -1.80    3.70
  -7   4   3    3.40    3.40
   6  -4  -3  165.88   12.60
   6  -4  -3  150.78   11.80
   6  -4  -3  142.79   12.60
  -6   4   3  162.58   11.00
  -6   4   3  159.08   13.90
  -6   4   3  161.48   13.90
  -6   4   3  173.98   12.70
   5  -4  -3   27.00    4.70
   5  -4  -3   20.00    4.70
   5  -4  -3   18.80    4.20
  -5   4   3   22.10    6.00
  -5   4   3   27.50    6.50
  -5   4   3   26.00    4.00
  -5   4   3   23.80    4.20
   4  -4  -3  253.77   12.40
   4  -4  -3  256.27   12.70
   4  -4  -3  243.98   13.10
  -4   4   3  253.37   11.80
  -4   4   3  266.17   14.70
  -4   4   3  240.88   12.50
  -4   4   3  280.97   17.10
   3  -4  -3  162.48    8.70
   3  -4  -3  188.78    9.80
   3  -4  -3  164.08    9.00
  -3   4   3  184.48   12.70
  -3   4   3  182.88    8.60
  -3   4   3  180.98    7.00
  -3   4   3  195.68    9.50
  -3   4   3  177.48   12.50
   2  -4  -3  934.21   33.40
   2  -4  -3  946.11   34.30
   2  -4  -3  909.01   33.90
  -2   4   3  942.01   36.60
  -2   4   3  956.20   36.80
  -2   4   3  939.11   33.40
  -2   4   3  949.90   34.10
   1  -4  -3  222.88    9.30
   1  -4  -3  232.68    9.80
   1  -4  -3  231.78    9.80
   1  -4  -3  211.38   11.80
  -1   4   3  223.28   12.30
  -1   4   3  229.98    9.70
  -1   4   3  247.68   12.40
  -1   4   3  238.38    9.60
   0  -4  -3  327.87   15.70
   0  -4  -3  336.07   12.30
   0  -4  -3  344.77   13.00
   0  -4  -3  331.07   12.80
   0   4   3  325.37   15.60
   0   4   3  324.67   12.70
   0   4   3  355.86   13.10
   0   4   3  327.27   12.20
  -1  -4  -3  896.91   34.60
  -1  -4  -3  850.11   34.20
  -1  -4  -3  903.61   31.60
  -1  -4  -3  887.41   31.80
  -1  -4  -3  882.21   30.00
   1   4   3  899.31   31.70
   1   4   3  889.11   30.90
   1   4   3  903.71   34.10
   1   4   3  895.51   30.00
   1   4   3  925.41   31.70
  -2  -4  -3  393.46   13.90
  -2  -4  -3  401.16   16.10
  -2  -4  -3  387.26   17.50
  -2  -4  -3  405.06   18.00
  -2  -4  -3  400.86   15.60
  -2  -4  -3  388.66   13.90
   2   4   3  407.86   16.00
   2   4   3  389.36   15.60
  -3  -4  -3  984.00   37.20
  -3  -4  -3  967.50   34.00
  -3  -4  -3 1034.30   41.20
  -3  -4  -3  977.70   35.60
   3   4   3  976.10   34.60
   3   4   3  948.91   35.50
   3   4   3  977.40   37.30
  -4  -4  -3  583.34   21.50
  -4  -4  -3  596.34   24.40
  -4  -4  -3  546.95   22.70
  -4  -4  -3  567.64   23.80
   4   4   3  588.14   22.90
   4   4   3  572.04   23.50
   4   4   3  565.64   23.70
   4   4   3  547.75   21.50
  -5  -4  -3  150.48   11.00
  -5  -4  -3  162.18   10.60
  -5  -4  -3  164.48   11.90
  -5  -4  -3  148.49   10.40
   5   4   3  148.39    9.00
   5   4   3  174.38   12.40
   5   4   3  157.78   10.30
   5   4   3  127.39   10.20
  -6  -4  -3  122.89    9.20
  -6  -4  -3  127.89   10.80
  -6  -4  -3  130.49   10.90
  -6  -4  -3  137.99   10.70
   6   4   3  143.29   11.80
   6   4   3  121.59    8.60
   6   4   3  137.89   11.30
   6   4   3  126.19   10.10
  -7  -4  -3   61.89    8.60
  -7  -4  -3   49.40    5.80
  -7  -4  -3   42.30    7.00
  -7  -4  -3   59.89    8.10
   7   4   3   51.09    6.90
   7   4   3   44.50    7.30
  -8  -4  -3   43.00    7.60
  -8  -4  -3   34.00    9.30
  -8  -4  -3   41.10    7.50
  -8  -4  -3   43.10    7.80
  -8  -4  -3   32.10    6.20
   8   4   3   24.20    6.80
   8   4   3   27.60    6.60
   8  -5  -3   -0.60    5.30
   8  -5  -3    4.60    4.50
  -8   5   3   -4.00    4.00
  -8   5   3   -1.50    3.70
  -8   5   3    5.90    7.90
   7  -5  -3  161.08   13.70
   7  -5  -3  180.08   13.90
  -7   5   3  159.78   15.90
  -7   5   3  180.48   14.90
  -7   5   3  175.88   13.80
   6  -5  -3   92.59    9.40
   6  -5  -3  112.79   10.30
  -6   5   3  101.79    9.50
  -6   5   3  102.39    6.80
  -6   5   3  105.09    8.40
  -6   5   3  108.09   12.80
   5  -5  -3    7.40    3.30
   5  -5  -3    6.80    3.50
   5  -5  -3    6.50    3.30
  -5   5   3   12.60    3.00
  -5   5   3    7.80    5.00
  -5   5   3    9.90    4.10
  -5   5   3    6.40    1.90
  -5   5   3    1.30    5.40
   4  -5  -3    4.60    2.80
   4  -5  -3    2.10    2.30
   4  -5  -3   -0.20    2.30
  -4   5   3    1.40    3.30
  -4   5   3    8.80    3.00
  -4   5   3    2.40    1.70
   3  -5  -3  254.27   12.60
   3  -5  -3  268.17   12.30
   3  -5  -3  273.47   13.00
  -3   5   3  294.27   18.10
  -3   5   3  263.37    9.50
  -3   5   3  268.77   12.60
  -3   5   3  279.87   11.70
  -3   5   3  279.47   17.70
   2  -5  -3  107.79    7.10
   2  -5  -3  115.49    7.00
   2  -5  -3  106.59    8.90
   2  -5  -3   99.49    6.90
  -2   5   3  115.09   10.30
  -2   5   3   91.49    5.90
  -2   5   3  103.59    9.50
  -2   5   3   96.59    6.80
   1  -5  -3  715.23   25.80
   1  -5  -3  696.93   23.90
   1  -5  -3  699.13   29.30
   1  -5  -3  710.43   23.90
   1  -5  -3  714.13   26.10
   1  -5  -3  719.13   25.90
  -1   5   3  720.43   26.10
  -1   5   3  719.33   29.70
  -1   5   3  706.43   25.60
  -1   5   3  696.43   29.60
   0  -5  -3   -1.00    1.20
   0  -5  -3    0.10    1.20
   0  -5  -3    1.20    1.00
   0  -5  -3    0.00    2.50
   0   5   3    0.60    1.00
   0   5   3    1.60    1.40
   0   5   3    1.00    1.30
   0   5   3   -0.40    2.60
  -1  -5  -3  491.25   21.90
  -1  -5  -3  488.75   18.20
  -1  -5  -3  475.15   21.40
  -1  -5  -3  494.35   16.50
  -1  -5  -3  500.35   18.70
   1   5   3  462.65   18.40
   1   5   3  464.65   17.80
   1   5   3  507.05   18.40
   1   5   3  488.05   16.50
   1   5   3  482.95   21.20
  -2  -5  -3  792.12   32.20
  -2  -5  -3  807.02   29.30
  -2  -5  -3  818.12   30.00
  -2  -5  -3  813.52   32.70
   2   5   3  796.02   28.70
   2   5   3  806.72   29.90
   2   5   3  821.32   29.80
  -3  -5  -3  128.39   10.00
  -3  -5  -3  127.59   10.20
  -3  -5  -3  121.19    5.30
  -3  -5  -3  128.49    8.10
  -3  -5  -3  137.09    9.10
   3   5   3  118.29    6.30
   3   5   3  116.29    8.90
   3   5   3  108.59    7.90
  -4  -5  -3   96.09    5.30
  -4  -5  -3  110.49    8.90
  -4  -5  -3  112.89    9.60
  -4  -5  -3   93.69    8.70
  -4  -5  -3   97.59    7.60
   4   5   3  103.39    6.80
   4   5   3   79.69    7.50
   4   5   3  100.99    7.70
  -5  -5  -3   81.29    8.10
  -5  -5  -3   70.09    6.80
  -5  -5  -3   87.79    8.70
  -5  -5  -3   54.19    7.30
  -5  -5  -3   75.69    5.90
   5   5   3   70.59    6.90
   5   5   3   75.49    7.90
  -6  -5  -3   35.00    6.40
  -6  -5  -3   43.00    7.10
  -6  -5  -3   49.70    7.40
  -6  -5  -3   38.10    6.30
  -6  -5  -3   35.40    4.70
   6   5   3   40.90    6.20
   6   5   3   33.90    4.70
   6   5   3   34.60    5.50
  -7  -5  -3  158.18   11.00
  -7  -5  -3  162.48   13.90
  -7  -5  -3  178.88   13.50
  -7  -5  -3  173.38   14.00
  -7  -5  -3  150.58   12.70
   7   5   3  132.39   12.10
   7   5   3  141.79   11.70
  -8  -5  -3   -1.70    5.80
  -8  -5  -3   12.30    5.30
  -8  -5  -3    2.00    4.30
   8   5   3    4.90    4.80
   8   5   3    4.30    5.10
   7  -6  -3   64.29    8.80
   7  -6  -3   55.29    8.40
  -7   6   3   73.99   12.20
  -7   6   3   80.89   10.30
   6  -6  -3   32.30    6.30
   6  -6  -3   31.10    5.70
  -6   6   3   30.00    8.30
  -6   6   3   17.30    4.90
  -6   6   3   24.80    5.50
  -6   6   3   24.60    4.10
   5  -6  -3  244.28   16.30
   5  -6  -3  280.47   14.60
   5  -6  -3  292.97   15.20
  -5   6   3  241.88   15.40
  -5   6   3  284.27   12.80
  -5   6   3  291.77   20.90
  -5   6   3  269.07   10.60
  -5   6   3  280.77   20.50
   4  -6  -3   26.90    4.60
   4  -6  -3   17.70    3.80
   4  -6  -3   20.30    4.10
  -4   6   3   16.20    2.80
  -4   6   3   17.80    1.60
  -4   6   3   19.30    1.80
  -4   6   3   29.70    6.90
  -4   6   3   13.30    5.30
  -4   6   3   14.20    3.40
   3  -6  -3  250.37   12.30
   3  -6  -3  251.37   12.50
   3  -6  -3  252.57   13.00
  -3   6   3  236.68   17.20
  -3   6   3  258.47   12.30
  -3   6   3  256.47   11.00
  -3   6   3  229.88   16.80
   2  -6  -3  311.27   16.30
   2  -6  -3  287.47   13.40
   2  -6  -3  295.07   13.10
   2  -6  -3  326.17   13.70
  -2   6   3  307.67   13.50
  -2   6   3  289.37   18.60
  -2   6   3  317.27   17.30
  -2   6   3  307.17   12.50
   1  -6  -3   25.80    1.80
   1  -6  -3   32.10    6.00
   1  -6  -3   27.80    3.30
   1  -6  -3   28.10    3.40
   1  -6  -3   27.90    3.10
   1  -6  -3   27.20    1.80
  -1   6   3   35.50    6.00
  -1   6   3   26.60    2.90
  -1   6   3   31.80    3.60
   0  -6  -3 1100.59   36.90
   0  -6  -3  996.10   41.80
   0  -6  -3 1053.59   37.80
   0  -6  -3 1079.29   37.60
   0   6   3 1034.60   37.60
   0   6   3 1049.70   42.10
   0   6   3 1078.09   36.90
   0   6   3 1086.59   37.70
  -1  -6  -3  560.64   25.00
  -1  -6  -3  560.44   21.20
  -1  -6  -3  548.25   20.60
   1   6   3  541.05   20.80
   1   6   3  549.35   18.80
   1   6   3  559.04   24.30
   1   6   3  547.35   21.10
   1   6   3  552.04   20.50
   1   6   3  553.24   18.80
  -2  -6  -3  269.47   16.80
  -2  -6  -3  267.77   16.40
  -2  -6  -3  252.27   11.80
  -2  -6  -3  247.08   11.00
   2   6   3  249.38   13.20
   2   6   3  267.17   10.90
   2   6   3  253.97   11.70
  -3  -6  -3  661.33   28.30
  -3  -6  -3  634.74   26.00
  -3  -6  -3  665.93   25.20
  -3  -6  -3  668.53   28.70
  -3  -6  -3  632.64   22.60
  -3  -6  -3  647.84   22.60
   3   6   3  668.53   24.60
   3   6   3  661.63   25.80
   3   6   3  706.63   26.40
  -4  -6  -3    9.50    1.80
  -4  -6  -3    7.30    2.90
  -4  -6  -3   10.70    4.20
  -4  -6  -3   10.70    2.80
  -4  -6  -3   17.90    4.90
   4   6   3    5.80    2.80
   4   6   3   11.30    2.60
   4   6   3   12.50    3.30
  -5  -6  -3  165.68   13.50
  -5  -6  -3  164.88    8.40
  -5  -6  -3  186.18   12.00
  -5  -6  -3  193.48   14.10
   5   6   3  173.78   10.50
   5   6   3  181.48   12.00
  -6  -6  -3   48.50    7.80
  -6  -6  -3   54.59    5.40
  -6  -6  -3   55.19    8.60
  -6  -6  -3   47.80    7.20
   6   6   3   57.79    7.60
   6   6   3   58.99    6.00
   6   6   3   41.90    6.40
  -7  -6  -3   11.60    7.20
  -7  -6  -3   16.60    5.70
  -7  -6  -3   28.20    7.00
  -7  -6  -3   20.50    5.30
  -7  -6  -3   17.10    3.90
   7   6   3   27.00    5.80
   7   6   3   29.70    6.70
   7   6   3   13.10    4.20
  -8  -6  -3  119.79   12.50
  -8  -6  -3  137.99   12.90
  -8  -6  -3  146.19   13.00
   8   6   3  103.99   11.90
   8   6   3  128.59   12.30
   7  -7  -3   39.30    7.30
   7  -7  -3   40.00    7.20
  -7   7   3   29.00    9.70
  -7   7   3   39.80    7.10
  -7   7   3   47.50    8.10
   6  -7  -3    0.60    3.80
   6  -7  -3    3.10    3.70
  -6   7   3    6.40    7.00
  -6   7   3    2.10    2.40
  -6   7   3    0.00    3.00
  -6   7   3    2.90    3.70
   5  -7  -3  136.89   11.00
   5  -7  -3  114.59   10.30
  -5   7   3  142.79   15.10
  -5   7   3  130.69    8.30
  -5   7   3  127.49   11.30
  -5   7   3  108.29   15.80
  -5   7   3  120.89   10.40
   4  -7  -3  534.85   23.20
   4  -7  -3  550.74   24.10
   4  -7  -3  549.74   23.70
  -4   7   3  544.65   21.30
  -4   7   3  582.74   23.80
  -4   7   3  565.34   28.70
  -4   7   3  521.85   28.00
   3  -7  -3   11.80    3.00
   3  -7  -3   11.50    3.00
   3  -7  -3   14.10    3.20
  -3   7   3   15.80    3.50
  -3   7   3   16.60    5.50
  -3   7   3   12.60    2.30
  -3   7   3   15.10    5.50
   2  -7  -3  906.11   34.10
   2  -7  -3  927.11   34.10
   2  -7  -3  914.41   33.90
   2  -7  -3  907.21   40.30
  -2   7   3  909.81   32.80
  -2   7   3  942.11   34.20
  -2   7   3  862.21   38.80
  -2   7   3  908.31   39.20
   1  -7  -3  713.93   26.30
   1  -7  -3  713.53   26.60
   1  -7  -3  707.13   24.50
   1  -7  -3  724.43   26.80
   1  -7  -3  709.83   31.50
  -1   7   3  708.43   26.00
  -1   7   3  701.33   26.80
  -1   7   3  679.03   31.50
   0  -7  -3  219.18   10.30
   0  -7  -3  262.37   17.60
   0  -7  -3  214.78    9.90
   0   7   3  218.78    9.30
   0   7   3  225.98   10.20
   0   7   3  228.48   10.10
  -1  -7  -3  225.68    9.70
  -1  -7  -3  220.98   10.30
  -1  -7  -3  174.28   14.50
   1   7   3  204.28    9.90
   1   7   3  221.58    9.90
   1   7   3  213.58    9.70
   1   7   3  202.38   14.50
   1   7   3  215.18    7.80
   1   7   3  220.08    7.80
  -2  -7  -3  106.29    6.70
  -2  -7  -3  111.89   10.60
  -2  -7  -3   84.19    7.00
   2   7   3  106.79    7.50
   2   7   3   92.59    8.90
   2   7   3  110.59    6.80
  -3  -7  -3  348.57   15.10
  -3  -7  -3  379.16   19.20
  -3  -7  -3  372.36   16.40
  -3  -7  -3  358.76   19.30
   3   7   3  368.76   15.10
   3   7   3  356.36   16.00
   3   7   3  347.37   16.10
  -4  -7  -3  698.63   32.30
  -4  -7  -3  699.83   24.60
  -4  -7  -3  707.53   27.50
  -4  -7  -3  707.53   28.80
  -4  -7  -3  715.83   31.40
   4   7   3  736.03   29.00
   4   7   3  683.83   27.10
   4   7   3  700.33   28.40
  -5  -7  -3    2.20    2.40
  -5  -7  -3    5.50    5.10
  -5  -7  -3    1.80    1.60
  -5  -7  -3   -0.10    4.10
  -5  -7  -3    1.10    2.80
   5   7   3    2.70    2.90
   5   7   3    2.20    2.30
   5   7   3    0.00    3.10
  -6  -7  -3   32.90    4.30
  -6  -7  -3   27.00    5.50
  -6  -7  -3   28.30    7.70
  -6  -7  -3   39.20    6.60
  -6  -7  -3   35.40    7.20
   6   7   3   27.50    5.50
   6   7   3   38.40    6.20
   6   7   3   31.40    4.80
  -7  -7  -3   57.29   12.50
  -7  -7  -3   58.89    9.40
  -7  -7  -3   50.79    9.80
  -7  -7  -3   55.19    7.70
   7   7   3   44.20    7.30
   7   7   3   66.79    7.40
  -8  -7  -3    3.70    4.50
  -8  -7  -3   11.80    7.20
  -8  -7  -3    0.50    4.70
   8   7   3    3.00    5.30
   8   7   3    7.20    4.90
   7  -8  -3   -0.50    3.60
   7  -8  -3    1.60    5.30
  -7   8   3   -7.30    8.00
  -7   8   3    3.60    4.50
  -7   8   3    5.00    4.40
   6  -8  -3    4.60    4.00
  -6   8   3    6.30    3.50
   5  -8  -3    0.80    2.80
   5  -8  -3    0.60    3.10
  -5   8   3   10.50    3.40
  -5   8   3    3.10    3.30
  -5   8   3   -2.20    1.90
  -5   8   3    1.30    5.90
   4  -8  -3   46.40    6.10
   4  -8  -3   48.80    6.10
  -4   8   3   56.99   11.10
  -4   8   3   59.69    7.40
  -4   8   3   64.49   10.90
  -4   8   3   59.79    5.10
   3  -8  -3  807.92   31.60
   3  -8  -3  798.82   32.20
   3  -8  -3  848.32   32.30
  -3   8   3  824.52   32.00
  -3   8   3  801.72   37.60
  -3   8   3  798.42   29.80
   2  -8  -3   26.40    3.90
   2  -8  -3   26.00    3.90
   2  -8  -3   23.20    6.30
   2  -8  -3   29.00    3.90
  -2   8   3   26.70    3.20
  -2   8   3   29.90    4.00
   1  -8  -3  184.38    7.60
   1  -8  -3  180.48    9.40
   1  -8  -3  184.78   15.10
   1  -8  -3  200.38   12.40
  -1   8   3  205.18    9.80
  -1   8   3  183.38    8.90
   0  -8  -3  515.65   19.90
   0  -8  -3  499.85   19.10
   0  -8  -3  524.95   25.80
   0   8   3  504.45   20.00
   0   8   3  508.35   19.00
   0   8   3  538.15   25.60
   0   8   3  499.35   21.10
  -1  -8  -3   23.40    3.00
  -1  -8  -3   31.30    4.00
  -1  -8  -3   19.40    5.60
   1   8   3   30.20    6.70
   1   8   3   22.80    3.20
   1   8   3   26.80    2.00
   1   8   3   25.30    3.50
   1   8   3   32.30    3.80
  -2  -8  -3  299.77   13.90
  -2  -8  -3  280.77   19.40
  -2  -8  -3  303.27   12.80
  -2  -8  -3  323.87   21.60
   2   8   3  299.47   13.80
   2   8   3  283.97   12.90
   2   8   3  296.57   16.60
   2   8   3  315.87   13.90
  -3  -8  -3    2.10    4.40
  -3  -8  -3   15.90    2.90
  -3  -8  -3   21.50    5.70
  -3  -8  -3    9.50    2.90
   3   8   3   12.90    3.10
   3   8   3   16.00    3.70
   3   8   3   14.20    2.80
  -4  -8  -3  544.75   27.10
  -4  -8  -3  551.44   22.60
  -4  -8  -3  521.95   23.70
  -4  -8  -3  589.34   27.80
   4   8   3  566.54   23.90
   4   8   3  543.25   24.00
   4   8   3  576.94   22.60
  -5  -8  -3  579.24   25.60
  -5  -8  -3  585.14   28.40
  -5  -8  -3  541.15   20.50
  -5  -8  -3  588.84   24.00
  -5  -8  -3  579.84   28.40
   5   8   3  569.34   23.60
   5   8   3  542.45   25.40
   5   8   3  602.44   25.30
  -6  -8  -3   29.40    8.30
  -6  -8  -3   18.30    6.80
  -6  -8  -3   24.60    4.90
  -6  -8  -3   37.30    6.60
   6   8   3   28.60    5.80
   6   8   3   34.60    5.20
   6   8   3   24.40    6.00
  -7  -8  -3    2.30    6.50
  -7  -8  -3    2.20    3.60
  -7  -8  -3    0.50    3.60
   7   8   3    4.20    4.80
   7   8   3    0.50    4.10
   7   8   3   -0.60    6.60
  -8  -8  -3    4.60    4.30
  -8  -8  -3   -5.90    7.40
  -8  -8  -3   -3.60    8.10
   8   8   3   -0.20    5.00
   8   8   3   -2.40    4.80
   7  -9  -3   84.89   10.50
   7  -9  -3   83.49   10.40
  -7   9   3   76.99   14.80
  -7   9   3   88.29   11.20
  -7   9   3   68.59    9.40
   6  -9  -3    0.40    4.10
   6  -9  -3    1.20    3.80
  -6   9   3    2.40    4.10
  -6   9   3    2.20    8.10
  -6   9   3    4.60    4.20
   5  -9  -3  141.49   11.80
   5  -9  -3  152.68   12.60
  -5   9   3  127.49   11.10
  -5   9   3  128.69   16.40
  -5   9   3  117.49   11.20
   4  -9  -3  164.38   12.10
   4  -9  -3  159.08   11.90
  -4   9   3  182.48   18.00
  -4   9   3  172.08   12.30
  -4   9   3  162.78    8.40
   3  -9  -3   95.89    8.30
   3  -9  -3  107.19    8.90
  -3   9   3  108.29   13.10
  -3   9   3   99.89    6.70
  -3   9   3  109.99    9.00
  -3   9   3   92.19    8.20
   2  -9  -3  741.53   29.20
   2  -9  -3  730.13   34.50
   2  -9  -3  709.93   28.80
  -2   9   3  756.52   35.60
  -2   9   3  738.73   28.90
  -2   9   3  736.83   27.50
  -2   9   3  756.02   29.20
   1  -9  -3  220.58   10.70
   1  -9  -3  212.08    8.80
   1  -9  -3  227.38   11.20
  -1   9   3  215.88   10.90
  -1   9   3  206.48   17.80
  -1   9   3  217.98   10.20
  -1   9   3  199.68    9.90
   0  -9  -3  163.68   10.40
   0  -9  -3  166.68    8.80
   0  -9  -3  198.08   17.20
   0  -9  -3  187.18    8.40
   0   9   3  176.18    8.10
   0   9   3  191.48   11.80
   0   9   3  200.98   17.00
   0   9   3  179.28    9.40
  -1  -9  -3  358.16   16.50
  -1  -9  -3  431.86   26.60
  -1  -9  -3  380.76   15.60
   1   9   3  393.46   16.20
   1   9   3  385.96   16.50
   1   9   3  373.06   13.80
   1   9   3  369.56   23.40
   1   9   3  387.06   16.20
  -2  -9  -3   35.70    4.80
  -2  -9  -3   30.50    6.70
  -2  -9  -3   41.60    4.10
   2   9   3   40.40    5.00
   2   9   3   35.00    4.50
   2   9   3   34.80    4.20
   2   9   3   38.50    7.80
  -3  -9  -3  329.27   23.30
  -3  -9  -3  398.36   17.90
  -3  -9  -3  402.16   16.40
  -3  -9  -3  383.96   24.50
   3   9   3  380.16   17.50
   3   9   3  403.36   17.90
   3   9   3  377.26   16.50
  -4  -9  -3   -0.90    1.90
  -4  -9  -3   10.20    6.80
  -4  -9  -3    4.10    3.20
   4   9   3    0.90    2.80
   4   9   3    6.00    2.80
  -5  -9  -3    3.60    5.40
  -5  -9  -3    5.70    3.10
  -5  -9  -3    4.30    3.30
  -5  -9  -3   12.30    7.30
   5   9   3    7.40    3.20
   5   9   3    3.10    3.30
   5   9   3    0.70    3.10
  -6  -9  -3  196.28   14.90
  -6  -9  -3  192.98   17.30
  -6  -9  -3  184.18   13.10
   6   9   3  202.98   15.50
   6   9   3  192.98   12.80
   6   9   3  193.78   14.30
  -7  -9  -3   13.80    5.30
  -7  -9  -3   16.10    5.00
  -7  -9  -3    7.10    7.20
   7   9   3    8.10    5.30
   7   9   3   10.70    5.30
   7   9   3    9.60    4.60
   7 -10  -3   33.40    7.20
   7 -10  -3   27.50    7.10
  -7  10   3   39.70   13.20
  -7  10   3   33.50    6.80
  -7  10   3   36.70    7.90
   6 -10  -3  292.97   20.50
   6 -10  -3  314.77   20.60
  -6  10   3  314.97   20.20
  -6  10   3  324.27   27.90
  -6  10   3  328.07   21.90
   5 -10  -3   24.00    5.30
   5 -10  -3   22.70    5.80
  -5  10   3   23.30    5.30
  -5  10   3   19.40    9.90
  -5  10   3   13.30    4.90
   4 -10  -3  172.78   12.70
   4 -10  -3  169.68   12.80
  -4  10   3  151.68   12.10
  -4  10   3  157.58   12.20
  -4  10   3  158.58    8.20
  -4  10   3  155.98   17.90
   3 -10  -3   73.49    7.60
  -3  10   3   78.49    9.10
  -3  10   3   73.09   12.10
  -3  10   3   86.69    6.30
  -3  10   3   89.19    8.50
   2 -10  -3  177.08   11.40
   2 -10  -3  179.28   17.20
   2 -10  -3  180.88   11.90
   2 -10  -3  178.68    7.00
  -2  10   3  197.18   12.50
  -2  10   3  181.68   11.40
  -2  10   3  185.48    9.20
  -2  10   3  200.48   18.80
   1 -10  -3  853.11   31.50
   1 -10  -3  790.02   38.50
   1 -10  -3  850.01   32.10
   1 -10  -3  839.82   29.30
  -1  10   3  811.62   30.70
  -1  10   3  810.62   31.80
  -1  10   3  754.22   38.40
   0 -10  -3  106.59    6.90
   0 -10  -3   99.39   12.60
   0 -10  -3  102.09    7.40
   0 -10  -3  116.89    8.80
   0  10   3  128.69   14.00
   0  10   3  104.79    6.60
   0  10   3  115.09    8.30
   0  10   3  105.49    7.70
  -1 -10  -3   22.20    3.50
  -1 -10  -3   36.90    8.70
  -1 -10  -3   23.70    4.00
  -1 -10  -3   15.70    3.10
   1  10   3   23.40    3.90
   1  10   3   16.20    6.50
   1  10   3   23.80    3.80
   1  10   3   21.90    2.20
  -2 -10  -3  461.75   20.50
  -2 -10  -3  486.85   26.40
  -2 -10  -3  458.45   18.70
   2  10   3  479.05   19.70
   2  10   3  458.75   28.40
   2  10   3  471.05   20.30
   2  10   3  474.15   20.20
  -3 -10  -3   31.00    8.70
  -3 -10  -3   30.60    4.90
  -3 -10  -3   33.70    4.00
  -3 -10  -3   22.90    7.30
   3  10   3   32.20    5.20
   3  10   3   31.00    5.20
   3  10   3   34.30    4.60
  -4 -10  -3  160.48   12.10
  -4 -10  -3  170.88   17.00
  -4 -10  -3  149.09    9.80
  -4 -10  -3  145.89   15.90
   4  10   3  164.08   10.80
   4  10   3  138.99   11.40
   4  10   3  144.49   11.30
  -5 -10  -3    8.70    6.60
  -5 -10  -3    7.20    3.10
  -5 -10  -3    5.00    3.60
   5  10   3    7.30    3.50
   5  10   3    7.10    3.90
   5  10   3    6.80    3.80
  -6 -10  -3   17.40    4.50
  -6 -10  -3   12.80    7.50
  -6 -10  -3   14.20    5.10
   6  10   3   24.20    5.90
   6  10   3   23.10    5.70
  -7 -10  -3   98.19    9.90
  -7 -10  -3   99.49   11.30
  -7 -10  -3  110.39   14.50
   7  10   3  101.69   11.20
   7  10   3   98.49   10.00
   7  10   3  100.49   11.70
   6 -11  -3    8.60    4.50
  -6  11   3   14.00    5.30
  -6  11   3   -4.80    9.70
  -6  11   3    5.60    4.70
   5 -11  -3  203.68   16.90
   5 -11  -3  212.58   15.70
  -5  11   3  231.48   15.90
  -5  11   3  208.28   16.00
  -5  11   3  175.38   21.00
   4 -11  -3    3.00    3.50
   4 -11  -3    1.80    3.50
  -4  11   3    3.10    3.10
  -4  11   3   -1.70    2.70
  -4  11   3    0.10    7.50
   3 -11  -3   24.50    4.70
  -3  11   3   22.60    3.30
  -3  11   3   19.00    4.10
  -3  11   3   15.80    9.00
   2 -11  -3   82.39    7.50
   2 -11  -3   70.49    7.50
   2 -11  -3   79.69   13.10
   2 -11  -3   70.79    3.80
  -2  11   3   74.09    6.20
  -2  11   3   72.79    7.00
  -2  11   3   72.59    7.30
  -2  11   3   90.19   14.30
   1 -11  -3  248.58   12.50
   1 -11  -3  246.88   13.10
   1 -11  -3  246.38   10.60
   1 -11  -3  292.07   22.90
  -1  11   3  245.68   11.90
  -1  11   3  252.87   12.10
  -1  11   3  276.67   22.40
  -1  11   3  247.68   13.00
   0 -11  -3 1137.49   42.80
   0 -11  -3 1116.79   41.40
   0 -11  -3 1140.39   50.59
   0 -11  -3 1131.19   40.70
   0  11   3 1137.59   42.40
   0  11   3 1109.59   40.30
   0  11   3 1143.89   49.90
   0  11   3 1133.89   41.80
  -1 -11  -3  136.79   10.10
  -1 -11  -3  143.39   15.90
  -1 -11  -3  162.98    9.50
  -1 -11  -3  161.88    9.90
   1  11   3  154.58   15.50
   1  11   3  143.69    9.80
   1  11   3  150.28   10.10
   1  11   3  137.89    6.50
  -2 -11  -3   28.30    3.80
  -2 -11  -3   26.80    4.70
  -2 -11  -3   31.50    9.00
   2  11   3   25.70    7.90
   2  11   3   38.30    4.80
   2  11   3   32.80    4.80
  -3 -11  -3  170.28    9.20
  -3 -11  -3  137.69   16.60
  -3 -11  -3  219.08   19.20
   3  11   3  178.98   18.40
   3  11   3  195.18   13.00
   3  11   3  174.08   11.30
  -4 -11  -3    5.30    2.60
  -4 -11  -3    2.00    6.40
  -4 -11  -3    0.60    2.60
   4  11   3    2.50    2.60
   4  11   3   -1.00    2.40
   4  11   3    4.00    3.00
  -5 -11  -3  111.49   10.90
  -5 -11  -3  118.79   14.70
  -5 -11  -3  130.79    9.50
   5  11   3  119.29   11.20
   5  11   3  110.49   11.20
   5  11   3  114.69    9.80
  -6 -11  -3   10.80    7.80
  -6 -11  -3   11.10    4.10
   6  11   3    2.00    3.80
   6  11   3   -0.50    3.60
   6  11   3   -1.10    4.30
  -7 -11  -3    5.80    9.20
  -7 -11  -3    3.50    4.40
   7  11   3    2.90    4.80
   7  11   3   -0.20    5.30
   7  11   3    5.60    4.30
   6 -12  -3  121.49   13.00
   6 -12  -3  119.69   12.60
  -6  12   3   98.99   11.30
  -6  12   3   82.89   11.10
  -6  12   3  109.19   18.20
   5 -12  -3    8.80    4.30
   5 -12  -3   10.30    4.70
  -5  12   3    3.80    3.60
  -5  12   3    5.30    4.30
  -5  12   3    5.10    9.30
   4 -12  -3  218.58   15.80
   4 -12  -3  236.68   16.40
  -4  12   3  218.48   15.70
  -4  12   3  235.58   23.90
  -4  12   3  248.68   16.90
  -4  12   3  214.18   10.60
   3 -12  -3    2.40    2.70
   3 -12  -3    1.80    2.80
  -3  12   3    0.80    3.00
  -3  12   3    4.30    2.30
  -3  12   3   15.70    8.40
  -3  12   3    3.00    2.80
   2 -12  -3  109.49   10.10
   2 -12  -3   96.39   15.50
  -2  12   3   94.79    8.50
  -2  12   3  126.39   16.20
  -2  12   3  102.79    7.60
  -2  12   3   99.59    9.10
   1 -12  -3   30.20    5.10
   1 -12  -3   23.60    4.20
   1 -12  -3   32.70    3.50
   1 -12  -3   30.90    9.80
  -1  12   3   25.80    4.10
  -1  12   3   32.20    4.30
  -1  12   3   26.50    5.20
  -1  12   3   26.50    9.00
   0 -12  -3   18.90    7.80
   0 -12  -3   30.50    4.30
   0 -12  -3   23.30    4.70
   0  12   3   26.30    4.20
   0  12   3   34.70    3.90
   0  12   3   26.90    4.40
   0  12   3   20.60    8.20
  -1 -12  -3  818.52   31.90
  -1 -12  -3  786.42   41.10
  -1 -12  -3  818.62   31.40
  -1 -12  -3  849.52   33.40
   1  12   3  783.02   42.50
   1  12   3  876.21   33.00
   1  12   3  835.32   29.50
   1  12   3  860.51   32.90
  -2 -12  -3   39.40    9.60
  -2 -12  -3   37.10    5.30
  -2 -12  -3   53.19    5.20
   2  12   3   41.70    5.70
   2  12   3   33.00    9.90
   2  12   3   48.60    5.80
  -3 -12  -3    6.60    3.20
  -3 -12  -3    3.80    2.30
  -3 -12  -3    3.80    3.10
  -3 -12  -3    8.40    7.30
   3  12   3    1.40    3.30
   3  12   3    7.30    3.20
  -4 -12  -3    2.10    6.40
  -4 -12  -3    4.30    3.70
  -4 -12  -3    5.00    2.50
   4  12   3    5.60    3.20
   4  12   3    3.60    3.30
   4  12   3    7.50    3.40
  -5 -12  -3   26.20    4.50
  -5 -12  -3   12.90    8.50
  -5 -12  -3   29.30    6.00
   5  12   3   25.70    5.70
   5  12   3   18.90    5.00
   5  12   3   11.80    4.50
  -6 -12  -3   54.69   12.10
  -6 -12  -3   60.49    8.90
  -6 -12  -3   57.69    7.60
   6  12   3   68.99    8.30
   6  12   3   50.89    7.90
  -7 -12  -3   44.20   11.80
  -7 -12  -3   24.80    6.10
  -7 -12  -3   18.80    6.20
   7  12   3   23.50    6.70
   7  12   3   21.80    7.40
   6 -13  -3  103.89   12.40
   6 -13  -3  113.39   12.40
  -6  13   3  100.49   11.00
  -6  13   3   87.49   19.00
  -6  13   3   78.99   11.00
   5 -13  -3   75.99   11.60
   5 -13  -3   94.69   10.70
  -5  13   3   93.79   10.60
  -5  13   3   89.79   17.80
  -5  13   3   79.39   10.40
   4 -13  -3    2.00    3.30
   4 -13  -3    0.30    3.60
  -4  13   3   -8.40    9.00
  -4  13   3   -3.60    3.50
  -4  13   3    1.50    4.00
   3 -13  -3  519.85   24.00
   3 -13  -3  541.35   23.70
  -3  13   3  519.25   23.60
  -3  13   3  489.15   23.60
  -3  13   3  518.95   36.50
  -3  13   3  470.55   20.40
   2 -13  -3   33.70    5.40
   2 -13  -3   37.30    3.30
   2 -13  -3   31.20   13.40
   2 -13  -3   28.30    5.30
  -2  13   3   26.30   10.50
  -2  13   3   24.60    4.10
  -2  13   3   34.30    6.00
  -2  13   3   37.80    5.80
   1 -13  -3   52.69    7.20
   1 -13  -3   55.79    4.90
   1 -13  -3   52.29    6.10
   1 -13  -3   64.79   13.30
  -1  13   3   56.09    6.00
  -1  13   3   45.00    6.30
  -1  13   3   53.69    5.80
  -1  13   3   39.90   11.40
   0 -13  -3   99.49   15.80
   0 -13  -3  130.69    8.50
   0 -13  -3  124.29    8.90
   0 -13  -3  109.09    9.90
   0  13   3  116.69    7.70
   0  13   3   87.29    8.50
   0  13   3  102.89    8.70
   0  13   3  117.29   15.80
  -1 -13  -3   31.40    4.20
  -1 -13  -3   28.80    4.50
  -1 -13  -3   30.40    5.60
  -1 -13  -3   26.80    9.90
   1  13   3   32.90    3.30
   1  13   3   35.00    5.00
   1  13   3   53.89   12.10
   1  13   3   27.80    5.30
  -2 -13  -3  320.97   27.40
  -2 -13  -3  374.96   15.80
  -2 -13  -3  344.57   17.00
  -2 -13  -3  358.86   18.00
   2  13   3  362.46   17.60
   2  13   3  340.87   20.30
  -3 -13  -3   74.39    6.30
  -3 -13  -3   94.09    9.30
  -3 -13  -3   67.49    7.90
  -3 -13  -3   72.89   13.80
   3  13   3   67.59    7.80
   3  13   3   75.99    9.60
  -4 -13  -3    5.70    3.40
  -4 -13  -3   14.20    4.40
  -4 -13  -3    4.40    7.70
  -4 -13  -3    8.20    2.80
   4  13   3    8.90    3.40
   4  13   3    8.00    3.80
  -5 -13  -3   77.79    9.70
  -5 -13  -3   88.59    7.60
   5  13   3  112.39   10.30
  -6 -13  -3   44.20   11.90
  -6 -13  -3   34.70    7.70
   6  13   3   43.10    7.40
   6  13   3   26.60    6.70
   5 -14  -3  214.98   17.20
   5 -14  -3  214.38   17.20
  -5  14   3  213.18   16.40
  -5  14   3  185.28   25.00
  -5  14   3  198.68   16.80
   4 -14  -3   95.49   10.70
   4 -14  -3   92.39   10.20
  -4  14   3   98.69   19.00
  -4  14   3   76.79    9.50
  -4  14   3  102.49   10.90
   3 -14  -3   11.10    4.60
   3 -14  -3    0.00    3.30
  -3  14   3    1.30    2.40
  -3  14   3    7.20    9.90
  -3  14   3    5.40    3.70
  -3  14   3    6.10    3.80
   2 -14  -3  334.07   16.60
   2 -14  -3  266.07   18.30
  -2  14   3  316.07   22.70
  -2  14   3  337.47   29.90
  -2  14   3  318.77   14.80
  -2  14   3  336.57   19.60
   1 -14  -3   22.70    5.10
   1 -14  -3   33.10    6.80
   1 -14  -3   20.00   11.60
   1 -14  -3   26.90    3.90
  -1  14   3   29.10   11.60
  -1  14   3   20.60    4.60
  -1  14   3   22.30    4.20
  -1  14   3   22.00    4.10
   0 -14  -3   41.10   11.80
   0 -14  -3   62.79    6.40
   0 -14  -3   46.90    5.30
   0 -14  -3   53.69    7.50
   0  14   3   43.70    5.90
   0  14   3   43.80   12.20
   0  14   3   56.59    5.30
   0  14   3   64.59    7.50
  -1 -14  -3   90.59    7.90
  -1 -14  -3   81.29    7.20
  -1 -14  -3   90.79   14.70
  -1 -14  -3  105.09   10.10
   1  14   3   87.69    5.70
   1  14   3   97.99    9.00
   1  14   3   66.59    7.60
   1  14   3   74.69   14.50
  -2 -14  -3    0.70    3.10
  -2 -14  -3    0.30    3.30
  -2 -14  -3    0.10    2.20
   2  14   3    2.40    3.10
   2  14   3   -0.40    2.30
  -3 -14  -3  164.48   12.80
  -3 -14  -3  179.48   10.80
  -3 -14  -3  187.68   14.30
  -3 -14  -3  162.98   19.90
   3  14   3  167.78   13.40
   3  14   3  184.58   13.30
  -4 -14  -3   64.49    8.60
  -4 -14  -3   91.59    7.30
  -4 -14  -3   86.59   15.70
  -4 -14  -3   75.99    8.90
   4  14   3  101.09    9.40
   4  14   3   89.79   10.00
  -5 -14  -3   28.70    6.70
  -5 -14  -3   20.30   10.90
  -5 -14  -3   16.20    5.50
   5  14   3   25.40    5.80
   5  14   3   24.50    6.10
  -6 -14  -3   12.90    5.40
  -6 -14  -3   15.70   11.10
  -6 -14  -3    9.80    5.20
   6  14   3    8.20    5.90
   6  14   3   21.60    5.80
   5 -15  -3   11.00    5.80
   5 -15  -3   17.10    6.50
  -5  15   3   12.50    5.70
  -5  15   3   -3.40   13.60
  -5  15   3   17.60    5.70
   4 -15  -3   68.89    9.40
   4 -15  -3   68.99    9.20
  -4  15   3   80.69    9.90
  -4  15   3   73.59    9.50
  -4  15   3   46.90   16.50
   3 -15  -3   81.79    9.90
   3 -15  -3   71.79    8.70
  -3  15   3   61.09    7.50
  -3  15   3   69.29    9.10
  -3  15   3   65.49   16.70
  -3  15   3   52.59    7.70
   2 -15  -3  114.19   10.60
   2 -15  -3  128.89   12.00
  -2  15   3   96.89   10.20
  -2  15   3  125.69   19.60
  -2  15   3  112.49   10.00
  -2  15   3  130.19    9.40
   1 -15  -3  119.39   20.60
   1 -15  -3  137.29    9.00
   1 -15  -3  129.99   10.30
   1 -15  -3  149.59   12.70
  -1  15   3  123.99   18.70
  -1  15   3  164.18   11.20
  -1  15   3  131.89   11.40
  -1  15   3  137.69   10.10
   0 -15  -3   47.90    7.10
   0 -15  -3   51.69   13.80
   0 -15  -3   52.29    5.70
   0 -15  -3   53.49    6.20
   0  15   3   43.70   15.10
   0  15   3   51.39    7.20
   0  15   3   47.60    5.40
   0  15   3   49.20    6.00
  -1 -15  -3   24.10    4.70
  -1 -15  -3   16.20    5.00
  -1 -15  -3   17.60   12.20
  -1 -15  -3   26.30    4.50
   1  15   3   22.40    3.40
   1  15   3   27.00    5.20
   1  15   3   17.00    4.20
  -2 -15  -3  138.79   12.20
  -2 -15  -3   98.49   17.30
  -2 -15  -3  136.89    9.40
  -2 -15  -3  129.99   10.90
   2  15   3  151.88   12.00
   2  15   3  133.09   11.60
  -3 -15  -3    7.80    2.90
  -3 -15  -3   -4.20    8.50
  -3 -15  -3    9.10    4.20
  -3 -15  -3    3.30    3.90
   3  15   3    5.50    4.00
   3  15   3    4.30    3.90
  -4 -15  -3   85.19   10.30
  -4 -15  -3  106.49   17.40
  -4 -15  -3   68.29    7.50
  -4 -15  -3   98.79   10.20
   4  15   3   96.49    9.70
   4  15   3   84.29   10.00
  -5 -15  -3   43.80    7.40
  -5 -15  -3   36.90    7.00
  -5 -15  -3   28.60   12.50
   5  15   3   39.00    7.30
   5  15   3   35.50    6.90
  -6 -15  -3   55.09    9.30
  -6 -15  -3   51.29    8.40
  -6 -15  -3   43.20   14.60
   6  15   3   48.70    8.30
   6  15   3   41.90    8.10
   4 -16  -3   43.70    8.10
   4 -16  -3   50.19    8.20
  -4  16   3   37.70   16.70
  -4  16   3   58.09    8.80
  -4  16   3   53.69    8.90
   3 -16  -3   79.19    9.30
   3 -16  -3   92.99   11.10
  -3  16   3   87.59    9.80
  -3  16   3   58.59    8.70
  -3  16   3   60.19   17.40
   2 -16  -3   55.29    7.30
   2 -16  -3   47.60    8.60
  -2  16   3   33.10   14.20
  -2  16   3   43.50    5.80
  -2  16   3   36.70    6.20
  -2  16   3   69.69    8.80
   1 -16  -3   58.49    8.30
   1 -16  -3   50.09    5.90
   1 -16  -3   67.69    7.80
  -1  16   3   65.29    7.10
  -1  16   3   50.19    7.40
  -1  16   3   76.79   18.30
  -1  16   3   61.59    6.90
   0 -16  -3  169.78   13.70
   0 -16  -3  148.09   22.70
   0 -16  -3  169.58   11.90
   0 -16  -3  166.98   11.20
   0  16   3  130.69   21.50
   0  16   3  169.58   13.50
   0  16   3  175.78   10.70
   0  16   3  162.88   12.20
  -1 -16  -3   70.79    7.00
  -1 -16  -3   65.39    8.50
  -1 -16  -3   70.59    7.50
  -1 -16  -3   75.69   17.40
   1  16   3   76.89    8.60
   1  16   3   76.19    8.30
  -2 -16  -3    3.10    2.30
  -2 -16  -3  -10.10   10.30
  -2 -16  -3   -1.50    3.00
  -2 -16  -3    2.10    3.60
   2  16   3    1.30    3.50
   2  16   3    3.60    3.70
  -3 -16  -3   27.90    4.30
  -3 -16  -3   19.90    5.50
  -3 -16  -3   43.70   12.60
  -3 -16  -3   22.30    5.60
   3  16   3   21.20    8.30
   3  16   3   17.40    5.40
  -4 -16  -3   13.30    5.10
  -4 -16  -3    4.90   11.30
  -4 -16  -3    5.60    4.50
   4  16   3   10.60    5.30
   4  16   3   13.50    4.90
  -5 -16  -3   -4.30   11.10
  -5 -16  -3   -0.50    4.70
  -5 -16  -3    0.50    4.40
   5  16   3   -0.50    4.70
   5  16   3    5.70    6.10
   3 -17  -3   18.70    6.80
   3 -17  -3   17.70    5.50
  -3  17   3   21.10    6.40
  -3  17   3   22.30    6.20
  -3  17   3   23.00   16.20
   2 -17  -3   65.19    9.30
   2 -17  -3   55.49    7.90
  -2  17   3   68.09    8.20
  -2  17   3   56.29    8.70
  -2  17   3   66.19    7.20
  -2  17   3   49.50   18.60
   1 -17  -3  195.18   14.10
   1 -17  -3  197.28   15.60
  -1  17   3  216.28   16.30
  -1  17   3  214.08   13.80
  -1  17   3  174.88   14.20
  -1  17   3  212.78   27.80
   0 -17  -3   50.49    8.20
   0 -17  -3   52.69    6.80
   0 -17  -3   68.99   20.50
   0 -17  -3   71.49    7.60
   0  17   3   49.90    9.20
   0  17   3   60.69    7.30
   0  17   3   65.79   13.10
  -1 -17  -3   42.90   16.20
  -1 -17  -3   37.50    5.40
  -1 -17  -3   36.30    7.40
  -1 -17  -3   44.40    6.50
   1  17   3   44.40    7.00
   1  17   3   38.40    6.70
  -2 -17  -3   67.89    9.10
  -2 -17  -3   60.59    6.60
  -2 -17  -3   68.79    8.30
  -2 -17  -3   50.69   16.10
   2  17   3   69.69    8.70
   2  17   3   82.09    9.90
  -3 -17  -3   12.80    4.90
  -3 -17  -3    8.30    4.90
  -3 -17  -3    7.10   13.50
   3  17   3    2.70    4.20
  -4 -17  -3   52.79    8.30
  -4 -17  -3   39.70    7.30
  -4 -17  -3   52.49   16.50
   4  17   3   58.89    8.60
   4  17   3   58.89    9.00
  -5 -17  -3   97.29   20.10
  -5 -17  -3   84.19   11.00
  -5 -17  -3   72.89   10.50
   5  17   3   99.19   11.30
   5  17   3   82.89   10.70
   3 -18  -3   76.59   10.60
   3 -18  -3   77.09    9.70
  -3  18   3   78.69   10.20
  -3  18   3   89.99   10.50
  -3  18   3   97.39   23.90
   2 -18  -3   57.79    9.40
   2 -18  -3   66.09    8.50
  -2  18   3   57.79    8.60
  -2  18   3   51.79   21.60
  -2  18   3   54.99    9.00
   1 -18  -3   31.00    7.10
   1 -18  -3   36.30    6.50
  -1  18   3   27.20    6.40
  -1  18   3   25.90    5.80
  -1  18   3   28.90    5.90
   0 -18  -3  200.68   13.90
   0 -18  -3  197.18   16.40
   0 -18  -3  185.88   13.30
   0  18   3  202.68   16.10
   0  18   3  225.68   15.50
  -1 -18  -3  121.49    9.70
  -1 -18  -3  104.39   11.50
  -1 -18  -3  108.29   10.10
  -1 -18  -3   60.89   20.60
   1  18   3  102.69   11.20
   1  18   3  116.49   11.40
  -2 -18  -3   25.70    6.00
  -2 -18  -3   53.59   18.80
  -2 -18  -3   28.90    6.90
   2  18   3   26.60    6.00
   2  18   3   27.40    6.40
  -3 -18  -3    7.00    5.30
  -3 -18  -3    5.90    4.90
  -3 -18  -3   25.50   15.50
   3  18   3    7.30    4.30
   3  18   3   13.80    5.30
  -4 -18  -3    1.00    3.90
  -4 -18  -3    7.00   14.40
  -4 -18  -3    3.80    4.80
   4  18   3   -2.90    4.40
   4  18   3    3.00    5.10
   1 -19  -3  100.99   11.70
   1 -19  -3   73.29   10.30
  -1  19   3   86.19    9.20
  -1  19   3   74.49   10.70
   0 -19  -3    8.70    5.00
   0 -19  -3   15.30    5.10
   0  19   3    4.30    5.00
   0  19   3    4.60    4.80
  -1 -19  -3  102.69   10.50
  -1 -19  -3  145.59   14.20
  -1 -19  -3  123.99   27.70
   1  19   3  104.39   10.90
   1  19   3  126.39   12.70
  -2 -19  -3  125.39   13.00
  -2 -19  -3   88.49   24.50
  -2 -19  -3  109.69   13.00
   2  19   3  120.99   12.50
   2  19   3  135.59   12.70
  -3 -19  -3   -0.80    4.70
  -3 -19  -3   -0.80    4.80
  -3 -19  -3  -21.60   15.00
   3  19   3    6.40    5.00
   3  19   3    5.10    5.00
   2  18  -4    7.70    5.50
   2  18  -4   15.30    5.40
  -2 -18   4    3.00   17.40
  -2 -18   4   16.10    6.00
  -2 -18   4   10.50    5.60
   1  18  -4    5.10    4.40
   1  18  -4   -2.40    4.10
  -1 -18   4    0.80    4.60
  -1 -18   4   -2.20   21.70
  -1 -18   4   13.20    5.60
   0  18  -4   61.79   10.60
   0  18  -4   76.39    9.90
   0 -18   4   79.09   10.70
  -1  18  -4    5.80    5.70
  -1  18  -4   14.20    5.10
   1 -18   4    5.00    5.00
   1 -18   4    0.00    5.70
   3  17  -4   40.70    8.00
   3  17  -4   38.50    7.50
  -3 -17   4   46.60    8.40
  -3 -17   4   57.09    8.80
  -3 -17   4   20.00   15.30
   2  17  -4   65.69    9.40
   2  17  -4   57.09    8.20
  -2 -17   4   65.39    9.30
  -2 -17   4   62.29    9.00
  -2 -17   4   60.09   19.30
   1  17  -4   50.19    8.30
   1  17  -4   53.49    7.60
  -1 -17   4   55.89    9.10
  -1 -17   4   50.09    8.50
  -1 -17   4   42.50   19.20
   0  17  -4   11.70    4.70
   0  17  -4    5.50    3.70
   0  17  -4    7.50    4.70
   0 -17   4   10.00    4.90
   0 -17   4    7.20    5.20
   0 -17   4  -21.20   25.80
  -1  17  -4   71.09    9.40
  -1  17  -4   50.79    7.70
   1 -17   4   44.10    7.20
   1 -17   4   53.99    9.10
  -2  17  -4   27.60    6.90
  -2  17  -4   31.50    7.10
   2 -17   4   35.20    6.20
   2 -17   4   30.80    6.90
  -3  17  -4   83.69   10.60
  -3  17  -4   79.09   10.40
   3 -17   4   69.99   10.60
   3 -17   4   63.69    8.80
   4  16  -4   32.10    7.00
   4  16  -4   38.20    7.60
  -4 -16   4   54.59    8.50
  -4 -16   4   42.20   15.50
  -4 -16   4   45.20    8.40
   3  16  -4  143.99   12.90
   3  16  -4  144.79   13.60
  -3 -16   4  146.49   13.50
  -3 -16   4  169.28   14.70
  -3 -16   4  153.38   22.90
   2  16  -4   66.19    9.20
   2  16  -4   65.69    8.20
  -2 -16   4   56.19    8.00
  -2 -16   4   69.79    9.70
  -2 -16   4   42.20   15.70
   1  16  -4   93.29    9.30
   1  16  -4   82.19    8.20
   1  16  -4   86.89    9.90
  -1 -16   4   76.69   11.20
  -1 -16   4   83.39    9.40
  -1 -16   4  100.49   20.90
   0  16  -4   69.09    8.20
   0  16  -4   66.79    7.30
   0  16  -4   58.89    8.40
   0 -16   4   88.49   22.30
   0 -16   4   66.89    8.60
   0 -16   4   82.19    9.90
  -1  16  -4    3.00    4.00
  -1  16  -4    4.40    4.30
   1 -16   4    5.40    5.00
   1 -16   4    6.10    3.50
   1 -16   4    1.40    4.10
  -2  16  -4   92.49   10.30
  -2  16  -4   81.59   22.00
  -2  16  -4   79.89    9.60
   2 -16   4   82.99    8.70
   2 -16   4   85.29   11.00
   2 -16   4   75.89    8.60
  -3  16  -4   42.50    8.00
  -3  16  -4   54.29    8.20
  -3  16  -4   68.39   21.40
   3 -16   4   61.99    9.30
   3 -16   4   54.69    9.40
   5  15  -4   39.10    7.50
   5  15  -4   36.50    7.80
  -5 -15   4   43.40    8.40
  -5 -15   4   14.00   12.50
  -5 -15   4   38.80    7.80
   4  15  -4   37.20    7.80
   4  15  -4   30.30    6.50
  -4 -15   4   13.90   12.40
  -4 -15   4   20.20    5.70
  -4 -15   4   31.30    7.00
   3  15  -4   32.20    6.60
   3  15  -4   43.10    7.30
  -3 -15   4   42.40   11.50
  -3 -15   4   42.30   14.30
  -3 -15   4   28.30    5.80
   2  15  -4  146.19   13.20
   2  15  -4  157.98   10.40
   2  15  -4  151.58   12.40
  -2 -15   4  165.48   13.30
  -2 -15   4  150.58   21.60
  -2 -15   4  176.98   14.10
   1  15  -4  114.39   11.40
   1  15  -4  117.39   10.00
   1  15  -4  116.99    9.30
  -1 -15   4  113.49   20.60
  -1 -15   4  115.69   11.30
  -1 -15   4  107.39   10.60
   0  15  -4   52.49    6.20
   0  15  -4   44.50    7.00
   0 -15   4   59.49    5.50
   0 -15   4   58.09   16.80
   0 -15   4   52.19    7.20
   0 -15   4   47.70    7.60
  -1  15  -4   80.69   18.80
  -1  15  -4   83.59    9.50
  -1  15  -4   81.79    7.20
  -1  15  -4   97.09    9.60
   1 -15   4   71.49    9.40
   1 -15   4  109.49   28.00
   1 -15   4  106.79    9.70
   1 -15   4   92.89    7.80
  -2  15  -4    3.30    7.00
  -2  15  -4   24.10   14.40
  -2  15  -4    1.40    3.40
   2 -15   4    6.40    4.30
   2 -15   4    0.20    3.20
   2 -15   4    2.50    3.90
  -3  15  -4  105.49   21.20
  -3  15  -4   76.29    9.80
  -3  15  -4  110.09   11.10
   3 -15   4  106.59   10.30
   3 -15   4   94.79   11.10
  -4  15  -4  104.89   12.00
  -4  15  -4  121.59   24.30
  -4  15  -4  104.09   11.00
   4 -15   4   82.39   10.00
   4 -15   4  106.49   12.60
   5  14  -4   -0.40    4.60
  -5 -14   4   15.90   10.80
  -5 -14   4   16.00    5.20
  -5 -14   4   11.10    5.10
   4  14  -4   49.99    8.30
   4  14  -4   53.19    7.90
  -4 -14   4   56.39   14.40
  -4 -14   4   63.89    8.90
  -4 -14   4   67.39    8.50
   3  14  -4   82.59    9.10
   3  14  -4   95.59   10.30
  -3 -14   4   89.09    9.90
  -3 -14   4   91.19   16.60
  -3 -14   4   79.39    9.30
   2  14  -4   21.50    4.90
   2  14  -4   14.20    4.50
   2  14  -4   23.20    4.20
  -2 -14   4   20.50    5.30
  -2 -14   4   40.30   13.20
  -2 -14   4   17.80    4.90
   1  14  -4  153.28   12.60
   1  14  -4  150.48   10.60
   1  14  -4  150.58   11.40
  -1 -14   4  143.79   12.10
  -1 -14   4  175.78   22.70
  -1 -14   4  154.18   12.10
   0  14  -4  244.28   26.80
   0  14  -4  210.18   13.40
   0  14  -4  197.48   14.60
   0  14  -4  193.18   12.50
   0 -14   4  229.08   14.60
   0 -14   4  199.68   15.20
   0 -14   4  186.68    9.80
   0 -14   4  216.18   25.60
  -1  14  -4   71.19   16.00
  -1  14  -4   44.00    5.10
  -1  14  -4   55.39    7.40
  -1  14  -4   37.50    6.00
   1 -14   4   38.70    7.10
   1 -14   4   50.29   15.70
   1 -14   4   41.40    5.20
  -2  14  -4   50.69   15.80
  -2  14  -4   51.89    7.50
  -2  14  -4   46.80    6.90
   2 -14   4   58.39    6.50
   2 -14   4   51.79    6.60
   2 -14   4   57.89    8.10
  -3  14  -4   14.90    5.10
  -3  14  -4  -10.40   11.90
  -3  14  -4   23.80    5.80
   3 -14   4   24.80    5.10
   3 -14   4   15.20    4.60
   3 -14   4   10.00    4.90
  -4  14  -4   52.19   21.40
  -4  14  -4   81.99   10.60
  -4  14  -4   91.69   10.00
   4 -14   4   78.09    9.50
   4 -14   4   77.29   10.20
  -5  14  -4   76.79   19.10
  -5  14  -4   49.20    8.50
  -5  14  -4   50.99    8.10
   5 -14   4   42.00    7.60
   5 -14   4   52.69    9.70
   6  13  -4   13.30    5.20
   6  13  -4   14.90    6.30
  -6 -13   4   14.40    5.70
  -6 -13   4   15.70    5.50
  -6 -13   4   40.10   12.80
   5  13  -4   70.49    9.80
  -5 -13   4   65.49    9.50
  -5 -13   4   63.89   14.20
  -5 -13   4   70.99    8.90
   4  13  -4   25.10    6.20
   4  13  -4   32.40    6.50
  -4 -13   4   30.20    5.80
  -4 -13   4   38.70    6.90
  -4 -13   4   26.00   11.40
   3  13  -4   57.79    7.90
   3  13  -4   47.70    7.00
  -3 -13   4   54.69   12.30
  -3 -13   4   47.60    6.90
  -3 -13   4   46.80    7.10
   2  13  -4  105.09    7.80
   2  13  -4   89.69    8.90
   2  13  -4   82.79    8.80
  -2 -13   4  100.69    9.90
  -2 -13   4  113.29   10.20
  -2 -13   4  125.59   17.90
   1  13  -4    6.30   11.60
   1  13  -4    4.50    3.30
   1  13  -4    6.00    2.80
   1  13  -4    5.60    2.90
  -1 -13   4    3.50    1.70
  -1 -13   4    9.00    3.50
  -1 -13   4   -0.30    2.80
  -1 -13   4    1.20    8.90
   0  13  -4  128.49    9.60
   0  13  -4  106.69   10.00
   0  13  -4   86.59    7.60
   0  13  -4  101.69   16.00
   0 -13   4  107.79   17.20
   0 -13   4   98.39    9.00
   0 -13   4   96.39    9.70
  -1  13  -4  257.77   16.50
  -1  13  -4  216.88   11.30
  -1  13  -4  273.47   16.70
  -1  13  -4  235.88   24.40
   1 -13   4  295.97   28.20
   1 -13   4  250.97   15.10
   1 -13   4  245.58   12.10
   1 -13   4  234.78   16.30
  -2  13  -4    6.90    3.60
  -2  13  -4    3.80   10.90
  -2  13  -4    6.30    3.60
   2 -13   4    9.90    3.40
   2 -13   4    4.60    3.60
   2 -13   4    6.30    4.20
  -3  13  -4  119.59   19.20
  -3  13  -4  129.79   11.50
  -3  13  -4  128.59   11.90
   3 -13   4  114.09   11.70
   3 -13   4  144.39   11.40
   3 -13   4  138.89   10.10
  -4  13  -4   33.40    6.80
  -4  13  -4   43.00   14.10
  -4  13  -4   42.70    7.00
   4 -13   4   40.10    8.00
   4 -13   4   33.90    6.50
  -5  13  -4   21.70    5.60
  -5  13  -4   29.20   14.50
  -5  13  -4   20.80    6.20
   5 -13   4   26.60    7.30
   5 -13   4   21.70    6.20
   6  12  -4  106.29   11.70
   6  12  -4  110.79   11.80
  -6 -12   4   86.29   14.70
  -6 -12   4  103.29   12.10
   5  12  -4   47.10    7.60
   5  12  -4   49.20    8.00
  -5 -12   4   50.59    8.00
  -5 -12   4   60.49   12.80
  -5 -12   4   46.60    7.30
   4  12  -4  163.48   13.50
   4  12  -4  183.48   14.30
   4  12  -4  210.38   10.10
  -4 -12   4  208.88   14.50
  -4 -12   4  199.78   15.00
  -4 -12   4  199.58   21.30
   3  12  -4   77.29    8.50
   3  12  -4   55.79    5.80
   3  12  -4   59.89    7.50
  -3 -12   4   55.29   11.60
  -3 -12   4   71.29    8.30
  -3 -12   4   56.09    7.00
   2  12  -4  119.39   10.10
   2  12  -4  123.59    8.60
   2  12  -4  148.69   11.50
  -2 -12   4  124.49   10.50
  -2 -12   4  142.09   11.30
  -2 -12   4  115.19   17.50
   1  12  -4  350.56   17.00
   1  12  -4  386.36   29.20
   1  12  -4  382.66   16.80
   1  12  -4  359.36   18.00
  -1 -12   4  362.46   14.10
  -1 -12   4  451.25   32.10
  -1 -12   4  389.86   18.40
  -1 -12   4  363.66   18.00
   0  12  -4   -1.60    2.20
   0  12  -4   -1.20    1.70
   0  12  -4   -1.30    2.20
   0  12  -4    4.70    8.70
   0 -12   4    1.40    2.60
   0 -12   4    0.50    1.50
   0 -12   4    3.60    3.20
   0 -12   4   -2.70    7.80
  -1  12  -4  168.48   19.70
  -1  12  -4  228.18   14.60
  -1  12  -4  228.68   14.10
   1 -12   4  244.98   14.30
   1 -12   4  222.58   11.10
   1 -12   4  205.98   22.20
   1 -12   4  234.28   15.60
  -2  12  -4  305.77   18.20
  -2  12  -4  319.97   16.50
  -2  12  -4  379.76   30.80
  -2  12  -4  319.57   12.70
   2 -12   4  295.97   15.20
   2 -12   4  315.37   15.20
   2 -12   4  312.57   27.30
   2 -12   4  326.47   17.30
  -3  12  -4    5.00    8.60
  -3  12  -4    0.80    3.30
  -3  12  -4    5.20    3.70
   3 -12   4    5.20    3.60
   3 -12   4    6.10    3.10
   3 -12   4    0.80    2.70
  -4  12  -4  140.09   12.90
  -4  12  -4  139.19   19.80
  -4  12  -4  158.38   12.40
   4 -12   4  135.59   11.90
   4 -12   4  114.59   13.40
   4 -12   4  132.99    9.80
  -5  12  -4   -1.70    5.70
  -5  12  -4    2.20    3.80
  -5  12  -4    0.90   11.40
   5 -12   4    0.80    4.30
   5 -12   4    6.00    3.80
  -6  12  -4  113.69   11.50
  -6  12  -4  152.18   23.20
  -6  12  -4  115.09   12.90
   6 -12   4  108.39   13.20
   6 -12   4  118.49   12.30
   7  11  -4   18.70    6.20
   7  11  -4   16.90    6.50
  -7 -11   4   40.80    8.10
  -7 -11   4   31.60    6.90
  -7 -11   4   12.90   10.10
   6  11  -4   14.00    5.00
   6  11  -4   25.20    6.20
  -6 -11   4   16.00    5.60
  -6 -11   4    7.90    4.80
  -6 -11   4   13.90    8.60
   5  11  -4  136.29   12.70
   5  11  -4  141.19   12.60
  -5 -11   4  129.89   11.20
  -5 -11   4  128.89   16.70
  -5 -11   4  159.58   13.60
   4  11  -4   54.89    5.40
   4  11  -4   47.40    7.00
  -4 -11   4   67.09   12.30
  -4 -11   4   44.00    7.40
  -4 -11   4   66.89    7.40
   3  11  -4   28.70    3.90
   3  11  -4   22.50    4.80
   3  11  -4   28.30    5.20
  -3 -11   4   29.50    7.60
  -3 -11   4   19.90    8.80
  -3 -11   4   34.50    5.90
   2  11  -4  108.39    8.80
   2  11  -4   93.79   13.80
   2  11  -4   89.99    8.60
  -2 -11   4  117.69   15.20
  -2 -11   4   87.49    8.20
   1  11  -4   60.09    7.60
   1  11  -4   85.49   13.50
   1  11  -4   67.19    6.60
   1  11  -4   77.29    6.70
  -1 -11   4   76.39    7.70
  -1 -11   4   71.89    7.30
  -1 -11   4   75.69    4.30
  -1 -11   4   47.80   10.50
   0  11  -4  349.17   16.10
   0  11  -4  364.06   17.20
   0  11  -4  314.37   25.00
   0  11  -4  348.67   15.50
   0 -11   4  344.87   14.30
   0 -11   4  375.86   17.40
   0 -11   4  360.36   28.40
   0 -11   4  356.46   16.60
  -1  11  -4   11.40    2.50
  -1  11  -4    9.40    3.70
  -1  11  -4    9.80    7.90
  -1  11  -4    6.10    3.00
   1 -11   4    3.70    2.10
   1 -11   4   10.80    3.40
   1 -11   4   10.70    8.60
  -2  11  -4   57.89    4.00
  -2  11  -4   50.59    6.20
  -2  11  -4   51.19   11.50
  -2  11  -4   51.09    7.20
   2 -11   4   52.19   13.90
   2 -11   4   59.79    6.20
   2 -11   4   59.59    7.30
   2 -11   4   47.40    5.50
  -3  11  -4  382.96   19.00
  -3  11  -4  382.96   18.20
  -3  11  -4  354.76   32.30
   3 -11   4  371.96   18.00
   3 -11   4  355.86   16.70
   3 -11   4  407.76   19.90
  -4  11  -4    0.40    2.80
  -4  11  -4    6.70    9.30
  -4  11  -4   -5.50    3.70
   4 -11   4   -3.90    2.80
   4 -11   4   -1.60    3.80
   4 -11   4    1.20    2.70
  -5  11  -4   49.50    8.00
  -5  11  -4   44.30    7.10
   5 -11   4   44.20    7.60
   5 -11   4   47.50    8.00
  -6  11  -4    8.90    5.10
  -6  11  -4   10.40    4.90
  -6  11  -4    0.60   11.70
   6 -11   4   13.50    6.10
   6 -11   4    7.00    4.40
   7  10  -4    9.70    6.20
   7  10  -4    7.30    5.20
  -7 -10   4   -3.80    8.00
  -7 -10   4   15.00    5.50
  -7 -10   4    8.80    5.10
   6  10  -4   11.70    5.20
   6  10  -4    4.90    4.30
  -6 -10   4   18.00    7.90
  -6 -10   4    3.40    3.50
  -6 -10   4    6.40    4.50
   5  10  -4   17.90    3.80
   5  10  -4   21.50    5.30
   5  10  -4   24.30    5.60
  -5 -10   4   18.30    5.00
  -5 -10   4   29.30    5.00
  -5 -10   4    3.10    7.30
   4  10  -4  146.69   12.20
   4  10  -4  173.48   13.20
   4  10  -4  185.78   11.00
  -4 -10   4  183.88   13.90
  -4 -10   4  202.28   18.60
  -4 -10   4  203.98   14.10
   3  10  -4    0.80    2.80
   3  10  -4    0.40    1.90
   3  10  -4   -1.00    2.20
  -3 -10   4    2.70    2.50
  -3 -10   4    4.10    6.70
  -3 -10   4    9.20    9.00
  -3 -10   4   -0.30    2.80
   2  10  -4   97.69    8.60
   2  10  -4   72.29   11.70
   2  10  -4   82.79    7.70
   2  10  -4   73.79    6.20
  -2 -10   4   88.59    7.90
  -2 -10   4   81.39    7.90
  -2 -10   4   83.59   12.60
   1  10  -4  278.77   13.40
   1  10  -4  280.27   14.20
   1  10  -4  249.48   20.60
   1  10  -4  276.87   14.10
  -1 -10   4  271.67   22.30
  -1 -10   4  296.37   14.20
  -1 -10   4  275.27   13.90
   0  10  -4   10.50    7.70
   0  10  -4   10.90    3.40
   0  10  -4   12.00    2.70
   0  10  -4   10.70    3.00
   0 -10   4   10.20    7.00
   0 -10   4   11.50    3.50
   0 -10   4   16.70    3.60
   0 -10   4    9.70    2.00
  -1  10  -4  615.84   22.40
  -1  10  -4  580.84   24.30
  -1  10  -4  610.74   32.50
  -1  10  -4  591.14   24.70
   1 -10   4  626.34   23.20
   1 -10   4  574.74   24.00
   1 -10   4  529.15   34.50
   1 -10   4  576.74   25.00
  -2  10  -4   20.40    8.00
  -2  10  -4   22.90    4.50
  -2  10  -4   22.20    4.20
   2 -10   4   27.90   10.00
   2 -10   4   18.80    3.60
   2 -10   4   35.00    4.60
  -3  10  -4   41.60   11.00
  -3  10  -4   64.79    7.80
   3 -10   4   65.19    7.70
   3 -10   4   57.99    5.80
   3 -10   4   56.69    6.40
  -4  10  -4  443.26   20.40
  -4  10  -4  457.55   33.60
  -4  10  -4  450.65   21.70
   4 -10   4  419.56   20.80
   4 -10   4  439.96   18.70
   4 -10   4  421.06   21.80
  -5  10  -4   11.80    4.30
  -5  10  -4   -7.00    8.90
   5 -10   4    9.30    5.20
   5 -10   4   11.70    4.40
   5 -10   4    7.80    3.60
  -6  10  -4   -1.10   10.50
  -6  10  -4    0.70    3.90
  -6  10  -4    5.10    4.20
   6 -10   4   -2.70    4.40
   6 -10   4    0.70    3.60
   7   9  -4   27.30    6.40
   7   9  -4   35.00    7.50
  -7  -9   4   21.90    5.80
  -7  -9   4   25.00    9.00
  -7  -9   4   24.70    6.50
   6   9  -4   59.89    8.70
   6   9  -4   56.89    6.60
   6   9  -4   57.29    9.40
  -6  -9   4   56.19    7.40
  -6  -9   4   57.39   11.90
   5   9  -4   26.20    4.10
   5   9  -4    9.90    4.20
   5   9  -4    9.70    4.50
  -5  -9   4   21.10    7.70
  -5  -9   4   15.70    4.30
  -5  -9   4   16.20    4.50
   4   9  -4  140.89   11.10
   4   9  -4  119.19   10.40
  -4  -9   4  128.49   14.70
  -4  -9   4  123.09   14.20
  -4  -9   4  137.99   10.10
  -4  -9   4  118.09   10.30
   3   9  -4  752.52   31.20
   3   9  -4  756.22   28.80
   3   9  -4  746.73   31.30
  -3  -9   4  800.62   30.70
  -3  -9   4  766.12   31.40
  -3  -9   4  803.32   37.50
  -3  -9   4  797.62   37.10
   2   9  -4   31.70    3.80
   2   9  -4   42.60    8.70
   2   9  -4   33.00    4.60
   2   9  -4   25.20    4.30
  -2  -9   4   28.10    7.40
  -2  -9   4   29.40    4.60
  -2  -9   4   33.50    4.70
   1   9  -4   32.70    4.60
   1   9  -4   31.50    4.10
   1   9  -4   20.40    3.50
   1   9  -4   22.70    7.70
  -1  -9   4   32.20    4.60
  -1  -9   4   27.10    4.50
  -1  -9   4   31.40    2.30
  -1  -9   4   18.50    6.80
   0   9  -4  193.08   17.00
   0   9  -4  201.98    9.60
   0   9  -4  189.88   11.90
   0   9  -4  191.08   10.10
   0  -9   4  203.28    8.70
   0  -9   4  218.28   11.10
   0  -9   4  186.08   10.20
   0  -9   4  190.98   18.20
  -1   9  -4    2.90    2.20
  -1   9  -4    2.40    1.40
  -1   9  -4   -0.50    4.70
  -1   9  -4    2.00    2.20
   1  -9   4   -0.80    1.90
   1  -9   4    3.70    5.90
   1  -9   4   -0.20    1.40
   1  -9   4    2.90    2.30
  -2   9  -4  875.61   34.10
  -2   9  -4  902.91   34.70
  -2   9  -4  877.91   30.60
  -2   9  -4  930.01   42.70
   2  -9   4  884.71   33.40
   2  -9   4  860.91   41.10
   2  -9   4  878.81   33.50
   2  -9   4  871.31   35.00
  -3   9  -4   30.80    4.60
  -3   9  -4   29.10    9.20
   3  -9   4   25.20    4.90
   3  -9   4   25.90    4.60
   3  -9   4   26.90   10.10
   3  -9   4   21.90    3.70
  -4   9  -4   47.90    6.60
  -4   9  -4   31.40   10.10
   4  -9   4   40.40    6.10
   4  -9   4   46.50    5.20
   4  -9   4   63.49    7.90
  -5   9  -4  475.65   23.30
  -5   9  -4  462.25   21.40
  -5   9  -4  451.45   33.50
   5  -9   4  444.66   22.40
   5  -9   4  464.05   19.90
   5  -9   4  486.45   24.10
  -6   9  -4   46.80    7.10
  -6   9  -4   40.70    7.20
  -6   9  -4   30.90   12.30
   6  -9   4   34.80    7.40
   6  -9   4   32.10    7.30
  -7   9  -4   -5.20    4.30
  -7   9  -4  -16.70   10.30
  -7   9  -4   14.30    5.60
   7  -9   4   -0.40    4.10
   7  -9   4    9.60    5.80
   7   8  -4   45.20    8.40
   7   8  -4   68.19    9.20
  -7  -8   4   52.49   10.20
  -7  -8   4   66.29    9.50
  -7  -8   4   55.19    7.80
   6   8  -4  136.39   11.90
   6   8  -4  112.79   11.50
   6   8  -4  117.59    9.20
  -6  -8   4  114.79   13.20
  -6  -8   4  107.69    9.80
  -6  -8   4  111.59   11.10
   5   8  -4   32.50    4.50
   5   8  -4   37.80    6.40
   5   8  -4   31.00    6.00
  -5  -8   4   35.50    5.90
  -5  -8   4   33.40    5.30
  -5  -8   4   29.10    8.00
  -5  -8   4   31.40    3.40
  -5  -8   4   41.00    8.90
   4   8  -4   13.00    3.80
   4   8  -4   18.40    5.00
  -4  -8   4   21.80    5.00
  -4  -8   4   18.00    3.90
  -4  -8   4   14.30    7.10
  -4  -8   4   17.60    6.00
   3   8  -4   61.19    5.20
   3   8  -4   53.59    6.30
   3   8  -4   71.39    7.30
  -3  -8   4   60.49    6.60
  -3  -8   4   51.79    8.80
  -3  -8   4   80.69   10.70
  -3  -8   4   76.29    6.70
   2   8  -4 1034.30   38.90
   2   8  -4 1005.30   38.60
   2   8  -4 1010.90   43.30
   2   8  -4 1039.20   37.30
  -2  -8   4 1006.40   44.30
  -2  -8   4 1046.50   39.00
  -2  -8   4 1027.90   38.10
  -2  -8   4 1045.50   44.20
   1   8  -4   53.79    5.00
   1   8  -4   34.70    4.50
   1   8  -4   46.90    2.40
   1   8  -4   55.09    5.30
   1   8  -4   51.39    8.70
  -1  -8   4   48.90    8.40
  -1  -8   4   47.20    2.40
  -1  -8   4   40.70    4.80
  -1  -8   4   49.40    5.30
   0   8  -4   42.60    8.00
   0   8  -4   52.79    4.60
   0   8  -4   62.59    5.50
   0   8  -4   43.50    4.90
   0  -8   4   48.50    5.10
   0  -8   4   46.40    3.60
   0  -8   4   43.80    5.10
   0  -8   4   43.00    8.30
  -1   8  -4  376.76   25.00
  -1   8  -4  368.46   16.10
  -1   8  -4  370.86   14.30
  -1   8  -4  372.46   16.20
   1  -8   4  386.06   15.10
   1  -8   4  359.06   16.80
   1  -8   4  345.97   16.40
   1  -8   4  362.56   24.30
  -2   8  -4   38.00    2.40
  -2   8  -4   34.60    4.90
  -2   8  -4   34.80    4.60
  -2   8  -4   35.30    8.10
   2  -8   4   42.60    4.70
   2  -8   4   45.60    9.00
   2  -8   4   23.50    4.30
   2  -8   4   40.00    5.30
  -3   8  -4  391.36   26.70
  -3   8  -4  330.97   15.40
  -3   8  -4  323.37   16.10
   3  -8   4  337.57   16.60
[truncated: 1,086,380 more chars]
