# Supplementary material for: A barium complex of a phenoxazinone sulfonate dye
Source: Acta Crystallogr E Crystallogr Commun. 2025 Sep 23;81(Pt 10):982–6. doi: 10.1107/S2056989025008242 (PMC12498037; doi:10.1107/S2056989025008242)
Supplement: Supplementary file 2 [file e-81-00982-Isup2.hkl]

data_I                                                                          
_shelx_title ' JD3_20250821.res in P-1'                                         
_shelx_refln_list_code          4                                               
_shelx_F_calc_maximum      298.10                                               
_exptl_crystal_F_000       788.00                                               
_reflns_d_resolution_high  0.6994                                               
                                                                                
loop_                                                                           
 _space_group_symop_operation_xyz                                               
 'x, y, z'                                                                      
 '-x, -y, -z'                                                                   
                                                                                
_cell_length_a     6.0052                                                       
_cell_length_b    13.9739                                                       
_cell_length_c    16.0374                                                       
_cell_angle_alpha  79.966                                                       
_cell_angle_beta   87.604                                                       
_cell_angle_gamma  85.581                                                       
                                                                                
_shelx_F_squared_multiplier     1.000                                           
                                                                                
loop_                                                                           
 _refln_index_h                                                                 
 _refln_index_k                                                                 
 _refln_index_l                                                                 
 _refln_F_squared_calc                                                          
 _refln_F_squared_meas                                                          
 _refln_F_squared_sigma                                                         
 _refln_observed_status                                                         
   1   0   0      22761.67      22762.13       240.62 o                         
   2   0   0       4414.39       4626.63        75.89 o                         
   3   0   0       3965.28       3973.86        63.51 o                         
   4   0   0         45.86         47.34         7.63 o                         
   5   0   0       3544.93       3430.33        62.64 o                         
   6   0   0        488.98        454.09        21.64 o                         
   7   0   0        124.15        169.77        15.96 o                         
   8   0   0        904.85        985.38        33.16 o                         
  -8   1   0        142.54        133.41        19.21 o                         
  -7   1   0       1671.90       1705.53        43.52 o                         
  -6   1   0        124.66        167.03        13.86 o                         
  -5   1   0        476.99        512.12        20.23 o                         
  -4   1   0       4969.79       4904.33        68.14 o                         
  -3   1   0        881.83        969.47        19.50 o                         
  -2   1   0       2636.29       2656.23        36.48 o                         
  -1   1   0       1122.06       1162.50        15.55 o                         
   1   1   0      29218.05      28849.48       407.29 o                         
   2   1   0       4876.67       4919.90        73.17 o                         
   3   1   0        393.41        401.02        14.99 o                         
   4   1   0        579.11        563.71        25.77 o                         
   5   1   0         32.02         35.07         8.46 o                         
   6   1   0       2279.17       2367.37        57.30 o                         
   7   1   0        215.57        242.99        21.26 o                         
   8   1   0         19.94         34.13        17.24 o                         
  -8   2   0        282.85        295.06        31.26 o                         
  -7   2   0        280.26        271.79        18.38 o                         
  -6   2   0       1495.63       1495.77        37.37 o                         
  -5   2   0        360.72        367.66        19.31 o                         
  -4   2   0         31.08         34.48         6.75 o                         
  -3   2   0      10240.71       9987.78       126.36 o                         
  -2   2   0       1182.10       1217.22        20.53 o                         
  -1   2   0       4100.11       4154.70        47.44 o                         
   0   2   0       1423.59       1526.78        18.17 o                         
   1   2   0          8.32         15.29         2.78 o                         
   2   2   0      13904.50      13580.81       190.47 o                         
   3   2   0       3919.49       3881.64        62.45 o                         
   4   2   0        280.80        261.96        15.90 o                         
   5   2   0       2590.33       2503.20        49.74 o                         
   6   2   0        356.43        338.77        22.76 o                         
   7   2   0        870.36        902.61        35.44 o                         
   8   2   0         38.79         24.50        15.99 o                         
  -8   3   0         70.27        103.55        34.86 o                         
  -7   3   0        502.21        512.59        24.32 o                         
  -6   3   0         65.08         76.24        11.24 o                         
  -5   3   0       6910.19       6739.20        95.74 o                         
  -4   3   0       1225.67       1184.97        27.05 o                         
  -3   3   0        228.82        276.50        12.84 o                         
  -2   3   0      14192.18      14153.59       185.13 o                         
  -1   3   0         32.30         46.13         4.06 o                         
   0   3   0       4761.11       4969.81        56.80 o                         
   1   3   0        478.48        576.21        10.24 o                         
   2   3   0       2754.06       3066.93        42.66 o                         
   3   3   0       5084.21       5146.45        72.78 o                         
   4   3   0       2069.17       2181.08        42.36 o                         
   5   3   0        117.75        117.73        11.77 o                         
   6   3   0       1543.01       1552.53        55.86 o                         
   7   3   0         98.01         93.46        17.08 o                         
   8   3   0        143.78        142.75        27.50 o                         
  -8   4   0         24.60         -5.91        25.83 o                         
  -7   4   0        109.04         99.93        21.20 o                         
  -6   4   0        859.09        818.99        28.43 o                         
  -5   4   0         89.59        123.94        15.48 o                         
  -4   4   0       4068.99       4017.75        60.93 o                         
  -3   4   0       1697.94       1803.65        43.76 o                         
  -2   4   0       2078.36       2370.04        34.53 o                         
  -1   4   0      16820.87      16928.15       195.10 o                         
   0   4   0      27022.70      28672.65       342.38 o                         
   1   4   0      88865.59      88899.18      1484.52 o                         
   2   4   0      11305.59      11711.81       155.85 o                         
   3   4   0         27.25         26.87         5.56 o                         
   4   4   0       3447.39       3384.12        54.43 o                         
   5   4   0        815.08        779.00        27.13 o                         
   6   4   0          9.15          3.01         8.61 o                         
   7   4   0        382.24        444.62        25.39 o                         
   8   4   0        211.48        211.63        24.46 o                         
  -8   5   0        733.31        853.77        49.72 o                         
  -7   5   0        298.99        302.08        27.55 o                         
  -6   5   0        130.46        153.45        14.29 o                         
  -5   5   0       1331.66       1319.46        33.10 o                         
  -4   5   0        255.59        232.64        16.11 o                         
  -3   5   0       3319.04       3212.40        50.11 o                         
  -2   5   0       5249.46       5504.02        71.80 o                         
  -1   5   0       1400.71       1627.84        29.29 o                         
   0   5   0       3065.54       3021.55        49.25 o                         
   1   5   0       1864.41       1722.36        24.88 o                         
   2   5   0       1339.05       1408.72        25.35 o                         
   3   5   0       3156.76       2981.51        48.55 o                         
   4   5   0       1186.97       1209.75        34.69 o                         
   5   5   0       1494.89       1622.10        41.29 o                         
   6   5   0         48.47         52.15        10.07 o                         
   7   5   0         38.41         49.75        12.69 o                         
   8   5   0        139.88        191.31        29.65 o                         
  -7   6   0        947.53       1019.74        51.41 o                         
  -6   6   0        296.01        322.25        26.34 o                         
  -5   6   0         27.88         34.49         8.89 o                         
  -4   6   0       1544.60       1510.77        36.24 o                         
  -3   6   0        694.18        637.90        26.44 o                         
  -2   6   0       3260.54       3209.43        53.05 o                         
  -1   6   0       8290.33       8300.14       108.14 o                         
   0   6   0        910.90        861.37        23.50 o                         
   1   6   0       4904.05       4834.79        68.01 o                         
   2   6   0       1196.34       1174.18        37.41 o                         
   3   6   0          1.51          5.13         7.62 o                         
   4   6   0       2381.08       2360.19        40.97 o                         
   5   6   0       1008.97        998.49        29.10 o                         
   6   6   0        943.94       1012.04        34.04 o                         
   7   6   0       1052.21       1131.12        35.46 o                         
   8   6   0         83.55         94.41        18.89 o                         
  -7   7   0         73.57         81.36        21.36 o                         
  -6   7   0       1589.55       1531.25        57.26 o                         
  -5   7   0        746.88        697.01        23.31 o                         
  -4   7   0        369.06        352.04        15.20 o                         
  -3   7   0       3664.41       3604.49        57.33 o                         
  -2   7   0       1956.15       1907.17        34.07 o                         
  -1   7   0       2701.78       2699.78        43.42 o                         
   0   7   0       7604.10       7856.95       103.80 o                         
   1   7   0       3807.62       3843.90        55.73 o                         
   2   7   0        350.77        347.66        12.64 o                         
   3   7   0        827.45        809.38        21.11 o                         
   4   7   0       1458.26       1506.53        38.18 o                         
   5   7   0       1360.74       1352.60        33.96 o                         
   6   7   0        678.91        653.38        27.25 o                         
   7   7   0        182.86        220.48        21.62 o                         
   8   7   0        504.88        574.61        34.00 o                         
  -7   8   0        524.32        439.66        34.58 o                         
  -6   8   0        154.12        174.32        29.82 o                         
  -5   8   0        650.51        721.01        29.69 o                         
  -4   8   0       1679.17       1588.60        49.47 o                         
  -3   8   0        329.92        363.91        14.97 o                         
  -2   8   0        480.82        502.17        18.97 o                         
  -1   8   0        340.63        413.64        15.16 o                         
   0   8   0       3766.27       3422.25        52.30 o                         
   1   8   0       6567.07       7231.54        97.64 o                         
   2   8   0        173.40        124.70        10.48 o                         
   3   8   0        431.10        411.84        15.93 o                         
   4   8   0       1346.46       1298.18        34.86 o                         
   5   8   0        176.59        182.77        13.93 o                         
   6   8   0        400.36        400.34        21.86 o                         
   7   8   0        772.77        863.57        37.88 o                         
   8   8   0          7.79          1.27        22.30 o                         
  -7   9   0        301.95        320.71        32.88 o                         
  -6   9   0        942.45        872.95        45.13 o                         
  -5   9   0       1600.63       1594.25        58.12 o                         
  -4   9   0        854.29        916.72        32.39 o                         
  -3   9   0       1958.94       1848.55        38.91 o                         
  -2   9   0        361.99        350.23        17.23 o                         
  -1   9   0       2865.06       3033.26        58.99 o                         
   0   9   0       3859.32       3860.88        59.33 o                         
   1   9   0       1630.32       1546.38        31.55 o                         
   2   9   0       5515.51       5280.70        72.86 o                         
   3   9   0       3301.52       3203.69        52.69 o                         
   4   9   0          2.79          1.63         9.19 o                         
   5   9   0       1623.05       1530.93        46.00 o                         
   6   9   0         40.59         50.86        14.73 o                         
   7   9   0        207.41        220.21        26.99 o                         
  -7  10   0        184.11        172.40        28.54 o                         
  -6  10   0        264.38        301.77        32.82 o                         
  -5  10   0       1647.74       1663.36        61.10 o                         
  -4  10   0       2387.80       2484.23        59.12 o                         
  -3  10   0       1169.91       1176.16        29.30 o                         
  -2  10   0       1397.46       1417.81        34.12 o                         
  -1  10   0          7.99         19.78         7.36 o                         
   0  10   0       2650.29       2643.69        46.18 o                         
   1  10   0       3825.36       3813.71        60.83 o                         
   2  10   0       2533.97       2534.46        44.28 o                         
   3  10   0       3225.43       3178.24        54.76 o                         
   4  10   0       2020.13       1966.71        79.81 o                         
   5  10   0        106.62         95.64        16.33 o                         
   6  10   0        322.68        323.15        25.27 o                         
   7  10   0         12.75         18.90        20.06 o                         
  -6  11   0        250.38        262.85        29.77 o                         
  -5  11   0        778.09        746.22        42.39 o                         
  -4  11   0       1058.82        955.69        43.50 o                         
  -3  11   0       4170.85       4126.43        70.49 o                         
  -2  11   0        810.47        782.31        25.19 o                         
  -1  11   0       1134.95       1140.38        33.50 o                         
   0  11   0        634.32        676.83        25.26 o                         
   1  11   0        741.39        799.90        24.34 o                         
   2  11   0       9174.52       8990.29       125.84 o                         
   3  11   0         42.17         30.44        10.54 o                         
   4  11   0       1387.63       1353.03        41.36 o                         
   5  11   0       1018.30        992.00        40.19 o                         
   6  11   0          2.17         21.29        17.45 o                         
   7  11   0        216.93        239.52        29.07 o                         
  -6  12   0        143.13        173.66        26.20 o                         
  -5  12   0        653.46        607.86        48.67 o                         
  -4  12   0        133.05        174.64        24.42 o                         
  -3  12   0       2556.48       2449.25        58.10 o                         
  -2  12   0       4712.62       4795.68        77.99 o                         
  -1  12   0        246.71        301.54        27.98 o                         
   0  12   0         58.11         76.89        10.55 o                         
   1  12   0       1241.27       1290.38        32.13 o                         
   2  12   0        623.17        647.93        23.41 o                         
   3  12   0       2247.56       2251.31        55.19 o                         
   4  12   0         28.22         41.17        11.39 o                         
   5  12   0        678.15        673.44        37.85 o                         
   6  12   0       1038.04       1045.58        49.63 o                         
   7  12   0          2.15         64.46        25.42 o                         
  -6  13   0        577.14        539.26        45.24 o                         
  -5  13   0        320.98        312.53        30.70 o                         
  -4  13   0        986.32       1003.72        47.94 o                         
  -3  13   0          0.52         21.69        12.13 o                         
  -2  13   0       1700.23       1745.41        46.57 o                         
  -1  13   0       4551.09       4439.50        74.09 o                         
   0  13   0          1.23         16.16         8.28 o                         
   1  13   0       1914.75       1892.82        45.32 o                         
   2  13   0        244.27        233.34        15.50 o                         
   3  13   0        428.44        456.12        28.08 o                         
   4  13   0       2629.76       2492.54       107.52 o                         
   5  13   0         32.01         74.76        19.76 o                         
   6  13   0        168.61        197.57        26.63 o                         
  -5  14   0        930.57        867.86        48.12 o                         
  -4  14   0        197.31        192.70        31.67 o                         
  -3  14   0       1221.35       1308.82        53.70 o                         
  -2  14   0          1.56         -3.22        11.60 o                         
  -1  14   0        675.87        660.13        26.11 o                         
   0  14   0       3062.73       3028.98        56.59 o                         
   1  14   0        141.38        131.40        13.86 o                         
   2  14   0        456.43        492.10        21.52 o                         
   3  14   0        222.51        218.37        21.18 o                         
   4  14   0        655.86        650.30        39.70 o                         
   5  14   0       1163.15       1190.61        68.70 o                         
   6  14   0        114.52        119.15        24.93 o                         
  -5  15   0        258.35        287.73        32.75 o                         
  -4  15   0        733.83        765.02        45.47 o                         
  -3  15   0        168.55        213.36        24.59 o                         
  -2  15   0       1490.42       1536.73        44.80 o                         
  -1  15   0        195.12        184.38        18.15 o                         
   0  15   0        310.99        314.16        37.90 o                         
   1  15   0       2864.36       2782.60        57.88 o                         
   2  15   0          0.88         26.69        15.72 o                         
   3  15   0        810.44        805.41        42.61 o                         
   4  15   0        482.28        524.46        39.76 o                         
   5  15   0          0.86         13.28        18.81 o                         
  -4  16   0        508.34        473.56        38.17 o                         
  -3  16   0        634.66        675.15        48.48 o                         
  -2  16   0         92.83         58.46        19.52 o                         
  -1  16   0       3188.26       3192.29        66.34 o                         
   0  16   0       3082.33       3088.66        70.18 o                         
   1  16   0         60.82         41.58        18.85 o                         
   2  16   0       3869.58       3824.15        95.12 o                         
   3  16   0        249.49        224.19        31.61 o                         
   4  16   0        148.39        134.46        23.75 o                         
   5  16   0        172.78        215.00        28.37 o                         
  -3  17   0        212.34        225.39        41.37 o                         
  -2  17   0       1144.57       1127.87        52.72 o                         
  -1  17   0         92.44         84.75        16.26 o                         
   0  17   0       1415.72       1473.12        61.08 o                         
   1  17   0        592.49        613.07        38.11 o                         
   2  17   0         31.94         11.53        18.05 o                         
   3  17   0        726.66        767.57        48.44 o                         
   4  17   0        100.97        110.27        25.82 o                         
  -2  18   0          3.02          1.48        25.35 o                         
  -1  18   0        625.53        561.13        34.19 o                         
   0  18   0         54.10         44.41        16.61 o                         
   1  18   0        642.94        701.65        41.71 o                         
   2  18   0        575.41        472.40        49.60 o                         
   3  18   0         59.41         43.60        26.31 o                         
   4  18   0        625.33        751.32       130.31 o                         
  -1  19   0          5.37          7.98        21.42 o                         
   0  19   0        488.30        438.58        36.84 o                         
   1  19   0          7.50         39.66        28.68 o                         
   2  19   0        921.56        872.70        49.55 o                         
  -2 -19   1       1681.20       1578.51        74.54 o                         
  -1 -19   1         29.69         41.46        22.38 o                         
   0 -19   1        233.12        200.90        31.15 o                         
   1 -19   1        384.04        277.32       114.31 o                         
  -3 -18   1          4.21         31.95        20.19 o                         
  -2 -18   1        339.58        271.68        30.94 o                         
  -1 -18   1       2207.32       2284.06        78.44 o                         
   0 -18   1        204.15        217.41        28.38 o                         
   1 -18   1        152.30        145.24        27.85 o                         
   2 -18   1        394.81        428.30        43.26 o                         
  -4 -17   1          3.88         78.71        22.74 o                         
  -3 -17   1        516.32        470.26        35.72 o                         
  -2 -17   1        396.18        381.02        34.14 o                         
  -1 -17   1        359.72        388.07        31.69 o                         
   0 -17   1       2097.26       2083.30        54.19 o                         
   1 -17   1        733.03        741.41        33.87 o                         
   2 -17   1         26.39         50.04        20.13 o                         
   3 -17   1        116.54        122.61        28.08 o                         
  -5 -16   1         71.36         68.72        23.08 o                         
  -4 -16   1        760.70        700.88        42.75 o                         
  -3 -16   1          1.19          9.54        21.05 o                         
  -2 -16   1       1606.96       1581.75        62.03 o                         
  -1 -16   1       1525.54       1490.24        43.14 o                         
   0 -16   1        106.32        101.53        14.70 o                         
   1 -16   1       2484.45       2589.14        65.27 o                         
   2 -16   1        422.73        502.85        35.67 o                         
   3 -16   1        631.86        627.10        48.42 o                         
   4 -16   1        639.27        644.16        61.96 o                         
  -5 -15   1        227.94        218.76        28.55 o                         
  -4 -15   1        217.24        174.03        26.69 o                         
  -3 -15   1       1628.99       1544.56        67.09 o                         
  -2 -15   1         21.63         19.52        15.29 o                         
  -1 -15   1        907.74        944.37        31.89 o                         
   0 -15   1        694.05        685.19        35.46 o                         
   1 -15   1         14.86         18.34        11.16 o                         
   2 -15   1       2395.62       2451.85        69.25 o                         
   3 -15   1        466.88        511.74        52.44 o                         
   4 -15   1         81.71         76.18        22.18 o                         
  -6 -14   1          1.65         20.50        20.70 o                         
  -5 -14   1       1067.24       1199.21        61.76 o                         
  -4 -14   1       1365.10       1330.86        55.49 o                         
  -3 -14   1          3.75          8.16        14.77 o                         
  -2 -14   1       1433.55       1389.59        35.78 o                         
  -1 -14   1        416.89        415.49        29.15 o                         
   0 -14   1       2792.64       2737.74        67.85 o                         
   1 -14   1       1333.63       1320.07        38.17 o                         
   2 -14   1        289.54        279.81        27.95 o                         
   3 -14   1       2290.26       2261.59        73.10 o                         
   4 -14   1       1092.03       1075.12        59.25 o                         
   5 -14   1        102.59        128.99        26.17 o                         
  -6 -13   1        428.77        472.26        37.97 o                         
  -5 -13   1         27.85         23.34        25.01 o                         
  -4 -13   1       2032.32       1940.23        65.73 o                         
  -3 -13   1        885.58        862.47        34.65 o                         
  -2 -13   1          1.21          6.31         7.87 o                         
  -1 -13   1       2284.17       2281.60        52.42 o                         
   0 -13   1        384.38        441.91        20.56 o                         
   1 -13   1       2957.67       2974.40        55.42 o                         
   2 -13   1       2003.32       1886.01        47.34 o                         
   3 -13   1       1386.83       1440.54        45.92 o                         
   4 -13   1        547.15        628.10        41.23 o                         
   5 -13   1        804.25        759.45        44.90 o                         
  -7 -12   1          9.15          2.21        20.52 o                         
  -6 -12   1        197.72        208.73        27.22 o                         
  -5 -12   1        813.32        785.77        50.53 o                         
  -4 -12   1        111.65         92.06        17.68 o                         
  -3 -12   1       2429.96       2509.99        57.72 o                         
  -2 -12   1        249.19        238.79        24.75 o                         
  -1 -12   1        205.35        205.23        16.63 o                         
   0 -12   1       7372.55       7290.51       107.04 o                         
   1 -12   1       4202.75       4442.07        72.93 o                         
   2 -12   1       2232.36       2203.07        50.26 o                         
   3 -12   1       1974.85       2010.00        59.18 o                         
   4 -12   1        194.26        208.82        31.15 o                         
   5 -12   1        298.56        303.40        32.28 o                         
   6 -12   1        526.09        562.58        40.15 o                         
  -7 -11   1         10.55         28.91        20.86 o                         
  -6 -11   1         67.53         70.97        36.43 o                         
  -5 -11   1        222.28        235.84        24.02 o                         
  -4 -11   1       1595.69       1570.71        37.26 o                         
  -3 -11   1        249.46        229.73        16.20 o                         
  -2 -11   1       4937.47       4831.13        74.03 o                         
  -1 -11   1       1052.61       1029.49        28.45 o                         
   0 -11   1        497.30        504.44        20.30 o                         
   1 -11   1        707.18        748.89        27.30 o                         
   2 -11   1       1183.81       1254.50        46.98 o                         
   3 -11   1       1281.90       1223.36        32.41 o                         
   4 -11   1       1032.17       1007.09        36.91 o                         
   5 -11   1        974.29        898.37        52.14 o                         
   6 -11   1        355.95        306.06        31.10 o                         
  -7 -10   1        840.52        826.93        45.03 o                         
  -6 -10   1        294.84        287.00        35.60 o                         
  -5 -10   1         99.94        106.69        13.61 o                         
  -4 -10   1        181.02        196.89        13.76 o                         
  -3 -10   1       1880.19       1809.22        38.51 o                         
  -2 -10   1       3606.09       3350.54        55.10 o                         
  -1 -10   1       4447.08       4609.21        69.84 o                         
   0 -10   1       2510.56       2650.05        50.38 o                         
   1 -10   1        643.28        691.36        22.55 o                         
   2 -10   1        699.12        752.61        23.78 o                         
   3 -10   1        787.68        747.02        28.80 o                         
   4 -10   1       1096.13       1107.22        39.05 o                         
   5 -10   1       1847.57       1717.27        62.74 o                         
   6 -10   1       1334.42       1310.55        64.53 o                         
   7 -10   1         59.32        108.58        24.23 o                         
  -7  -9   1        491.60        538.67        44.07 o                         
  -6  -9   1        815.95        862.14        35.76 o                         
  -5  -9   1       2023.45       2052.07        44.79 o                         
  -4  -9   1        441.55        437.98        18.52 o                         
  -3  -9   1         72.61         73.11         8.01 o                         
  -2  -9   1       2973.08       2895.88        46.83 o                         
  -1  -9   1       1933.36       1869.71        35.56 o                         
   0  -9   1       1603.71       1672.02        33.17 o                         
   1  -9   1       5332.65       5524.51        80.33 o                         
   2  -9   1        307.23        356.66        15.46 o                         
   3  -9   1       1188.44       1188.34        29.00 o                         
   4  -9   1       1610.07       1497.46        45.52 o                         
   5  -9   1        275.57        274.41        30.19 o                         
   6  -9   1        673.68        632.83        39.58 o                         
   7  -9   1        909.91        927.03        50.22 o                         
  -8  -8   1         13.75         61.23        25.59 o                         
  -7  -8   1        250.52        244.66        24.81 o                         
  -6  -8   1        864.15        860.46        30.92 o                         
  -5  -8   1       1343.08       1396.07        37.46 o                         
  -4  -8   1        563.65        532.35        20.06 o                         
  -3  -8   1        516.65        544.50        30.11 o                         
  -2  -8   1          8.10         17.08         6.87 o                         
  -1  -8   1       1161.74       1211.60        38.75 o                         
   0  -8   1        667.05        703.10        20.15 o                         
   1  -8   1      12975.32      13410.57       173.16 o                         
   2  -8   1       6673.00       7070.15        98.15 o                         
   3  -8   1       2964.05       2972.31        51.42 o                         
   4  -8   1        125.71        146.14        18.42 o                         
   5  -8   1        559.59        574.01        30.66 o                         
   6  -8   1          0.89         19.71        23.17 o                         
   7  -8   1        321.74        373.83        38.70 o                         
  -8  -7   1         46.78         54.10        21.80 o                         
  -7  -7   1        847.03        884.20        44.80 o                         
  -6  -7   1        193.31        192.35        16.82 o                         
  -5  -7   1       1755.67       1767.20        40.90 o                         
  -4  -7   1       3871.67       3659.09        58.07 o                         
  -3  -7   1         58.26         52.59         7.03 o                         
  -2  -7   1       2742.17       2713.91        57.82 o                         
  -1  -7   1        653.64        834.57        26.55 o                         
   0  -7   1       4105.91       3858.74        56.48 o                         
   1  -7   1       4801.67       4627.90        71.42 o                         
   2  -7   1        338.69        350.46        14.08 o                         
   3  -7   1       2065.25       2054.17        34.07 o                         
   4  -7   1       4769.48       4645.17        79.19 o                         
   5  -7   1         96.85         80.63        14.22 o                         
   6  -7   1        481.06        464.88        26.37 o                         
   7  -7   1          0.42          7.17        18.26 o                         
  -8  -6   1        262.50        316.45        27.41 o                         
  -7  -6   1       1036.53       1069.93        36.52 o                         
  -6  -6   1        906.09        951.71        32.32 o                         
  -5  -6   1        431.56        419.84        21.62 o                         
  -4  -6   1       3854.68       3889.82        59.80 o                         
  -3  -6   1       2025.37       1890.67        36.18 o                         
  -2  -6   1        110.83        111.94         9.84 o                         
  -1  -6   1       3629.96       3646.22        53.96 o                         
   0  -6   1        425.70        510.47        15.94 o                         
   1  -6   1       2497.31       2470.32        47.67 o                         
   2  -6   1       3914.55       3602.80        54.97 o                         
   3  -6   1          6.72          8.06         6.80 o                         
   4  -6   1        366.32        440.55        15.82 o                         
   5  -6   1        904.95        932.30        49.17 o                         
   6  -6   1         16.35         16.65        12.23 o                         
   7  -6   1       1381.99       1476.60        65.77 o                         
  -8  -5   1         64.77        107.14        19.27 o                         
  -7  -5   1        179.92        213.86        16.53 o                         
  -6  -5   1        128.91        143.14        13.00 o                         
  -5  -5   1       1491.33       1509.07        34.94 o                         
  -4  -5   1        450.32        413.75        16.18 o                         
  -3  -5   1       4843.53       4615.32        65.19 o                         
  -2  -5   1       6308.33       6212.78        88.11 o                         
  -1  -5   1          1.14          2.46         3.09 o                         
   0  -5   1       4782.80       4843.18        65.25 o                         
   1  -5   1       5722.46       5819.65        77.45 o                         
   2  -5   1        837.12        784.13        17.08 o                         
   3  -5   1       5711.51       5338.60        73.73 o                         
   4  -5   1          6.96          6.33         8.86 o                         
   5  -5   1       1027.51       1010.88        43.07 o                         
   6  -5   1        714.28        756.74        31.09 o                         
   7  -5   1          3.21          8.45        14.96 o                         
   8  -5   1        456.80        505.56        37.13 o                         
  -8  -4   1        101.39        123.98        19.53 o                         
  -7  -4   1        241.02        258.83        21.92 o                         
  -6  -4   1        377.90        367.10        18.38 o                         
  -5  -4   1        413.34        426.66        16.99 o                         
  -4  -4   1       4864.65       4784.03        67.72 o                         
  -3  -4   1        488.89        584.72        18.16 o                         
  -2  -4   1       3757.59       3978.62        54.69 o                         
  -1  -4   1      12178.27      11816.08       130.21 o                         
   0  -4   1      11030.72      11365.12       148.97 o                         
   1  -4   1       3668.82       3623.55        44.79 o                         
   2  -4   1       4437.35       4565.53        55.76 o                         
   3  -4   1       1162.31       1336.76        35.28 o                         
   4  -4   1       6077.89       5688.14        85.48 o                         
   5  -4   1       1425.10       1418.15        40.20 o                         
   6  -4   1        512.93        491.02        21.44 o                         
   7  -4   1        385.45        374.48        26.96 o                         
   8  -4   1         24.45         20.38        21.07 o                         
  -8  -3   1       1572.42       1598.22        65.28 o                         
  -7  -3   1          0.02          6.34        12.15 o                         
  -6  -3   1       1121.58       1212.00        42.81 o                         
  -5  -3   1        380.77        408.92        22.87 o                         
  -4  -3   1        517.36        533.20        22.35 o                         
  -3  -3   1       8801.07       8627.37       109.47 o                         
  -2  -3   1       4961.82       5502.80        76.78 o                         
  -1  -3   1       2937.49       3034.65        38.59 o                         
   0  -3   1      19971.12      20432.69       231.26 o                         
   1  -3   1        825.21        880.04        14.51 o                         
   2  -3   1      13473.02      13616.52       157.60 o                         
   3  -3   1        778.05        751.33        29.48 o                         
   4  -3   1        151.32        165.13        10.37 o                         
   5  -3   1       8436.73       8230.99       113.23 o                         
   6  -3   1       1242.35       1189.16        35.07 o                         
   7  -3   1         10.17          0.84        13.38 o                         
   8  -3   1        326.57        357.03        31.63 o                         
  -8  -2   1        490.54        537.55        41.17 o                         
  -7  -2   1       2016.01       2165.68        67.80 o                         
  -6  -2   1          4.63          5.71         9.89 o                         
  -5  -2   1        800.63        762.31        26.89 o                         
  -4  -2   1       1041.50        979.24        34.44 o                         
  -3  -2   1       1725.18       1785.87        33.87 o                         
  -2  -2   1      17516.77      17535.84       244.10 o                         
  -1  -2   1        237.20        293.60         8.53 o                         
   0  -2   1          5.44         13.31         2.01 o                         
   1  -2   1      12605.69      12626.78       165.01 o                         
   2  -2   1        583.73        642.86        17.78 o                         
   3  -2   1       6380.12       6180.48        88.37 o                         
   4  -2   1        552.70        540.98        17.64 o                         
   5  -2   1          6.90         18.85         7.40 o                         
   6  -2   1       2088.44       2078.36        45.49 o                         
   7  -2   1        416.56        419.44        23.70 o                         
   8  -2   1         45.44         40.49        18.28 o                         
  -8  -1   1        141.71        211.95        33.77 o                         
  -7  -1   1         31.03         42.18        12.97 o                         
  -6  -1   1       3881.77       3816.11        78.81 o                         
  -5  -1   1          1.62         24.75         8.49 o                         
  -4  -1   1          6.47         10.29         9.08 o                         
  -3  -1   1       1613.78       1609.76        31.56 o                         
  -2  -1   1       2297.11       2349.64        38.56 o                         
  -1  -1   1      17909.16      17621.32       178.18 o                         
   0  -1   1       1124.20       1244.68        13.69 o                         
   1  -1   1        143.75        169.16         5.44 o                         
   2  -1   1       9454.77       9228.78       114.21 o                         
   3  -1   1       9074.66       9586.68       121.00 o                         
   4  -1   1       1710.64       1620.59        30.16 o                         
   5  -1   1        698.74        693.24        22.07 o                         
   6  -1   1         13.22         20.54         8.96 o                         
   7  -1   1       1547.07       1653.55        42.48 o                         
   8  -1   1        510.48        553.23        31.93 o                         
  -8   0   1        948.94        937.64        40.29 o                         
  -7   0   1        753.56        767.02        26.26 o                         
  -6   0   1         50.41         20.11        11.22 o                         
  -5   0   1       5324.80       5261.20        96.49 o                         
  -4   0   1       1025.41       1076.13        52.59 o                         
  -3   0   1       1845.49       1861.36        34.58 o                         
  -2   0   1       7074.50       7060.60       102.22 o                         
  -1   0   1        168.53        126.97         5.17 o                         
   1   0   1       3121.61       2986.73        37.80 o                         
   2   0   1      16003.00      16120.16       245.56 o                         
   3   0   1        970.26        858.21        37.83 o                         
   4   0   1        708.79        766.61        19.71 o                         
   5   0   1       1017.59        996.58        26.56 o                         
   6   0   1        651.41        676.63        25.02 o                         
   7   0   1          2.23         -5.79        10.24 o                         
   8   0   1       1302.57       1321.33        42.78 o                         
  -8   1   1        226.13        280.69        32.17 o                         
  -7   1   1       1862.95       1950.06        46.17 o                         
  -6   1   1        154.57        165.69        14.41 o                         
  -5   1   1        143.87        135.09        10.40 o                         
  -4   1   1       8746.28       8592.77       127.74 o                         
  -3   1   1        152.54        208.83        11.92 o                         
  -2   1   1       1437.47       1529.96        24.92 o                         
  -1   1   1        793.26        899.23        11.58 o                         
   0   1   1          2.06          6.67         0.96 o                         
   1   1   1      21129.75      21148.46       223.73 o                         
   2   1   1       1414.97       1408.73        25.52 o                         
   3   1   1        229.38        278.57        12.23 o                         
   4   1   1       5064.53       4881.07        87.38 o                         
   5   1   1        164.45        170.50        13.01 o                         
   6   1   1        265.50        256.97        15.43 o                         
   7   1   1        664.46        680.45        26.94 o                         
   8   1   1        166.34        180.97        17.82 o                         
  -8   2   1        338.33        339.80        29.96 o                         
  -7   2   1        152.83        159.48        15.73 o                         
  -6   2   1        561.66        563.34        22.69 o                         
  -5   2   1       1495.18       1534.01        38.30 o                         
  -4   2   1          3.10          2.99         6.35 o                         
  -3   2   1       9108.10       8965.00       114.17 o                         
  -2   2   1       4818.54       4742.54        62.38 o                         
  -1   2   1        264.85        279.55         7.57 o                         
   0   2   1       3589.97       3662.90        35.16 o                         
   1   2   1       1355.72       1325.44        18.11 o                         
   2   2   1       5609.27       5417.38        69.23 o                         
   3   2   1       4564.50       4460.72        70.28 o                         
   4   2   1          1.12         -5.51         5.51 o                         
   5   2   1       3670.38       3594.17        64.83 o                         
   6   2   1        667.03        671.89        26.23 o                         
   7   2   1        129.10        141.29        15.91 o                         
   8   2   1          9.46         -4.07        14.91 o                         
  -8   3   1         14.17          0.22        19.73 o                         
  -7   3   1       1249.30       1288.46        38.18 o                         
  -6   3   1         62.33         54.06        11.16 o                         
  -5   3   1       1409.87       1426.61        35.48 o                         
  -4   3   1       1183.61       1183.87        27.55 o                         
  -3   3   1        143.22         96.40         7.94 o                         
  -2   3   1      13830.55      14047.81       162.12 o                         
  -1   3   1       2363.40       2504.59        32.93 o                         
   0   3   1       1251.65       1395.60        18.80 o                         
   1   3   1       2344.78       2357.50        36.54 o                         
   2   3   1          9.62          8.16         3.99 o                         
   3   3   1       5613.23       5693.52        75.23 o                         
   4   3   1       3512.72       3694.03        62.53 o                         
   5   3   1       1339.07       1252.10        28.92 o                         
   6   3   1       1197.90       1255.50        32.28 o                         
   7   3   1        485.02        515.73        22.79 o                         
   8   3   1         15.77          7.41        15.58 o                         
  -8   4   1        211.78        193.44        30.96 o                         
  -7   4   1         38.23         56.00        19.09 o                         
  -6   4   1       1306.78       1295.45        37.52 o                         
  -5   4   1        390.44        384.47        19.58 o                         
  -4   4   1       1052.15       1019.36        25.78 o                         
  -3   4   1       1321.68       1349.19        31.11 o                         
  -2   4   1         51.50         26.55         4.06 o                         
  -1   4   1      10086.01      10154.57       113.33 o                         
   0   4   1      24285.23      24749.31       296.95 o                         
   1   4   1      72638.70      72526.52      1085.36 o                         
   2   4   1       7676.28       7545.97        90.35 o                         
   3   4   1       7263.50       7164.75        93.81 o                         
   4   4   1        811.29        813.39        22.01 o                         
   5   4   1       1292.57       1349.38        31.89 o                         
   6   4   1        631.55        685.39        24.25 o                         
   7   4   1        269.47        301.07        19.08 o                         
   8   4   1        217.35        221.95        24.85 o                         
  -8   5   1        447.54        411.26        34.78 o                         
  -7   5   1        292.28        263.72        26.20 o                         
  -6   5   1         31.31         11.03        12.88 o                         
  -5   5   1       1536.95       1471.54        35.34 o                         
  -4   5   1        348.46        329.38        17.84 o                         
  -3   5   1       1037.20       1041.05        34.49 o                         
  -2   5   1       3933.41       4079.70        53.47 o                         
  -1   5   1          5.30         16.19         4.19 o                         
   0   5   1       2525.28       2359.11        38.66 o                         
   1   5   1       4792.81       4828.02        64.82 o                         
   2   5   1        182.41        206.44         8.31 o                         
   3   5   1        306.55        297.47        14.53 o                         
   4   5   1        907.51        874.66        23.73 o                         
   5   5   1       1256.15       1289.84        32.12 o                         
   6   5   1        238.37        276.22        17.77 o                         
   7   5   1        520.17        552.01        33.54 o                         
   8   5   1         70.51         81.30        16.66 o                         
  -7   6   1        212.24        173.43        24.19 o                         
  -6   6   1        755.46        768.34        28.45 o                         
  -5   6   1        345.71        348.67        16.77 o                         
  -4   6   1       2062.64       1991.59        39.07 o                         
  -3   6   1       1299.26       1318.74        39.82 o                         
  -2   6   1        360.64        357.57        12.25 o                         
  -1   6   1       7519.58       7795.36       102.01 o                         
   0   6   1       8338.23       8209.89       106.65 o                         
   1   6   1       1220.06       1118.41        20.87 o                         
   2   6   1       3792.02       3798.90        50.27 o                         
   3   6   1       1756.95       1729.56        31.32 o                         
   4   6   1        736.52        759.76        28.91 o                         
   5   6   1       1626.96       1634.84        44.02 o                         
   6   6   1        259.09        273.67        16.85 o                         
   7   6   1        872.93        890.21        31.33 o                         
   8   6   1        463.59        461.51        28.57 o                         
  -7   7   1        166.23        203.33        32.61 o                         
  -6   7   1       1019.46       1003.00        45.22 o                         
  -5   7   1       1049.42       1033.27        32.40 o                         
  -4   7   1       1800.14       1714.17        36.50 o                         
  -3   7   1       2189.07       2137.69        38.33 o                         
  -2   7   1       2102.65       2019.47        35.47 o                         
  -1   7   1        410.85        375.01        16.47 o                         
   0   7   1      11109.06      11901.87       151.32 o                         
   1   7   1       8618.02       8821.25       114.69 o                         
   2   7   1       1683.81       1610.91        35.66 o                         
   3   7   1       1730.13       1751.53        43.24 o                         
   4   7   1        279.93        310.78        18.27 o                         
   5   7   1        684.12        690.14        24.33 o                         
   6   7   1       1163.02       1136.36        37.56 o                         
   7   7   1         30.40         48.06        17.88 o                         
   8   7   1        597.08        665.61        39.60 o                         
  -7   8   1        611.99        531.50        37.47 o                         
  -6   8   1        487.41        464.06        39.71 o                         
  -5   8   1        670.00        657.86        24.56 o                         
  -4   8   1       2025.77       1972.45        72.11 o                         
  -3   8   1        718.14        694.48        26.87 o                         
  -2   8   1         19.48         30.08         7.25 o                         
  -1   8   1       3405.76       3445.95        53.31 o                         
   0   8   1        820.33        898.17        22.53 o                         
   1   8   1      28477.69      29799.83       363.37 o                         
   2   8   1      40840.44      42074.83       543.42 o                         
   3   8   1        284.27        275.38        16.61 o                         
   4   8   1       2818.51       2671.95        49.90 o                         
   5   8   1        271.45        297.49        18.64 o                         
   6   8   1         87.81         91.08        13.26 o                         
   7   8   1        739.52        754.26        39.83 o                         
   8   8   1          1.03         27.54        20.99 o                         
  -7   9   1         17.68         29.91        20.80 o                         
  -6   9   1        540.78        589.39        40.53 o                         
  -5   9   1       2806.34       2658.27        89.00 o                         
  -4   9   1        227.41        239.59        16.97 o                         
  -3   9   1       1802.48       1817.22        38.20 o                         
  -2   9   1       2685.86       2556.73        44.48 o                         
  -1   9   1         95.82        114.87         9.20 o                         
   0   9   1       4250.80       4123.42        62.08 o                         
   1   9   1        604.50        607.27        18.92 o                         
   2   9   1       3312.11       3272.79        50.06 o                         
   3   9   1       8198.18       8212.93       123.08 o                         
   4   9   1        312.59        344.43        24.46 o                         
   5   9   1        860.10        868.18        26.44 o                         
   6   9   1        220.38        232.17        20.87 o                         
   7   9   1         86.26        134.26        24.92 o                         
  -7  10   1        290.90        314.46        33.20 o                         
  -6  10   1         42.62         61.51        27.06 o                         
  -5  10   1       1063.73       1034.36        47.33 o                         
  -4  10   1       3034.96       2945.25        61.92 o                         
  -3  10   1        382.58        423.72        21.23 o                         
  -2  10   1       2297.00       2307.45        46.69 o                         
  -1  10   1       2858.32       2884.65        49.41 o                         
   0  10   1        780.24        840.10        24.33 o                         
   1  10   1       3646.00       3521.39        56.50 o                         
   2  10   1        119.22        154.20         7.71 o                         
   3  10   1       2181.98       2180.87        48.72 o                         
   4  10   1       3889.85       3775.46       102.44 o                         
   5  10   1        408.57        374.42        27.75 o                         
   6  10   1        530.07        500.16        28.80 o                         
   7  10   1        215.42        241.17        35.82 o                         
  -6  11   1        295.64        309.68        36.91 o                         
  -5  11   1          2.99          8.25        15.75 o                         
  -4  11   1        685.39        769.86        38.81 o                         
  -3  11   1       5308.83       5101.30        84.33 o                         
  -2  11   1         30.11         37.25         8.47 o                         
  -1  11   1       1695.35       1713.84        56.61 o                         
   0  11   1       5040.74       4853.81        80.72 o                         
   1  11   1        290.71        365.03        16.25 o                         
   2  11   1       2425.70       2312.63        43.57 o                         
   3  11   1        336.08        324.60        20.79 o                         
   4  11   1        391.86        426.62        26.77 o                         
   5  11   1       1796.39       1760.42        50.38 o                         
   6  11   1          1.11        -15.07        15.83 o                         
   7  11   1        211.98        198.08        30.42 o                         
  -6  12   1         11.86         14.66        19.99 o                         
  -5  12   1        770.99        679.49        75.01 o                         
  -4  12   1         32.12         33.41        16.45 o                         
  -3  12   1        749.04        762.06        39.92 o                         
  -2  12   1       5719.46       5650.36        95.60 o                         
  -1  12   1          1.14         -1.90         8.09 o                         
   0  12   1       2572.54       2535.74        47.21 o                         
   1  12   1       1497.90       1420.79        41.46 o                         
   2  12   1       7531.98       7636.87       115.98 o                         
   3  12   1       5461.29       5369.72        96.78 o                         
   4  12   1          3.35         13.58        10.79 o                         
   5  12   1        313.58        312.48        22.60 o                         
   6  12   1       1470.59       1492.32        60.63 o                         
   7  12   1         40.79         57.66        24.64 o                         
  -6  13   1       1387.89       1404.52        63.96 o                         
  -5  13   1         20.80         13.61        19.16 o                         
  -4  13   1        753.46        809.05        42.92 o                         
  -3  13   1       1115.01       1118.20        39.54 o                         
  -2  13   1        659.73        661.09        35.86 o                         
  -1  13   1       4281.32       4194.55        70.57 o                         
   0  13   1        281.36        311.56        17.36 o                         
   1  13   1        593.75        579.92        23.00 o                         
   2  13   1       2095.51       2136.58        68.28 o                         
   3  13   1         53.41         60.42        12.52 o                         
   4  13   1       2177.70       2170.34        71.36 o                         
   5  13   1        266.17        222.15        31.04 o                         
   6  13   1         25.00         45.53        20.08 o                         
  -5  14   1       1632.22       1563.01        65.50 o                         
  -4  14   1          4.40         11.10        18.44 o                         
  -3  14   1        493.06        540.96        42.57 o                         
  -2  14   1        806.14        831.33        31.45 o                         
  -1  14   1        402.22        458.83        23.44 o                         
   0  14   1       4157.83       4138.47        70.60 o                         
   1  14   1         11.24         13.22         9.16 o                         
   2  14   1        260.74        238.99        25.61 o                         
   3  14   1       1599.02       1589.40        58.67 o                         
   4  14   1          6.29          9.98        18.28 o                         
   5  14   1        697.82        763.18        44.34 o                         
   6  14   1         91.98         83.05        24.28 o                         
  -5  15   1        226.92        278.86        36.49 o                         
  -4  15   1       2011.33       1900.66        71.26 o                         
  -3  15   1          8.36         24.68        19.38 o                         
  -2  15   1        315.75        307.14        25.22 o                         
  -1  15   1        874.71        872.35        31.24 o                         
   0  15   1        130.85        121.77        23.07 o                         
   1  15   1       2880.85       2762.63        62.00 o                         
   2  15   1        520.05        506.50        27.45 o                         
   3  15   1        441.50        450.04        32.45 o                         
   4  15   1        509.66        501.95        42.57 o                         
   5  15   1        118.92        126.53        26.87 o                         
   6  15   1        276.47        305.93        32.70 o                         
  -4  16   1        114.39        109.72        24.07 o                         
  -3  16   1       1726.85       1697.01        75.39 o                         
  -2  16   1        141.54        151.56        19.08 o                         
  -1  16   1       1066.17       1146.67        38.93 o                         
   0  16   1        173.89        178.23        20.52 o                         
   1  16   1        338.47        309.25        23.36 o                         
   2  16   1        472.59        579.03        29.93 o                         
   3  16   1        308.27        212.38        27.29 o                         
   4  16   1         22.24         16.16        19.50 o                         
   5  16   1        313.67        350.86        44.62 o                         
  -3  17   1         24.39         61.19        20.87 o                         
  -2  17   1       1844.13       1940.97        69.44 o                         
  -1  17   1        162.64        150.36        25.90 o                         
   0  17   1        396.77        385.46        35.75 o                         
   1  17   1        724.52        744.82        41.05 o                         
   2  17   1         25.70         45.70        18.14 o                         
   3  17   1       1345.15       1346.87        65.91 o                         
   4  17   1        550.12        525.11        41.22 o                         
  -3  18   1        503.84        660.20       132.09 o                         
  -2  18   1        116.86        104.41        25.08 o                         
  -1  18   1       1046.87       1099.41        61.60 o                         
   0  18   1        343.94        371.68        28.00 o                         
   1  18   1        102.18         77.65        21.44 o                         
   2  18   1        661.47        603.16        40.33 o                         
   3  18   1          5.46        -12.77        19.78 o                         
   4  18   1       1054.46        953.43        63.40 o                         
  -1  19   1        172.40        185.43        32.59 o                         
   0  19   1        394.92        380.32        39.99 o                         
   1  19   1        224.95        254.93        43.96 o                         
   2  19   1         38.47         48.35        23.36 o                         
   3  19   1        800.46        758.82        70.54 o                         
  -2 -19   2       1385.48       1430.92       139.00 o                         
  -1 -19   2        412.08        470.52        38.33 o                         
   0 -19   2         39.66         76.20        27.52 o                         
  -3 -18   2        235.83        237.28        28.34 o                         
  -2 -18   2         78.60         68.31        21.94 o                         
  -1 -18   2       2427.72       2354.26        89.48 o                         
   0 -18   2        506.88        529.57        40.05 o                         
   1 -18   2          2.64        -15.49        21.38 o                         
   2 -18   2       1835.57       1817.15        94.37 o                         
  -4 -17   2        151.83        137.64        25.67 o                         
  -3 -17   2         68.47         51.48        20.99 o                         
  -2 -17   2        614.03        554.99        52.57 o                         
  -1 -17   2         38.54         39.84        19.43 o                         
   0 -17   2       1539.65       1521.84        54.19 o                         
   1 -17   2       1341.63       1376.90        51.75 o                         
   2 -17   2        174.93        205.74        26.82 o                         
   3 -17   2       1112.77       1124.86        55.31 o                         
  -5 -16   2          8.70         -8.68        19.43 o                         
  -4 -16   2       1323.54       1439.23        62.48 o                         
  -3 -16   2        412.77        438.07        34.64 o                         
  -2 -16   2        152.40        104.03        51.13 o                         
  -1 -16   2       1922.61       1871.41        57.59 o                         
   0 -16   2         33.77         31.83        13.32 o                         
   1 -16   2       2258.97       2330.23        57.01 o                         
   2 -16   2       1450.09       1381.22        50.08 o                         
   3 -16   2        594.33        567.09        40.00 o                         
   4 -16   2        307.67        330.37        32.67 o                         
  -5 -15   2        448.92        469.83        36.97 o                         
  -4 -15   2         25.29         21.49        18.34 o                         
  -3 -15   2       1607.90       1659.18        83.00 o                         
  -2 -15   2        334.16        318.46        27.81 o                         
  -1 -15   2         27.71         29.85        13.77 o                         
   0 -15   2       1083.58       1102.45        51.18 o                         
   1 -15   2        221.23        252.95        19.06 o                         
   2 -15   2       2151.36       2222.56        66.40 o                         
   3 -15   2       1009.84        954.26        65.99 o                         
   4 -15   2         19.78         28.86        19.74 o                         
  -6 -14   2         45.63         88.08        23.87 o                         
  -5 -14   2        763.47        822.95        46.15 o                         
  -4 -14   2        953.91        949.37        48.94 o                         
  -3 -14   2         62.83         65.56        18.65 o                         
  -2 -14   2       2461.06       2556.85        63.18 o                         
  -1 -14   2        687.82        693.07        27.36 o                         
   0 -14   2        301.52        295.42        25.45 o                         
   1 -14   2        862.42        824.48        31.02 o                         
   2 -14   2        752.01        745.64        31.14 o                         
   3 -14   2       2369.57       2413.28        75.71 o                         
   4 -14   2       1908.33       1874.49        71.82 o                         
   5 -14   2        175.77        182.56        26.49 o                         
  -6 -13   2        403.23        400.01        34.32 o                         
  -5 -13   2        100.32        102.73        22.00 o                         
  -4 -13   2        662.05        671.98        47.73 o                         
  -3 -13   2       1126.52       1054.09        36.09 o                         
  -2 -13   2        538.88        548.93        21.83 o                         
  -1 -13   2       1349.99       1411.38        44.58 o                         
   0 -13   2       1579.25       1561.94        52.51 o                         
   1 -13   2        608.24        674.13        25.62 o                         
   2 -13   2       1252.78       1275.42        47.30 o                         
   3 -13   2       1522.76       1531.14        49.19 o                         
   4 -13   2       1269.89       1246.49        58.14 o                         
   5 -13   2        917.85        842.14        47.32 o                         
  -6 -12   2        168.84        151.22        30.44 o                         
  -5 -12   2        689.54        640.10        40.93 o                         
  -4 -12   2        256.71        243.29        23.70 o                         
  -3 -12   2       1280.18       1299.45        55.67 o                         
  -2 -12   2       1613.95       1575.19        54.17 o                         
  -1 -12   2       2132.60       2055.58        45.94 o                         
   0 -12   2       2318.94       2276.72        62.82 o                         
   1 -12   2       1264.67       1252.48        34.54 o                         
   2 -12   2         76.24         66.53        15.96 o                         
   3 -12   2       2230.98       2130.07        56.33 o                         
   4 -12   2       2555.79       2434.24        76.18 o                         
   5 -12   2        276.26        336.83        31.84 o                         
   6 -12   2       1657.17       1642.27        67.82 o                         
  -7 -11   2       1470.14       1386.68        86.35 o                         
  -6 -11   2        670.72        698.19        41.04 o                         
  -5 -11   2         29.54         18.97        15.89 o                         
  -4 -11   2        705.99        724.57        30.06 o                         
  -3 -11   2        434.41        409.13        16.38 o                         
  -2 -11   2       1725.45       1695.68        41.65 o                         
  -1 -11   2       1595.85       1602.91        35.94 o                         
   0 -11   2       2904.35       2932.20        51.67 o                         
   1 -11   2        151.83        173.02        12.85 o                         
   2 -11   2        940.93        995.46        31.47 o                         
   3 -11   2          4.75          5.30        10.13 o                         
   4 -11   2        510.70        488.68        36.51 o                         
   5 -11   2        645.13        659.35        43.74 o                         
   6 -11   2        117.82         92.55        26.32 o                         
  -7 -10   2         41.36         76.62        21.73 o                         
  -6 -10   2        718.69        720.09        40.58 o                         
  -5 -10   2        460.19        475.09        25.50 o                         
  -4 -10   2        491.49        495.70        22.64 o                         
  -3 -10   2        302.06        296.17        13.62 o                         
  -2 -10   2       2210.63       2065.89        39.10 o                         
  -1 -10   2       1631.97       1753.16        57.45 o                         
   0 -10   2       2138.48       2166.29        44.29 o                         
   1 -10   2       6905.90       7013.15       108.08 o                         
   2 -10   2         23.75         29.60        10.89 o                         
   3 -10   2        610.78        662.23        29.63 o                         
   4 -10   2         14.06         38.25        11.05 o                         
   5 -10   2        718.39        731.71        65.32 o                         
   6 -10   2       2328.50       2486.48       137.74 o                         
  -7  -9   2        824.92        797.17        44.01 o                         
  -6  -9   2       1415.84       1514.22        50.00 o                         
  -5  -9   2        800.21        757.89        26.10 o                         
  -4  -9   2        809.25        816.90        24.17 o                         
  -3  -9   2       1814.20       1846.77        45.02 o                         
  -2  -9   2       1305.34       1329.08        46.48 o                         
  -1  -9   2       2556.79       2500.68        43.37 o                         
   0  -9   2        285.72        293.44        14.93 o                         
   1  -9   2       5407.26       5341.13        78.50 o                         
   2  -9   2       3249.84       3195.45        53.47 o                         
   3  -9   2        273.54        262.62        17.29 o                         
   4  -9   2        282.11        320.50        27.75 o                         
   5  -9   2         10.35          3.85        14.08 o                         
   6  -9   2         78.95         69.84        19.82 o                         
   7  -9   2        904.75        956.15        50.88 o                         
  -7  -8   2        828.00        790.45        41.67 o                         
  -6  -8   2       2447.42       2342.56        51.65 o                         
  -5  -8   2       1860.66       1802.23        41.77 o                         
  -4  -8   2        112.48        111.70        10.55 o                         
  -3  -8   2        589.22        570.40        24.70 o                         
  -2  -8   2       1665.76       1628.54        32.98 o                         
  -1  -8   2       1201.12       1181.79        30.62 o                         
   0  -8   2        899.08        851.22        22.90 o                         
   1  -8   2        448.31        514.29        20.71 o                         
   2  -8   2       1110.54       1035.10        30.24 o                         
   3  -8   2       8946.43       8890.94       141.04 o                         
   4  -8   2        148.81         92.81        12.73 o                         
   5  -8   2       1486.10       1341.45        55.40 o                         
   6  -8   2         14.82         31.53        18.72 o                         
   7  -8   2         88.47        127.02        28.43 o                         
  -8  -7   2          1.99         -2.93        19.13 o                         
  -7  -7   2          6.64          3.63        14.37 o                         
  -6  -7   2        534.93        543.74        23.65 o                         
  -5  -7   2       1047.78       1031.40        33.35 o                         
  -4  -7   2       5108.60       4993.79        74.57 o                         
  -3  -7   2        131.34        153.32        10.51 o                         
  -2  -7   2       2714.47       2845.18        43.83 o                         
  -1  -7   2       6181.11       6360.15        92.69 o                         
   0  -7   2       1088.27       1058.49        33.57 o                         
   1  -7   2       5724.30       5569.91        83.85 o                         
   2  -7   2        204.66        245.94        11.15 o                         
   3  -7   2        598.59        607.42        23.50 o                         
   4  -7   2       7425.30       7142.54       112.89 o                         
   5  -7   2        124.17        108.19        14.70 o                         
   6  -7   2        178.15        195.51        21.06 o                         
   7  -7   2        149.88        142.31        23.62 o                         
  -8  -6   2        388.30        444.62        38.28 o                         
  -7  -6   2         16.19          3.85        16.06 o                         
  -6  -6   2         11.63          8.10         9.94 o                         
  -5  -6   2          2.22         -0.82         9.24 o                         
  -4  -6   2       2427.51       2357.95        41.67 o                         
  -3  -6   2       5329.17       5135.11        73.10 o                         
  -2  -6   2        169.92        197.29         8.18 o                         
  -1  -6   2       2073.20       2214.30        33.38 o                         
   0  -6   2       8378.94       8615.96       112.54 o                         
   1  -6   2        876.45        887.25        23.46 o                         
   2  -6   2       8424.29       8528.38       104.93 o                         
   3  -6   2        684.44        739.93        25.33 o                         
   4  -6   2        203.23        226.25        15.31 o                         
   5  -6   2       3734.80       3570.09        68.53 o                         
   6  -6   2        187.42        181.41        18.22 o                         
   7  -6   2        975.78       1063.99        49.15 o                         
  -8  -5   2        314.88        282.59        26.49 o                         
  -7  -5   2        950.99       1009.80        32.00 o                         
  -6  -5   2        100.53         88.31        12.93 o                         
  -5  -5   2        581.70        567.34        21.97 o                         
  -4  -5   2        864.00        826.78        23.17 o                         
  -3  -5   2       2125.33       2158.65        38.01 o                         
  -2  -5   2       8664.92       8272.63        99.93 o                         
  -1  -5   2        611.74        619.59        13.41 o                         
   0  -5   2       5235.92       5656.01        75.49 o                         
   1  -5   2       7617.76       7750.18       101.04 o                         
   2  -5   2          2.07         21.79         6.35 o                         
   3  -5   2       6665.64       6600.21        99.53 o                         
   4  -5   2        264.14        262.63        15.91 o                         
   5  -5   2         13.22         32.93         7.31 o                         
   6  -5   2       1189.24       1131.19        55.31 o                         
   7  -5   2        220.67        241.84        25.00 o                         
   8  -5   2        111.80        131.56        24.01 o                         
  -8  -4   2         73.63         59.09        22.17 o                         
  -7  -4   2        114.75        114.25        15.87 o                         
  -6  -4   2        521.43        518.32        21.84 o                         
  -5  -4   2         69.57         71.87         9.12 o                         
  -4  -4   2       3420.30       3328.35        51.03 o                         
  -3  -4   2       1306.40       1371.61        34.16 o                         
  -2  -4   2        423.88        480.55        16.61 o                         
  -1  -4   2       7832.01       7257.15       101.78 o                         
   0  -4   2         40.26         51.60         7.15 o                         
   1  -4   2        527.20        633.13        13.00 o                         
   2  -4   2      19315.87      19928.37       246.12 o                         
   3  -4   2        145.84        272.13        18.05 o                         
   4  -4   2       5238.69       5149.92        74.74 o                         
   5  -4   2        791.16        796.63        35.43 o                         
   6  -4   2        225.74        185.12        15.64 o                         
   7  -4   2        544.20        560.89        35.88 o                         
   8  -4   2        288.57        305.74        30.03 o                         
  -8  -3   2        722.73        702.76        63.32 o                         
  -7  -3   2         83.96         93.81        15.32 o                         
  -6  -3   2        195.89        236.52        22.89 o                         
  -5  -3   2       1879.20       1878.47        44.64 o                         
  -4  -3   2        348.32        346.65        14.10 o                         
  -3  -3   2       6535.83       6500.87        85.38 o                         
  -2  -3   2       6399.74       6766.19        86.88 o                         
  -1  -3   2        257.88        302.45        10.62 o                         
   0  -3   2      24374.77      24052.24       271.20 o                         
   1  -3   2       2260.57       2375.04        30.76 o                         
   2  -3   2       6379.39       6886.02        91.31 o                         
   3  -3   2       3498.46       3364.71        48.58 o                         
   4  -3   2        150.23        159.07        10.35 o                         
   5  -3   2       4525.93       4210.44        65.77 o                         
   6  -3   2       2077.41       1928.43        43.81 o                         
   7  -3   2          0.48         35.68        17.36 o                         
   8  -3   2        446.20        486.71        33.25 o                         
  -8  -2   2         72.29         57.11        18.85 o                         
  -7  -2   2       1521.29       1567.88        68.04 o                         
  -6  -2   2       1097.86       1170.77        37.95 o                         
  -5  -2   2         77.13         91.15        11.32 o                         
  -4  -2   2       2640.69       2552.22        52.30 o                         
  -3  -2   2         61.13         47.50         6.92 o                         
  -2  -2   2      12677.67      12933.14       168.46 o                         
  -1  -2   2       1468.66       1459.07        20.33 o                         
   0  -2   2        365.08        384.52        10.81 o                         
   1  -2   2      22363.26      21771.47       279.76 o                         
   2  -2   2        679.64        729.15        15.65 o                         
   3  -2   2       3913.74       4243.98        59.83 o                         
   4  -2   2        844.40        781.33        28.66 o                         
   5  -2   2          2.01         15.69         7.60 o                         
   6  -2   2       2208.38       2140.76        47.33 o                         
   7  -2   2        426.64        406.09        24.73 o                         
   8  -2   2         34.28         59.11        20.30 o                         
  -8  -1   2         63.86         83.14        22.58 o                         
  -7  -1   2         40.61         43.49        14.78 o                         
  -6  -1   2       3137.90       3043.30        67.94 o                         
  -5  -1   2        323.83        330.83        17.81 o                         
  -4  -1   2        205.38        241.57        13.68 o                         
  -3  -1   2       7173.21       6673.02       100.53 o                         
  -2  -1   2          3.77          3.80         4.87 o                         
  -1  -1   2       2007.19       2004.76        24.61 o                         
   0  -1   2       4023.56       4283.46        40.84 o                         
   1  -1   2        637.80        619.39         9.88 o                         
   2  -1   2      10014.42       9640.51       112.58 o                         
   3  -1   2       8315.16       8312.82       106.96 o                         
   4  -1   2          1.55          3.52         5.56 o                         
   5  -1   2        982.79        961.11        26.79 o                         
   6  -1   2        304.32        292.36        16.87 o                         
   7  -1   2        951.38       1006.48        35.97 o                         
   8  -1   2        486.03        499.23        30.79 o                         
  -8   0   2         54.45         54.15        17.19 o                         
  -7   0   2         61.54         50.34        13.43 o                         
  -6   0   2         73.33        125.12        15.68 o                         
  -5   0   2       4908.05       4828.80        82.34 o                         
  -4   0   2       2963.06       3015.99        53.96 o                         
  -3   0   2          0.89          9.47         5.14 o                         
  -2   0   2      10241.46       9845.03       140.48 o                         
  -1   0   2       3469.08       3546.77        40.24 o                         
   0   0   2       5597.26       5658.06        56.38 o                         
   1   0   2       9033.56       9042.80        93.64 o                         
   2   0   2       5170.83       5623.10        72.04 o                         
   3   0   2      27278.44      27688.21       332.63 o                         
   4   0   2       2566.71       2739.27        45.98 o                         
   5   0   2         66.72         56.34         8.64 o                         
   6   0   2        163.64        165.55        15.63 o                         
   7   0   2        148.25        179.32        15.60 o                         
   8   0   2        804.20        854.05        35.47 o                         
  -8   1   2         61.01         62.92        16.41 o                         
  -7   1   2         10.77         30.73        13.95 o                         
  -6   1   2        693.16        705.11        25.78 o                         
  -5   1   2        112.44        112.34         9.85 o                         
  -4   1   2       8673.21       8433.47       116.64 o                         
  -3   1   2       3477.48       3400.43        50.83 o                         
  -2   1   2        331.28        312.11        12.53 o                         
  -1   1   2       4634.54       4904.37        52.36 o                         
   0   1   2       1254.70       1364.70        14.44 o                         
   1   1   2       5886.67       5703.77        63.44 o                         
   2   1   2         28.85         59.58         4.91 o                         
   3   1   2        705.48        574.48        15.27 o                         
   4   1   2       6390.97       6339.94        85.03 o                         
   5   1   2       1068.26       1203.45        32.17 o                         
   6   1   2        363.87        392.70        18.39 o                         
   7   1   2        322.46        347.56        19.82 o                         
   8   1   2        164.41        174.18        18.40 o                         
  -8   2   2        701.21        707.77        36.13 o                         
  -7   2   2        405.15        420.14        23.85 o                         
  -6   2   2          1.80         -8.77         8.77 o                         
  -5   2   2       2426.41       2365.80        41.73 o                         
  -4   2   2         10.33         18.16         6.11 o                         
  -3   2   2       5914.12       5815.66        77.45 o                         
  -2   2   2       7878.06       7853.13        99.04 o                         
  -1   2   2       6189.37       6305.08        70.36 o                         
   0   2   2       6022.48       6130.27        57.46 o                         
   1   2   2        491.40        564.51         9.70 o                         
   2   2   2       1110.43        969.25        20.18 o                         
   3   2   2        820.10        737.42        20.30 o                         
   4   2   2        335.43        279.85        12.05 o                         
   5   2   2       2094.20       2091.63        41.97 o                         
   6   2   2        472.81        526.54        22.22 o                         
   7   2   2         53.11         72.42        13.00 o                         
   8   2   2          2.10          2.49        15.69 o                         
  -8   3   2         84.51         97.99        23.21 o                         
  -7   3   2        596.14        657.65        29.85 o                         
  -6   3   2        384.57        356.06        21.22 o                         
  -5   3   2        171.45        164.94        12.06 o                         
  -4   3   2       3707.24       3670.95        55.86 o                         
  -3   3   2          6.60          4.40         5.97 o                         
  -2   3   2       9122.60       8776.05       103.93 o                         
  -1   3   2       5433.39       5710.82        74.52 o                         
   0   3   2       6393.33       6475.79        72.18 o                         
   1   3   2       7576.72       7548.34        89.41 o                         
   2   3   2       3024.75       3157.20        44.19 o                         
   3   3   2         58.11         65.02         6.29 o                         
   4   3   2        822.66        749.38        20.55 o                         
   5   3   2       3257.20       3000.09        52.94 o                         
   6   3   2        876.28        895.78        31.74 o                         
   7   3   2        811.70        824.48        28.84 o                         
   8   3   2         97.23        127.71        18.39 o                         
  -8   4   2        699.12        837.98        44.04 o                         
  -7   4   2        735.86        747.52        39.45 o                         
  -6   4   2        581.52        582.37        24.58 o                         
  -5   4   2        894.32        883.81        33.53 o                         
  -4   4   2         51.75         46.63         8.38 o                         
  -3   4   2       1659.30       1548.77        29.07 o                         
  -2   4   2       4107.39       4050.26        52.18 o                         
  -1   4   2       9163.78       9267.76       117.88 o                         
   0   4   2       9962.59      10243.91       127.09 o                         
   1   4   2       2872.29       2606.41        40.68 o                         
   2   4   2      10408.57      10636.98       124.64 o                         
   3   4   2       1881.86       2010.81        34.16 o                         
   4   4   2       1316.63       1413.80        29.96 o                         
   5   4   2       1334.19       1450.90        34.08 o                         
   6   4   2       1782.31       1729.82        46.91 o                         
   7   4   2        122.17        168.80        18.20 o                         
   8   4   2        342.15        364.95        23.78 o                         
  -8   5   2        124.55        112.51        28.38 o                         
  -7   5   2       1821.59       1907.50        84.48 o                         
  -6   5   2       1231.66       1279.45        36.09 o                         
  -5   5   2       2092.00       2048.62        47.26 o                         
  -4   5   2        525.15        561.95        19.70 o                         
  -3   5   2          9.55         16.59         4.91 o                         
  -2   5   2       3871.26       3780.61        56.32 o                         
  -1   5   2       2902.70       2786.07        36.38 o                         
   0   5   2       1571.91       1461.67        27.08 o                         
   1   5   2       2745.75       2833.03        45.91 o                         
   2   5   2       4162.90       4081.85        62.22 o                         
   3   5   2         75.93         61.84         6.46 o                         
   4   5   2       1686.90       1620.88        35.69 o                         
   5   5   2         37.99         35.47         8.31 o                         
   6   5   2        421.86        461.36        20.56 o                         
   7   5   2       1188.86       1226.20        36.36 o                         
   8   5   2         15.04          4.16        20.28 o                         
  -7   6   2         59.29        105.80        21.08 o                         
  -6   6   2       1867.92       1781.97        76.90 o                         
  -5   6   2       1392.84       1361.15        34.41 o                         
  -4   6   2        689.26        685.09        21.15 o                         
  -3   6   2       1636.10       1623.58        27.57 o                         
  -2   6   2        334.77        374.38        20.77 o                         
  -1   6   2       3268.88       3512.45        51.12 o                         
   0   6   2      11324.94      11487.89       153.57 o                         
   1   6   2        473.64        633.97        20.20 o                         
   2   6   2       2244.17       2257.61        40.66 o                         
   3   6   2       5071.75       5056.12        71.17 o                         
   4   6   2          3.15         13.59         6.61 o                         
   5   6   2       2053.50       2044.50        44.72 o                         
   6   6   2         35.21         40.56        10.36 o                         
   7   6   2        370.83        404.17        23.87 o                         
   8   6   2        910.66        914.91        47.19 o                         
  -7   7   2        712.26        708.87        42.40 o                         
  -6   7   2         49.58         50.94        16.56 o                         
  -5   7   2       1309.20       1266.31        40.56 o                         
  -4   7   2       4999.69       4887.67        73.74 o                         
  -3   7   2       1937.48       1864.43        45.86 o                         
  -2   7   2       3069.12       3174.22        47.75 o                         
  -1   7   2        326.60        360.13        19.04 o                         
   0   7   2       8285.85       8723.95       113.87 o                         
   1   7   2       2996.23       2900.19        40.57 o                         
   2   7   2        632.37        727.79        25.10 o                         
   3   7   2       2996.18       2951.62        52.27 o                         
   4   7   2       2903.38       2927.05        49.98 o                         
   5   7   2         16.02         26.43         9.16 o                         
   6   7   2        892.09        949.27        34.73 o                         
   7   7   2          1.42          7.36        15.78 o                         
   8   7   2        315.43        291.65        30.05 o                         
  -7   8   2        769.00        832.16        45.93 o                         
  -6   8   2       1452.12       1464.24        71.84 o                         
  -5   8   2        145.04        164.24        19.70 o                         
  -4   8   2        843.05        856.29        30.10 o                         
  -3   8   2       3809.81       3598.98        64.89 o                         
  -2   8   2         55.62         79.55         6.97 o                         
  -1   8   2       4005.32       4035.35        60.15 o                         
   0   8   2         48.20         61.33         9.89 o                         
   1   8   2        443.17        433.55        21.85 o                         
   2   8   2        194.00        107.70        11.84 o                         
   3   8   2        465.83        449.77        19.72 o                         
   4   8   2         71.89         89.58         7.61 o                         
   5   8   2       1000.83        964.86        28.51 o                         
   6   8   2         14.11         -4.53        11.41 o                         
   7   8   2        414.04        438.94        34.47 o                         
   8   8   2          4.26         47.50        21.63 o                         
  -7   9   2        243.67        235.24        29.89 o                         
  -6   9   2        887.05        819.65        43.33 o                         
  -5   9   2       2894.90       2802.55        76.68 o                         
  -4   9   2          2.78          7.48         8.76 o                         
  -3   9   2       1773.09       1759.76        44.83 o                         
  -2   9   2       5103.47       5025.81        74.13 o                         
  -1   9   2        259.66        296.17        13.72 o                         
   0   9   2       3504.67       3443.04        54.22 o                         
   1   9   2        715.78        682.33        19.12 o                         
   2   9   2        620.75        687.66        23.86 o                         
   3   9   2       9200.95       8963.62       132.73 o                         
   4   9   2         18.21         17.69        10.82 o                         
   5   9   2        711.64        724.23        29.77 o                         
   6   9   2       1205.34       1194.70        44.01 o                         
   7   9   2          0.29         -4.86        16.24 o                         
  -7  10   2        210.92        176.48        28.44 o                         
  -6  10   2        363.22        347.42        30.36 o                         
  -5  10   2        415.86        356.29        31.03 o                         
  -4  10   2       2621.19       2508.07        58.56 o                         
  -3  10   2         66.40         86.66        13.02 o                         
  -2  10   2       2608.72       2658.41        52.93 o                         
  -1  10   2       6848.36       6881.80        98.12 o                         
   0  10   2         12.62          5.24         9.14 o                         
   1  10   2       1357.29       1319.01        44.05 o                         
   2  10   2       1636.25       1610.06        55.62 o                         
   3  10   2         90.72        105.88        13.61 o                         
   4  10   2       3880.77       3806.32        71.43 o                         
   5  10   2        307.09        283.69        21.11 o                         
   6  10   2        485.78        457.10        28.03 o                         
   7  10   2        761.85        745.00        40.07 o                         
  -6  11   2        528.31        533.21        38.82 o                         
  -5  11   2        930.29        910.94        45.47 o                         
  -4  11   2        206.39        241.38        42.87 o                         
  -3  11   2       2134.34       2145.98        58.95 o                         
  -2  11   2         41.01         47.96        10.45 o                         
  -1  11   2       2171.00       2230.08        42.39 o                         
   0  11   2       8650.32       8600.65       119.42 o                         
   1  11   2        280.68        314.13        16.98 o                         
   2  11   2         46.92         61.48        10.25 o                         
   3  11   2        145.47        154.11        20.16 o                         
   4  11   2        220.40        230.65        21.54 o                         
   5  11   2       3661.30       3631.20        78.72 o                         
   6  11   2         43.00         52.15        16.96 o                         
   7  11   2         52.78         74.34        25.63 o                         
  -6  12   2          7.07         -2.18        18.73 o                         
  -5  12   2        517.21        490.61        36.61 o                         
  -4  12   2       1030.95       1000.99        46.05 o                         
  -3  12   2          9.34         21.61        11.98 o                         
  -2  12   2       3124.57       3062.55        57.97 o                         
  -1  12   2         10.72          9.43         9.94 o                         
   0  12   2         98.31         94.45        10.33 o                         
   1  12   2       7890.59       7773.39       115.66 o                         
   2  12   2       4758.56       4808.63        91.56 o                         
   3  12   2       1004.94       1131.23        38.12 o                         
   4  12   2       1009.98       1031.90        42.23 o                         
   5  12   2        309.21        299.56        22.83 o                         
   6  12   2        838.67        829.48        64.85 o                         
   7  12   2        135.54        126.76        27.67 o                         
  -6  13   2        976.59        947.17        52.55 o                         
  -5  13   2          5.82         28.28        18.04 o                         
  -4  13   2        253.98        210.09        28.23 o                         
  -3  13   2       3178.41       3196.03        68.71 o                         
  -2  13   2         53.49         65.98        11.02 o                         
  -1  13   2       2276.04       2244.95        67.12 o                         
   0  13   2        599.06        670.00        27.37 o                         
   1  13   2         75.75         63.62         9.73 o                         
   2  13   2       5752.26       5646.36       101.92 o                         
   3  13   2        578.24        591.88        35.22 o                         
   4  13   2        541.10        561.51        28.47 o                         
   5  13   2        198.56        202.60        28.28 o                         
   6  13   2          3.03         -3.91        18.38 o                         
  -5  14   2       1365.11       1272.29        57.79 o                         
  -4  14   2        110.74        111.17        25.03 o                         
  -3  14   2         97.69        103.31        16.07 o                         
  -2  14   2       2555.22       2491.39        53.76 o                         
  -1  14   2         32.83         30.77         9.89 o                         
   0  14   2       2432.16       2404.16        68.32 o                         
   1  14   2        326.40        349.67        18.22 o                         
   2  14   2         52.89         51.79        12.39 o                         
   3  14   2       3057.54       2915.93        66.53 o                         
   4  14   2        362.96        367.38        24.28 o                         
   5  14   2         50.97         47.47        22.85 o                         
   6  14   2         45.28         38.75        21.94 o                         
  -5  15   2         78.28         96.11        23.50 o                         
  -4  15   2       2044.55       2107.87        83.97 o                         
  -3  15   2        135.94        133.24        22.34 o                         
  -2  15   2        165.51        222.34        20.47 o                         
  -1  15   2       1089.88       1130.45        35.63 o                         
   0  15   2         50.02         59.29        16.68 o                         
   1  15   2       1346.45       1358.94        38.03 o                         
   2  15   2       2237.92       2155.78        57.60 o                         
   3  15   2        586.83        596.27        29.63 o                         
   4  15   2       1295.87       1356.29        57.75 o                         
   5  15   2         46.86         42.98        25.42 o                         
   6  15   2         34.04         46.23        24.06 o                         
  -4  16   2         26.37         21.05        19.32 o                         
  -3  16   2       2171.47       2111.55        75.71 o                         
  -2  16   2        560.08        516.92        38.83 o                         
  -1  16   2          1.51         10.94        12.96 o                         
   0  16   2        828.80        802.08        31.62 o                         
   1  16   2        427.09        419.39        25.83 o                         
   2  16   2       3196.62       3086.13        70.45 o                         
   3  16   2       7499.07       7322.85       153.43 o                         
   4  16   2       1324.82       1336.77        77.16 o                         
   5  16   2        933.56        959.81        55.94 o                         
  -3  17   2         32.07         36.35        25.58 o                         
  -2  17   2       1434.90       1436.41        58.82 o                         
  -1  17   2        889.75        931.28        46.14 o                         
   0  17   2          0.49          7.83        13.27 o                         
   1  17   2        508.65        480.91        32.00 o                         
   2  17   2         53.59         80.64        20.65 o                         
   3  17   2        740.04        752.52        50.56 o                         
   4  17   2        557.55        590.54        46.54 o                         
   5  17   2        492.98        417.90        80.47 o                         
  -3  18   2        662.19        626.26        42.21 o                         
  -2  18   2        306.92        308.75        53.98 o                         
  -1  18   2        887.13        895.86        41.61 o                         
   0  18   2       1105.16       1182.99        47.25 o                         
   1  18   2        189.52        163.57        21.36 o                         
   2  18   2        518.98        486.15        36.57 o                         
   3  18   2          3.33         18.91        20.30 o                         
   4  18   2        525.28        482.97        38.15 o                         
  -1  19   2        701.44        671.38        44.12 o                         
   0  19   2        263.87        308.43        30.80 o                         
   1  19   2       1132.64       1071.63        56.60 o                         
   2  19   2        210.08        243.65        33.34 o                         
   3  19   2        552.97        539.13        39.55 o                         
  -1 -19   3        879.87        881.88        75.23 o                         
  -3 -18   3        566.74        551.72        57.56 o                         
  -2 -18   3          3.67         -6.65        19.84 o                         
  -1 -18   3        896.31        989.53        51.31 o                         
   0 -18   3        546.25        529.07        38.13 o                         
   1 -18   3         66.20         64.99        24.52 o                         
   2 -18   3       2077.73       2162.00        80.40 o                         
  -4 -17   3        549.84        527.45        40.15 o                         
  -3 -17   3        111.30        101.06        24.44 o                         
  -2 -17   3        554.52        591.94        45.96 o                         
  -1 -17   3         88.52         98.24        26.10 o                         
   0 -17   3        804.46        862.18        40.75 o                         
   1 -17   3       1326.80       1323.83        68.27 o                         
   2 -17   3        244.23        284.67        31.17 o                         
   3 -17   3       1667.85       1677.82        68.52 o                         
  -5 -16   3         74.16        109.06        70.41 o                         
  -4 -16   3       1222.16       1268.20        66.19 o                         
  -3 -16   3       1111.85       1012.98        64.39 o                         
  -2 -16   3         89.96         99.79        24.36 o                         
  -1 -16   3       1505.30       1505.25        79.30 o                         
   0 -16   3        173.49        160.08        20.26 o                         
   1 -16   3        677.33        645.14        33.52 o                         
   2 -16   3        880.54        921.53        64.02 o                         
   3 -16   3          2.17         54.67        20.36 o                         
   4 -16   3       1011.12        941.06        53.93 o                         
  -5 -15   3         44.63         51.49        21.25 o                         
  -4 -15   3          7.92         10.45        18.68 o                         
  -3 -15   3       1359.05       1224.44        67.31 o                         
  -2 -15   3       1082.33       1127.16        47.74 o                         
  -1 -15   3        251.42        253.19        23.72 o                         
   0 -15   3       1083.00       1084.39        35.85 o                         
   1 -15   3        532.12        546.56        28.27 o                         
   2 -15   3        765.15        790.95        53.44 o                         
   3 -15   3        853.73        877.92        47.32 o                         
   4 -15   3        243.78        251.12        29.93 o                         
  -6 -14   3        241.81        261.74        32.35 o                         
  -5 -14   3          0.68         27.07        23.90 o                         
  -4 -14   3        456.57        449.56        35.45 o                         
  -3 -14   3        413.60        376.96        29.87 o                         
  -2 -14   3       1342.25       1314.75        44.37 o                         
  -1 -14   3        964.27        959.75        36.39 o                         
   0 -14   3        540.81        539.65        27.71 o                         
   1 -14   3        556.38        589.32        27.82 o                         
   2 -14   3        657.37        610.11        37.72 o                         
   3 -14   3        215.00        212.29        22.02 o                         
   4 -14   3        566.91        588.69        44.15 o                         
   5 -14   3        838.26        943.76        51.73 o                         
  -6 -13   3        431.87        388.89        34.07 o                         
  -5 -13   3        443.88        432.47        39.10 o                         
  -4 -13   3         12.43          0.51        15.67 o                         
  -3 -13   3       1436.51       1438.56        44.65 o                         
  -2 -13   3       1659.24       1613.50        47.33 o                         
  -1 -13   3        560.71        616.32        25.44 o                         
   0 -13   3       2204.61       2316.61        97.32 o                         
   1 -13   3         60.52         72.23        11.43 o                         
   2 -13   3        180.79        230.80        22.41 o                         
   3 -13   3       1023.94       1087.87        41.14 o                         
   4 -13   3        110.84        101.72        31.81 o                         
   5 -13   3        733.11        693.04        43.03 o                         
  -6 -12   3        169.57        212.34        30.82 o                         
  -5 -12   3         35.31         54.94        21.04 o                         
  -4 -12   3        399.43        363.32        24.55 o                         
  -3 -12   3         61.43         63.48        11.98 o                         
  -2 -12   3       1933.76       1794.80        53.05 o                         
  -1 -12   3       3356.65       3183.71        57.73 o                         
   0 -12   3        436.17        476.45        20.58 o                         
   1 -12   3       1805.55       1908.32        48.88 o                         
   2 -12   3        787.20        858.63        32.41 o                         
   3 -12   3        121.60        166.07        19.90 o                         
   4 -12   3         36.35         19.17        13.86 o                         
   5 -12   3        148.03        111.28        21.79 o                         
   6 -12   3         12.88         43.84        21.68 o                         
  -7 -11   3        559.55        573.12        40.30 o                         
  -6 -11   3        190.40        190.38        26.67 o                         
  -5 -11   3       1523.59       1483.18        62.25 o                         
  -4 -11   3        138.57        169.15        16.89 o                         
  -3 -11   3        435.65        452.99        23.48 o                         
  -2 -11   3        119.37        133.52        15.89 o                         
  -1 -11   3       1654.10       1644.72        37.90 o                         
   0 -11   3       4099.33       4044.94        77.30 o                         
   1 -11   3         43.89         66.52         9.90 o                         
   2 -11   3        650.15        704.29        34.61 o                         
   3 -11   3       1198.48       1201.86        42.28 o                         
   4 -11   3         35.48         26.85        13.11 o                         
   5 -11   3        610.85        564.51        43.00 o                         
   6 -11   3        161.21        189.26        27.41 o                         
  -7 -10   3        808.27        822.68        45.81 o                         
  -6 -10   3         49.78         56.35        18.88 o                         
  -5 -10   3       1114.00       1058.65        43.28 o                         
  -4 -10   3       3025.60       2942.27        65.59 o                         
  -3 -10   3         10.85         27.93        13.36 o                         
  -2 -10   3       1550.63       1661.37        42.06 o                         
  -1 -10   3         91.60         94.67         9.16 o                         
   0 -10   3       1202.65       1243.48        31.56 o                         
   1 -10   3       9781.19       9963.64       136.31 o                         
   2 -10   3         57.10         74.29        10.26 o                         
   3 -10   3        407.95        470.27        24.46 o                         
   4 -10   3       3486.62       3349.53        72.15 o                         
   5 -10   3         17.66         14.96        14.09 o                         
   6 -10   3       1443.36       1416.33        81.45 o                         
  -7  -9   3        301.23        302.01        28.21 o                         
  -6  -9   3        790.30        812.39        35.84 o                         
  -5  -9   3        144.06        137.95        19.26 o                         
  -4  -9   3       1826.63       1733.40        38.64 o                         
  -3  -9   3       4912.55       4611.38        78.21 o                         
  -2  -9   3        791.28        782.07        26.70 o                         
  -1  -9   3       2429.19       2422.29        47.92 o                         
   0  -9   3          3.25          1.88         5.91 o                         
   1  -9   3       1885.93       1902.63        51.29 o                         
   2  -9   3       6594.04       6512.97       102.76 o                         
   3  -9   3         35.85         31.90        18.69 o                         
   4  -9   3        263.90        295.10        22.31 o                         
   5  -9   3       2106.25       1951.55        57.87 o                         
   6  -9   3          0.52         -8.38        15.53 o                         
   7  -9   3       1689.19       1814.91        76.44 o                         
  -7  -8   3       1224.13       1240.92        59.03 o                         
  -6  -8   3         38.86         54.61        14.31 o                         
  -5  -8   3        998.89       1019.83        30.26 o                         
  -4  -8   3         53.57         82.44        11.80 o                         
  -3  -8   3        629.93        659.07        24.37 o                         
  -2  -8   3       6550.75       6535.18        94.62 o                         
  -1  -8   3         20.42         32.70         9.16 o                         
   0  -8   3        615.13        640.75        19.96 o                         
   1  -8   3       2178.96       2271.02        42.86 o                         
   2  -8   3       1394.82       1392.38        30.87 o                         
   3  -8   3       6808.87       6586.17       104.02 o                         
   4  -8   3       1091.39       1040.12        53.99 o                         
   5  -8   3         56.46         42.50        13.77 o                         
   6  -8   3        929.43        930.23        39.60 o                         
   7  -8   3        863.26        998.00        50.89 o                         
  -8  -7   3          8.92         25.17        20.59 o                         
  -7  -7   3          8.13         11.82        16.79 o                         
  -6  -7   3       1699.14       1668.50        42.59 o                         
  -5  -7   3        136.78        148.54        12.87 o                         
  -4  -7   3       5192.83       5014.20        75.00 o                         
  -3  -7   3         68.21         78.99         6.97 o                         
  -2  -7   3       1539.19       1656.64        57.90 o                         
  -1  -7   3      10902.89      10982.97       140.61 o                         
   0  -7   3          0.27          4.02         4.62 o                         
   1  -7   3       1778.50       1724.88        32.04 o                         
   2  -7   3       1146.43       1122.72        26.01 o                         
   3  -7   3         32.02         43.46         9.37 o                         
   4  -7   3       6605.81       6267.46       127.04 o                         
   5  -7   3        224.61        270.37        22.79 o                         
   6  -7   3         89.17         76.58        16.23 o                         
   7  -7   3        184.62        162.11        25.40 o                         
  -8  -6   3       1429.24       1503.48        62.10 o                         
  -7  -6   3          2.01          8.39        14.47 o                         
  -6  -6   3       1098.79       1027.52        31.64 o                         
  -5  -6   3       2056.92       1994.62        41.78 o                         
  -4  -6   3        461.95        494.62        18.72 o                         
  -3  -6   3       4957.93       4880.37        75.40 o                         
  -2  -6   3        300.28        325.98        25.78 o                         
  -1  -6   3       2046.41       2241.21        32.96 o                         
   0  -6   3      16740.28      17121.96       225.60 o                         
   1  -6   3        143.62        150.17         9.14 o                         
   2  -6   3       2343.60       2318.56        48.55 o                         
   3  -6   3       2490.57       2526.66        49.15 o                         
   4  -6   3         82.37         38.50        13.07 o                         
   5  -6   3       6130.87       5942.70       100.74 o                         
   6  -6   3        770.81        751.74        33.37 o                         
   7  -6   3         41.17         42.73        20.05 o                         
  -8  -5   3        196.93        256.68        30.27 o                         
  -7  -5   3       1898.57       1955.16        47.33 o                         
  -6  -5   3         35.46         26.32        10.11 o                         
  -5  -5   3        116.82         99.01        13.00 o                         
  -4  -5   3       2392.99       2217.36        39.48 o                         
  -3  -5   3        923.44        975.87        23.93 o                         
  -2  -5   3       3702.04       3546.19        56.84 o                         
  -1  -5   3       2037.68       2111.27        36.34 o                         
   0  -5   3       3714.48       4109.70        57.92 o                         
   1  -5   3       7184.17       7129.74        94.38 o                         
   2  -5   3        798.38        875.74        28.35 o                         
   3  -5   3       4155.37       4214.77        69.08 o                         
   4  -5   3       1035.92       1056.68        32.38 o                         
   5  -5   3        184.08        170.05        15.59 o                         
   6  -5   3       3138.50       3026.05        68.47 o                         
   7  -5   3        136.47        150.75        27.81 o                         
   8  -5   3        105.18        171.48        31.88 o                         
  -8  -4   3        364.50        400.83        27.46 o                         
  -7  -4   3        343.80        356.96        19.20 o                         
  -6  -4   3       8719.38       8780.23       120.88 o                         
  -5  -4   3       1519.36       1574.76        41.19 o                         
  -4  -4   3       1454.83       1447.34        41.05 o                         
  -3  -4   3       1629.14       1565.64        51.60 o                         
  -2  -4   3         35.10         39.53         5.64 o                         
  -1  -4   3       5608.46       5127.95        70.33 o                         
   0  -4   3       3607.14       3691.16        51.46 o                         
   1  -4   3         62.93         98.71         6.17 o                         
   2  -4   3       5278.16       5193.02        74.98 o                         
   3  -4   3        320.17        297.06        18.35 o                         
   4  -4   3        496.03        447.82        20.54 o                         
   5  -4   3       4116.79       3566.60        62.05 o                         
   6  -4   3        459.32        430.52        24.36 o                         
   7  -4   3       1701.04       1686.00        63.99 o                         
   8  -4   3       1182.19       1185.67        62.05 o                         
  -8  -3   3         25.89         15.39        16.16 o                         
  -7  -3   3        168.08        153.55        18.81 o                         
  -6  -3   3        178.41        169.87        14.09 o                         
  -5  -3   3       9658.69       9391.66       124.43 o                         
  -4  -3   3       1451.33       1360.03        38.00 o                         
  -3  -3   3       1691.33       1727.93        31.23 o                         
  -2  -3   3       4489.00       4659.94        63.08 o                         
  -1  -3   3        276.73        293.92        11.38 o                         
   0  -3   3      11893.80      12050.09       139.73 o                         
   1  -3   3       7062.26       7338.27        84.21 o                         
   2  -3   3        206.91        202.91        12.52 o                         
   3  -3   3       5777.28       5411.78        74.94 o                         
   4  -3   3        872.88        860.40        35.95 o                         
   5  -3   3        737.59        738.85        25.91 o                         
   6  -3   3        878.79        914.50        29.24 o                         
   7  -3   3         41.97         41.23        21.27 o                         
   8  -3   3        393.55        445.81        52.78 o                         
  -8  -2   3        294.19        320.57        27.66 o                         
  -7  -2   3       1662.48       1760.97        55.74 o                         
  -6  -2   3        164.91        195.29        16.87 o                         
  -5  -2   3       1565.24       1611.64        46.60 o                         
  -4  -2   3       4446.28       4339.26        71.56 o                         
  -3  -2   3       3596.28       3491.93        49.76 o                         
  -2  -2   3       3255.75       3417.73        47.46 o                         
  -1  -2   3       1550.47       1522.42        20.85 o                         
   0  -2   3       1324.26       1427.47        24.95 o                         
   1  -2   3      18643.57      18219.20       197.23 o                         
   2  -2   3       4022.68       4008.50        49.17 o                         
   3  -2   3        252.23        258.39        12.78 o                         
   4  -2   3       1052.54       1068.25        27.62 o                         
   5  -2   3        119.20        163.00        12.02 o                         
   6  -2   3        651.77        653.90        33.18 o                         
   7  -2   3        331.81        312.56        22.32 o                         
   8  -2   3        385.51        432.28        33.90 o                         
  -8  -1   3        285.49        339.23        27.71 o                         
  -7  -1   3         37.55         41.50        13.21 o                         
  -6  -1   3       1646.98       1702.80        64.90 o                         
  -5  -1   3       1146.49       1117.66        41.05 o                         
  -4  -1   3        250.71        239.64        19.94 o                         
  -3  -1   3       1697.99       1605.20        26.20 o                         
  -2  -1   3       1577.28       1565.92        25.12 o                         
  -1  -1   3       1439.64       1358.21        20.51 o                         
   0  -1   3       5638.94       5596.09        60.46 o                         
   1  -1   3       2863.83       2736.42        33.18 o                         
   2  -1   3       6551.37       6606.64        79.86 o                         
   3  -1   3       5098.78       4814.01        66.98 o                         
   4  -1   3       1223.55       1131.63        25.94 o                         
   5  -1   3        577.96        588.90        21.41 o                         
   6  -1   3         22.12         54.67        11.82 o                         
   7  -1   3        350.37        360.15        20.83 o                         
   8  -1   3         34.56          4.70        22.60 o                         
  -8   0   3          2.00          3.74        15.55 o                         
  -7   0   3       1447.47       1459.35        40.80 o                         
  -6   0   3         69.35         84.55        11.17 o                         
  -5   0   3       7491.79       7335.17       128.78 o                         
  -4   0   3       5060.68       5043.53        90.42 o                         
  -3   0   3       1486.86       1451.60        25.88 o                         
  -2   0   3      10920.92      10824.13       133.26 o                         
  -1   0   3       2874.94       2937.13        36.89 o                         
   0   0   3          0.44         14.14         2.52 o                         
   1   0   3       6536.18       6488.98        76.13 o                         
   2   0   3        811.78        846.58        17.48 o                         
   3   0   3       1081.66        977.74        22.08 o                         
   4   0   3       4359.05       4188.64        61.27 o                         
   5   0   3       1370.26       1490.97        33.57 o                         
   6   0   3       1288.43       1204.47        37.95 o                         
   7   0   3        912.75        961.49        35.48 o                         
   8   0   3        404.45        423.81        32.40 o                         
  -8   1   3       1083.05       1194.22        40.25 o                         
  -7   1   3        245.19        283.17        21.08 o                         
  -6   1   3        203.24        211.25        14.22 o                         
  -5   1   3       1153.88       1200.92        32.11 o                         
  -4   1   3       4926.23       4829.48        68.27 o                         
  -3   1   3       3300.10       3319.54        51.40 o                         
  -2   1   3       5686.48       5363.56        69.78 o                         
  -1   1   3       8015.05       8208.31        86.27 o                         
   0   1   3       4285.15       4371.21        49.51 o                         
   1   1   3       1175.08       1185.39        22.66 o                         
   2   1   3        461.50        440.18        15.64 o                         
   3   1   3       6126.79       6137.98        87.63 o                         
   4   1   3       4238.51       4097.14        64.00 o                         
   5   1   3       1719.07       1688.48        35.66 o                         
   6   1   3       2504.28       2513.86        49.00 o                         
   7   1   3         46.45         76.25        13.30 o                         
   8   1   3        376.32        387.87        32.09 o                         
  -8   2   3        239.23        246.78        22.99 o                         
  -7   2   3        141.23        112.92        16.21 o                         
  -6   2   3        366.53        407.37        19.57 o                         
  -5   2   3         76.83         75.33        10.50 o                         
  -4   2   3        116.70        137.34        10.27 o                         
  -3   2   3       1942.23       1949.42        35.36 o                         
  -2   2   3       6208.15       6247.85        81.16 o                         
  -1   2   3      15442.36      15309.56       164.95 o                         
   0   2   3       5920.41       5993.88        67.09 o                         
   1   2   3       1619.86       1534.96        20.51 o                         
   2   2   3         80.21        120.53         6.29 o                         
   3   2   3       1449.17       1366.60        25.22 o                         
   4   2   3       2715.02       2576.34        41.56 o                         
   5   2   3        738.39        821.91        24.35 o                         
   6   2   3        578.19        623.42        23.68 o                         
   7   2   3       1014.85       1039.72        33.23 o                         
   8   2   3          4.38         21.90        18.34 o                         
  -8   3   3        119.27        130.06        23.94 o                         
  -7   3   3        893.75        891.37        33.97 o                         
  -6   3   3       1079.96        990.84        30.44 o                         
  -5   3   3       2214.78       2105.80        46.08 o                         
  -4   3   3       3404.46       3274.51        51.36 o                         
  -3   3   3        398.88        371.69        18.62 o                         
  -2   3   3        284.13        336.22         8.97 o                         
  -1   3   3       4711.40       4558.31        57.19 o                         
   0   3   3       6549.80       6591.07        83.41 o                         
   1   3   3       1816.22       1799.11        25.04 o                         
   2   3   3       8623.95       8682.65       109.81 o                         
   3   3   3       3120.56       3253.56        48.34 o                         
   4   3   3        197.30        186.94        11.17 o                         
   5   3   3       3155.88       3032.70        50.19 o                         
   6   3   3         12.23         31.77         9.76 o                         
   7   3   3         85.86        124.06        14.21 o                         
   8   3   3        674.43        746.39        36.78 o                         
  -8   4   3        523.06        535.05        42.37 o                         
  -7   4   3         16.56         -2.54        14.45 o                         
  -6   4   3       1407.16       1462.73        43.30 o                         
  -5   4   3        229.40        217.74        16.22 o                         
  -4   4   3       2332.72       2330.30        45.63 o                         
  -3   4   3       1649.39       1642.94        30.00 o                         
  -2   4   3       8393.04       8588.67       119.48 o                         
  -1   4   3       2068.64       2105.56        33.58 o                         
   0   4   3       3054.87       3061.86        42.85 o                         
   1   4   3       8587.26       8174.91        92.37 o                         
   2   4   3       3511.13       3624.44        50.58 o                         
   3   4   3       8761.16       8953.23       125.45 o                         
   4   4   3       5052.20       5220.84        74.15 o                         
   5   4   3       1439.73       1406.49        36.32 o                         
   6   4   3       1129.88       1189.88        33.20 o                         
   7   4   3        475.47        469.47        26.55 o                         
   8   4   3        317.22        326.05        25.01 o                         
  -8   5   3          0.28          2.17        18.80 o                         
  -7   5   3       1469.36       1574.85        58.76 o                         
  -6   5   3        976.68        945.79        33.68 o                         
  -5   5   3         68.48         71.04        10.31 o                         
  -4   5   3         12.20         27.00         9.27 o                         
  -3   5   3       2457.68       2473.19        41.00 o                         
  -2   5   3        985.88        946.38        24.04 o                         
  -1   5   3       6437.59       6492.07        76.21 o                         
   0   5   3          0.27          4.33         4.17 o                         
   1   5   3       4535.73       4445.87        53.90 o                         
   2   5   3       7601.77       7388.59       104.66 o                         
   3   5   3       1113.59       1119.18        24.76 o                         
   4   5   3        823.95        905.29        26.22 o                         
   5   5   3        657.20        676.10        27.44 o                         
   6   5   3        324.83        348.67        18.77 o                         
   7   5   3       1451.68       1433.17        48.76 o                         
   8   5   3         36.84         39.92        20.38 o                         
  -7   6   3        603.75        621.08        46.59 o                         
  -6   6   3        255.49        242.05        20.21 o                         
  -5   6   3       2626.34       2500.89        55.32 o                         
  -4   6   3        176.23        171.68        12.85 o                         
  -3   6   3       2259.75       2293.09        45.31 o                         
  -2   6   3       2736.06       2795.03        46.54 o                         
  -1   6   3        217.08        253.50         8.52 o                         
   0   6   3       9675.75       9719.03       124.17 o                         
   1   6   3       4520.70       5046.55        63.91 o                         
   2   6   3       2467.53       2350.23        43.51 o                         
   3   6   3       6266.93       6034.85        77.22 o                         
   4   6   3         74.67         94.55         9.05 o                         
   5   6   3       1648.84       1607.46        41.89 o                         
   6   6   3        461.76        484.06        23.37 o                         
   7   6   3        171.97        188.54        20.41 o                         
   8   6   3       1158.82       1171.83        55.64 o                         
  -7   7   3        370.65        369.49        31.60 o                         
  -6   7   3          8.90         19.24        12.68 o                         
  -5   7   3       1172.49       1161.61        38.08 o                         
  -4   7   3       5253.38       5035.68        84.11 o                         
  -3   7   3        121.93        122.86        11.28 o                         
  -2   7   3       8235.10       8337.17       115.16 o                         
  -1   7   3       6669.85       6477.43        87.97 o                         
   0   7   3       2044.64       2050.98        43.68 o                         
   1   7   3       2075.15       1966.27        33.75 o                         
   2   7   3        930.62        939.71        36.30 o                         
   3   7   3       3245.28       3302.19        57.10 o                         
   4   7   3       6698.47       6454.03        91.70 o                         
   5   7   3          9.94         16.72         8.34 o                         
   6   7   3        296.18        299.09        18.34 o                         
   7   7   3        522.16        516.64        31.93 o                         
   8   7   3          2.95         43.54        20.91 o                         
  -7   8   3          4.89         10.43        19.09 o                         
  -6   8   3          7.80         50.36        24.09 o                         
  -5   8   3          4.23         16.89        11.45 o                         
  -4   8   3        483.70        507.34        25.66 o                         
  -3   8   3       7565.73       7441.18       120.76 o                         
  -2   8   3        275.65        249.95        14.78 o                         
  -1   8   3       1630.81       1728.93        36.56 o                         
   0   8   3       4592.23       4671.68        72.72 o                         
   1   8   3        221.40        244.10        12.83 o                         
   2   8   3       2751.44       2745.00        48.10 o                         
   3   8   3        128.38        124.42        15.73 o                         
   4   8   3       5028.71       5087.91        84.04 o                         
   5   8   3       5315.43       5230.78        80.11 o                         
   6   8   3        282.16        268.08        20.70 o                         
   7   8   3          8.10         14.00        16.59 o                         
   8   8   3          2.87         -7.24        22.11 o                         
  -7   9   3        746.16        738.00        44.53 o                         
  -6   9   3          4.43         19.44        17.93 o                         
  -5   9   3       1209.59       1227.08        50.12 o                         
  -4   9   3       1529.38       1516.77        47.06 o                         
  -3   9   3        864.43        927.45        31.84 o                         
  -2   9   3       6867.34       6749.80       104.21 o                         
  -1   9   3       1897.75       1963.44        37.02 o                         
   0   9   3       1664.06       1643.63        39.70 o                         
   1   9   3       3487.82       3494.45        55.08 o                         
   2   9   3        275.21        341.43        17.05 o                         
   3   9   3       3660.64       3537.08        64.01 o                         
   4   9   3         23.78         25.67        16.00 o                         
   5   9   3         30.90         43.50        12.42 o                         
   6   9   3       1681.48       1769.09        53.86 o                         
   7   9   3        110.38        101.98        19.80 o                         
  -7  10   3        273.09        306.19        31.83 o                         
  -6  10   3       2725.66       2872.90        89.00 o                         
  -5  10   3        193.48        193.20        23.40 o                         
  -4  10   3       1495.72       1472.49        43.67 o                         
  -3  10   3        766.48        750.61        33.33 o                         
  -2  10   3       1632.51       1675.37        35.25 o                         
  -1  10   3       7649.95       7512.47       113.02 o                         
   0  10   3        859.61        992.69        26.63 o                         
   1  10   3        202.34        202.42        13.79 o                         
   2  10   3       4394.24       4295.80        73.76 o                         
   3  10   3        307.11        292.95        18.03 o                         
   4  10   3       1433.38       1398.57        41.41 o                         
   5  10   3         56.18         62.98        14.10 o                         
   6  10   3        117.87        173.33        22.50 o                         
   7  10   3        957.62        921.04        41.71 o                         
  -6  11   3         37.78         66.05        28.77 o                         
  -5  11   3       1837.70       1925.81        68.76 o                         
  -4  11   3          5.44         11.48        14.07 o                         
  -3  11   3        239.52        198.34        20.01 o                         
  -2  11   3        669.52        675.58        21.51 o                         
  -1  11   3       2312.63       2300.33        43.19 o                         
   0  11   3      10373.41      10335.56       139.95 o                         
   1  11   3       1256.40       1353.73        31.72 o                         
   2  11   3        280.13        286.49        19.08 o                         
   3  11   3       1689.46       1633.29        75.79 o                         
   4  11   3         14.34         19.80        10.54 o                         
   5  11   3       1082.89       1084.44        40.70 o                         
   6  11   3         52.44         33.71        23.03 o                         
   7  11   3         25.20         31.20        20.63 o                         
  -6  12   3        851.46        973.60        56.71 o                         
  -5  12   3         39.80         60.85        18.58 o                         
  -4  12   3       1962.87       2062.57        56.78 o                         
  -3  12   3          1.77         30.65        12.75 o                         
  -2  12   3        847.59        942.36        37.02 o                         
  -1  12   3        252.85        267.03        15.46 o                         
   0  12   3        249.17        260.48        18.48 o                         
   1  12   3       7894.33       7624.34       109.06 o                         
   2  12   3        404.40        411.78        27.71 o                         
   3  12   3         40.65         44.14        11.82 o                         
   4  12   3         44.33         44.96        12.52 o                         
   5  12   3        149.52        204.99        25.63 o                         
   6  12   3        535.80        543.25        35.25 o                         
   7  12   3        248.34        231.83        28.83 o                         
  -6  13   3        898.31        903.26        50.88 o                         
  -5  13   3        823.72        798.43        47.24 o                         
  -4  13   3         10.49         -6.69        16.03 o                         
  -3  13   3       4733.83       4643.06        90.27 o                         
  -2  13   3        289.03        304.45        16.88 o                         
  -1  13   3        496.63        486.83        21.33 o                         
   0  13   3       1004.51       1037.43        38.97 o                         
   1  13   3        291.65        294.47        17.71 o                         
   2  13   3       3346.25       3252.60        69.05 o                         
   3  13   3        746.76        690.55        31.31 o                         
   4  13   3         73.02         77.25        13.81 o                         
   5  13   3        810.17        853.65        84.84 o                         
   6  13   3        277.56        336.49        36.02 o                         
  -5  14   3       1743.01       1903.46        73.16 o                         
  -4  14   3        833.31        844.23        45.38 o                         
  -3  14   3         21.85         39.26        13.57 o                         
  -2  14   3       2990.52       2910.98        73.66 o                         
  -1  14   3        245.08        222.81        16.58 o                         
   0  14   3        439.00        492.76        27.03 o                         
   1  14   3        746.97        799.02        32.33 o                         
   2  14   3         18.11          4.79        10.96 o                         
   3  14   3       1599.81       1610.08        50.10 o                         
   4  14   3        795.60        789.69        38.08 o                         
   5  14   3        260.97        216.66        26.36 o                         
   6  14   3        109.35        125.72        24.63 o                         
  -5  15   3        118.72        116.74        26.36 o                         
  -4  15   3        715.94        655.74        41.70 o                         
  -3  15   3        593.98        611.25        33.68 o                         
  -2  15   3       1020.71       1079.83        41.71 o                         
  -1  15   3       1260.95       1281.18        40.59 o                         
   0  15   3        485.61        459.53        22.33 o                         
   1  15   3        203.94        206.25        16.13 o                         
   2  15   3       1172.60       1242.00        44.98 o                         
   3  15   3         46.31         48.03        14.77 o                         
   4  15   3        839.93        797.91        43.62 o                         
   5  15   3        362.78        348.67        31.39 o                         
   6  15   3        483.55        446.84        37.28 o                         
  -4  16   3        448.94        464.20        37.57 o                         
  -3  16   3        663.92        719.91        56.94 o                         
  -2  16   3        452.33        451.76        42.86 o                         
  -1  16   3        548.38        544.54        28.29 o                         
   0  16   3       1609.01       1528.63        42.91 o                         
   1  16   3        677.03        660.14        31.67 o                         
   2  16   3          4.77          9.66        13.35 o                         
   3  16   3        183.54        224.92        27.26 o                         
   4  16   3        101.57         91.91        21.99 o                         
   5  16   3          8.00          4.52        21.72 o                         
  -3  17   3        178.04        185.02        27.71 o                         
  -2  17   3        532.35        570.49        32.77 o                         
  -1  17   3       1777.44       1836.16        58.53 o                         
   0  17   3        510.66        544.06        30.05 o                         
   1  17   3        330.56        369.68        26.10 o                         
   2  17   3        649.27        622.47        32.99 o                         
   3  17   3         77.88         69.50        23.98 o                         
   4  17   3        514.89        481.27        36.48 o                         
   5  17   3        738.95        788.74        47.95 o                         
  -3  18   3        815.11        746.83        45.74 o                         
  -2  18   3        538.37        542.48        39.66 o                         
  -1  18   3        334.69        274.57        25.72 o                         
   0  18   3       1812.12       1849.05        60.87 o                         
   1  18   3        931.33       1008.21        56.05 o                         
   2  18   3        260.55        260.96        28.65 o                         
   3  18   3         91.29         88.18        26.28 o                         
   4  18   3          4.44         13.97        20.24 o                         
  -1  19   3        771.43        771.61        52.00 o                         
   0  19   3         97.25         74.55        22.73 o                         
   1  19   3       1154.35       1082.32        64.50 o                         
   2  19   3       1106.58       1116.28        58.42 o                         
   3  19   3          7.15          5.39        32.27 o                         
  -2 -18   4         89.47        106.50        25.33 o                         
  -1 -18   4         11.09         30.07        23.22 o                         
   0 -18   4        754.86        670.64        54.81 o                         
   1 -18   4         99.02         58.79        24.44 o                         
  -3 -17   4        366.85        404.86        44.59 o                         
  -2 -17   4        562.95        569.89        39.80 o                         
  -1 -17   4        411.30        475.16        37.19 o                         
   0 -17   4         57.70         66.10        25.70 o                         
   1 -17   4        492.04        501.23        42.02 o                         
   2 -17   4        325.51        290.28        30.85 o                         
   3 -17   4        698.26        676.57        45.75 o                         
  -4 -16   4        353.51        392.25        34.59 o                         
  -3 -16   4       1446.06       1382.01        59.73 o                         
  -2 -16   4        573.72        576.62        38.30 o                         
  -1 -16   4        731.52        784.90        37.90 o                         
   0 -16   4        618.46        633.70        33.72 o                         
   1 -16   4         11.42         37.25        16.76 o                         
   2 -16   4        769.90        758.31        38.19 o                         
   3 -16   4        540.71        496.58        38.79 o                         
  -5 -15   4        296.16        340.72        34.26 o                         
  -4 -15   4        263.63        259.67        33.20 o                         
  -3 -15   4        346.45        328.66        31.57 o                         
  -2 -15   4       1442.52       1453.62        49.36 o                         
  -1 -15   4       1064.56       1048.15        41.59 o                         
   0 -15   4        472.98        484.95        26.44 o                         
   1 -15   4        789.90        820.11        38.32 o                         
   2 -15   4         11.53         33.20        20.69 o                         
   3 -15   4        946.21        899.80        48.18 o                         
   4 -15   4        911.90        918.25        50.19 o                         
  -5 -14   4         45.14         87.34        32.07 o                         
  -4 -14   4        515.06        538.43        36.78 o                         
  -3 -14   4        818.07        794.76        42.23 o                         
  -2 -14   4        182.18        192.63        22.15 o                         
  -1 -14   4       1328.47       1389.79        46.61 o                         
   0 -14   4       1868.45       1859.76        53.01 o                         
   1 -14   4        432.48        410.12        32.06 o                         
   2 -14   4        521.54        489.15        28.27 o                         
   3 -14   4        138.48        151.94        35.53 o                         
   4 -14   4        704.08        743.96        44.74 o                         
   5 -14   4        445.13        462.03        37.41 o                         
  -6 -13   4        179.46        157.16        30.50 o                         
  -5 -13   4        532.78        626.55        46.26 o                         
  -4 -13   4        277.37        287.37        27.81 o                         
  -3 -13   4        484.72        460.06        31.57 o                         
  -2 -13   4        936.05        920.02        48.36 o                         
  -1 -13   4         29.38         39.96         9.57 o                         
   0 -13   4        940.35        946.77        34.96 o                         
   1 -13   4       2343.30       2247.32        62.67 o                         
   2 -13   4         72.74         60.90        14.77 o                         
   3 -13   4       1165.23       1205.29        44.55 o                         
   4 -13   4        354.22        347.15        31.12 o                         
   5 -13   4        240.20        211.26        27.90 o                         
  -6 -12   4        960.88        949.68        56.77 o                         
  -5 -12   4        449.51        453.14        33.75 o                         
  -4 -12   4       1838.70       1802.64        52.76 o                         
  -3 -12   4        521.13        572.54        31.86 o                         
  -2 -12   4       1166.73       1188.14        46.34 o                         
  -1 -12   4       3491.34       3411.70        75.21 o                         
   0 -12   4          0.26          0.49         7.52 o                         
   1 -12   4       2010.62       2062.23        60.56 o                         
   2 -12   4       2930.62       2901.58        55.36 o                         
   3 -12   4         16.21         32.70        12.97 o                         
   4 -12   4       1302.58       1260.16        46.84 o                         
   5 -12   4         13.03         19.01        19.02 o                         
   6 -12   4       1051.15       1074.39        54.87 o                         
  -7 -11   4        203.83        242.37        46.09 o                         
  -6 -11   4        111.93        143.12        23.24 o                         
  -5 -11   4       1263.43       1278.46        53.27 o                         
  -4 -11   4        521.08        508.94        39.64 o                         
  -3 -11   4        259.20        257.17        20.19 o                         
  -2 -11   4        894.93        894.44        48.12 o                         
  -1 -11   4        594.87        662.80        29.33 o                         
   0 -11   4       3360.04       3233.12        56.64 o                         
   1 -11   4         86.19         77.96        11.03 o                         
   2 -11   4        486.45        502.30        20.53 o                         
   3 -11   4       3467.02       3454.39        72.42 o                         
   4 -11   4          7.80        -10.56        13.15 o                         
   5 -11   4        404.28        423.39        34.96 o                         
   6 -11   4         16.18         80.54        22.45 o                         
  -7 -10   4         76.20         74.16        23.60 o                         
  -6 -10   4         36.69         69.59        20.68 o                         
  -5 -10   4        182.57        191.12        24.40 o                         
  -4 -10   4       1745.20       1662.36        62.82 o                         
  -3 -10   4         12.28         10.28         9.47 o                         
  -2 -10   4        740.78        761.07        28.63 o                         
  -1 -10   4       2425.95       2548.34        52.74 o                         
   0 -10   4        101.48        105.85        10.35 o                         
   1 -10   4       5507.78       5424.79        82.43 o                         
   2 -10   4        221.49        229.79        19.67 o                         
   3 -10   4        483.19        542.86        30.24 o                         
   4 -10   4       4135.63       3997.34        81.18 o                         
   5 -10   4         76.39         75.21        21.74 o                         
   6 -10   4         37.73          7.27        17.92 o                         
  -7  -9   4        228.22        246.41        27.83 o                         
  -6  -9   4        447.66        524.86        33.89 o                         
  -5  -9   4        135.65        163.27        21.48 o                         
  -4  -9   4       1172.73       1177.92        42.55 o                         
  -3  -9   4       7250.93       7066.10       111.17 o                         
  -2  -9   4        279.40        286.85        16.85 o                         
  -1  -9   4        302.39        268.65        16.89 o                         
   0  -9   4       1884.70       1815.08        35.83 o                         
   1  -9   4         10.91         12.82         6.51 o                         
   2  -9   4       8186.54       8085.77       113.40 o                         
   3  -9   4        207.40        238.98        19.03 o                         
   4  -9   4        423.31        438.42        37.60 o                         
   5  -9   4       4225.61       4252.03        86.57 o                         
   6  -9   4        356.01        355.99        31.79 o                         
   7  -9   4          4.46         12.67        43.51 o                         
  -7  -8   4        490.27        532.34        36.41 o                         
  -6  -8   4       1060.90       1068.51        40.61 o                         
  -5  -8   4        310.22        304.67        17.26 o                         
  -4  -8   4        140.78        159.33        17.84 o                         
  -3  -8   4        551.15        594.08        35.35 o                         
  -2  -8   4       9685.14       9398.81       129.95 o                         
  -1  -8   4        421.93        432.36        15.01 o                         
   0  -8   4        434.35        448.45        18.90 o                         
   1  -8   4       3276.56       3369.64        55.14 o                         
   2  -8   4        296.90        339.15        16.42 o                         
   3  -8   4       3172.27       3032.49        76.71 o                         
   4  -8   4        218.62        296.13        22.90 o                         
   5  -8   4        748.56        716.93        32.74 o                         
   6  -8   4       1153.05       1206.13        48.12 o                         
   7  -8   4         21.03         36.24        27.58 o                         
  -7  -7   4        634.10        632.87        33.91 o                         
  -6  -7   4       5156.45       5218.24        94.56 o                         
  -5  -7   4          2.52          4.63         8.36 o                         
  -4  -7   4        220.67        198.48        18.68 o                         
  -3  -7   4         57.15         49.22         9.17 o                         
  -2  -7   4        413.18        477.51        21.57 o                         
  -1  -7   4      11618.69      11468.72       148.31 o                         
   0  -7   4       1635.59       1570.02        33.09 o                         
   1  -7   4        247.08        269.29        12.62 o                         
   2  -7   4       4554.52       4538.29        74.86 o                         
   3  -7   4          5.18         -4.92        11.38 o                         
   4  -7   4       2059.63       2123.55        57.15 o                         
   5  -7   4         91.60         88.97        14.71 o                         
   6  -7   4          3.28         16.40        15.59 o                         
   7  -7   4       1563.32       1586.18        62.85 o                         
  -8  -6   4        490.97        494.51        50.91 o                         
  -7  -6   4        708.68        741.66        35.47 o                         
  -6  -6   4        424.01        434.82        23.00 o                         
  -5  -6   4       1512.61       1505.77        36.59 o                         
  -4  -6   4       1503.74       1575.90        37.03 o                         
  -3  -6   4       1268.75       1187.47        29.51 o                         
  -2  -6   4        510.22        545.29        25.78 o                         
  -1  -6   4        707.32        769.98        25.36 o                         
   0  -6   4      14649.46      14916.12       188.24 o                         
   1  -6   4       2800.77       2913.51        52.15 o                         
   2  -6   4         81.74         79.87        10.40 o                         
   3  -6   4       3952.93       3977.54        69.26 o                         
   4  -6   4         21.44         21.17         9.37 o                         
   5  -6   4       1223.53       1262.90        41.88 o                         
   6  -6   4        608.33        571.10        30.19 o                         
   7  -6   4        288.11        321.25        26.31 o                         
  -8  -5   4        113.96        130.21        19.85 o                         
  -7  -5   4       1183.53       1222.96        36.95 o                         
  -6  -5   4         61.22         68.57        11.90 o                         
  -5  -5   4         41.52         48.21         9.13 o                         
  -4  -5   4       4426.36       4221.67        64.14 o                         
  -3  -5   4        147.08        157.69         9.46 o                         
  -2  -5   4       3135.67       3077.14        58.26 o                         
  -1  -5   4      13281.61      13193.67       168.45 o                         
   0  -5   4        645.51        740.46        21.74 o                         
   1  -5   4      12255.81      11936.54       152.02 o                         
   2  -5   4       1283.36       1399.70        32.62 o                         
   3  -5   4        786.58        807.28        34.71 o                         
   4  -5   4       1216.55       1249.25        44.01 o                         
   5  -5   4         11.00          8.47         9.97 o                         
   6  -5   4       1398.31       1352.13        57.51 o                         
   7  -5   4        755.48        741.70        36.05 o                         
  -8  -4   4        190.39        228.27        23.52 o                         
  -7  -4   4         42.99         28.20        12.78 o                         
  -6  -4   4        196.98        266.79        17.74 o                         
  -5  -4   4        113.82        124.76        12.74 o                         
  -4  -4   4          0.64          7.96         6.47 o                         
  -3  -4   4        749.42        740.81        23.54 o                         
  -2  -4   4        672.92        686.94        19.23 o                         
  -1  -4   4        753.38        680.02        19.04 o                         
   0  -4   4       6037.01       6241.26        82.58 o                         
   1  -4   4        170.87        125.20         7.37 o                         
   2  -4   4       1935.95       1790.37        34.07 o                         
   3  -4   4       1548.10       1596.54        53.43 o                         
   4  -4   4        161.66        125.91        14.15 o                         
   5  -4   4        190.20        262.98        17.86 o                         
   6  -4   4          8.98         23.52        13.84 o                         
   7  -4   4        146.05        143.92        24.61 o                         
   8  -4   4          8.52          1.61        22.49 o                         
  -8  -3   4        237.25        275.32        28.63 o                         
  -7  -3   4        194.28        208.48        21.40 o                         
  -6  -3   4        228.37        202.45        15.04 o                         
  -5  -3   4       4217.36       4108.02        63.23 o                         
  -4  -3   4       4185.56       4143.43        61.35 o                         
  -3  -3   4       1243.13       1299.18        28.12 o                         
  -2  -3   4       5777.25       5727.57        71.51 o                         
  -1  -3   4       1400.85       1423.80        29.81 o                         
   0  -3   4       1655.94       1793.81        34.94 o                         
   1  -3   4      11642.85      11932.89       140.10 o                         
   2  -3   4       2037.32       2070.61        37.18 o                         
   3  -3   4       7275.50       7045.83       103.88 o                         
   4  -3   4       1466.89       1364.27        25.73 o                         
   5  -3   4        504.15        444.74        23.55 o                         
   6  -3   4        540.74        583.47        26.95 o                         
   7  -3   4        100.78         87.13        18.19 o                         
   8  -3   4       1082.33       1130.56        60.03 o                         
  -8  -2   4        180.18        206.98        22.12 o                         
  -7  -2   4        109.27         85.97        15.41 o                         
  -6  -2   4       2935.34       2982.06        51.11 o                         
  -5  -2   4       1691.91       1710.54        34.93 o                         
  -4  -2   4       2179.28       2221.37        45.56 o                         
  -3  -2   4       8962.92       9132.49       125.84 o                         
  -2  -2   4          3.75          1.82         4.33 o                         
  -1  -2   4       2067.38       1978.94        27.67 o                         
   0  -2   4        273.85        280.23        10.41 o                         
   1  -2   4       7503.98       7914.22        90.69 o                         
   2  -2   4       4705.59       4872.42        59.28 o                         
   3  -2   4       4015.83       3844.47        52.64 o                         
   4  -2   4        589.64        617.54        22.55 o                         
   5  -2   4       1686.08       1572.10        54.22 o                         
   6  -2   4        560.02        506.23        22.73 o                         
   7  -2   4        119.88        122.34        20.56 o                         
   8  -2   4        273.44        323.94        30.98 o                         
  -8  -1   4        308.48        306.78        33.07 o                         
  -7  -1   4        154.46        174.54        18.12 o                         
  -6  -1   4          0.46          7.60         8.78 o                         
  -5  -1   4        919.09        973.94        26.25 o                         
  -4  -1   4        278.56        285.02        12.69 o                         
  -3  -1   4        659.95        688.98        21.41 o                         
  -2  -1   4       4801.27       4695.15        67.15 o                         
  -1  -1   4        791.55        833.22        21.23 o                         
   0  -1   4       8039.87       7760.17        93.47 o                         
   1  -1   4       5817.11       5721.76        70.99 o                         
   2  -1   4       5198.62       5170.32        65.96 o                         
   3  -1   4       1535.85       1414.53        27.13 o                         
   4  -1   4       3534.11       3460.01        53.74 o                         
   5  -1   4        235.04        249.08        14.28 o                         
   6  -1   4        714.15        745.61        27.75 o                         
   7  -1   4        200.98        198.99        18.99 o                         
   8  -1   4        232.33        273.62        30.02 o                         
  -8   0   4        402.59        441.32        32.13 o                         
  -7   0   4        240.24        237.04        17.04 o                         
  -6   0   4       1520.34       1529.58        42.49 o                         
  -5   0   4       3642.35       3555.83        55.73 o                         
  -4   0   4        501.25        487.34        16.45 o                         
  -3   0   4       4580.28       4513.79        62.74 o                         
  -2   0   4       9456.73       9495.33       119.18 o                         
  -1   0   4       2839.64       2737.20        39.84 o                         
   0   0   4      12473.38      11935.91       138.50 o                         
   1   0   4       1502.19       1446.66        20.84 o                         
   2   0   4       4146.26       4209.95        51.26 o                         
   3   0   4         86.41         98.77         9.60 o                         
   4   0   4       3087.43       2998.29        50.94 o                         
   5   0   4       2360.27       2150.63        53.65 o                         
   6   0   4        160.32        119.23        13.18 o                         
   7   0   4        490.72        528.82        29.07 o                         
   8   0   4        774.99        816.44        49.75 o                         
  -8   1   4        316.40        327.36        24.21 o                         
  -7   1   4         91.35         88.26        14.56 o                         
  -6   1   4        172.29        192.21        14.54 o                         
  -5   1   4         70.89         67.83         9.81 o                         
  -4   1   4        287.94        279.89        13.11 o                         
  -3   1   4       5480.94       5423.44        78.78 o                         
  -2   1   4      10466.32      10706.98       133.75 o                         
  -1   1   4       9260.19       9191.05       108.36 o                         
   0   1   4       7634.12       7842.50        93.09 o                         
   1   1   4      10900.28      10700.96       143.75 o                         
   2   1   4         51.90         50.38         5.06 o                         
   3   1   4       2977.28       2880.55        43.56 o                         
   4   1   4        536.32        614.83        19.45 o                         
   5   1   4       2036.57       1857.36        40.18 o                         
   6   1   4       3384.13       3314.21        57.43 o                         
   7   1   4        184.31        214.48        17.45 o                         
   8   1   4        173.64        147.27        30.18 o                         
  -8   2   4        195.44        242.87        24.31 o                         
  -7   2   4       2024.76       2079.95        49.56 o                         
  -6   2   4       1346.33       1363.60        36.20 o                         
  -5   2   4       4227.93       4002.24        62.46 o                         
  -4   2   4       5155.45       5013.15        71.82 o                         
  -3   2   4        115.46        118.39         8.21 o                         
  -2   2   4        907.07        890.83        32.16 o                         
  -1   2   4      17089.44      16758.36       182.01 o                         
   0   2   4       5373.58       5464.11        70.46 o                         
   1   2   4       3351.91       3495.67        42.49 o                         
   2   2   4       3462.53       3284.56        42.98 o                         
   3   2   4        362.01        361.96        12.91 o                         
   4   2   4       2352.13       2312.94        39.12 o                         
   5   2   4          2.90         15.47         7.30 o                         
   6   2   4        976.94        947.18        29.50 o                         
   7   2   4       2321.35       2301.11        59.70 o                         
   8   2   4          3.02         22.09        18.67 o                         
  -8   3   4         78.40         83.48        20.91 o                         
  -7   3   4        187.56        167.89        20.08 o                         
  -6   3   4       1275.85       1334.34        36.39 o                         
  -5   3   4       5862.85       5629.92        88.73 o                         
  -4   3   4       1545.89       1460.09        34.55 o                         
  -3   3   4       1099.40       1155.94        29.06 o                         
  -2   3   4       3042.99       3323.94        44.24 o                         
  -1   3   4         37.13         24.49         4.08 o                         
   0   3   4       1234.57       1305.05        36.59 o                         
   1   3   4         70.60         59.35         4.71 o                         
   2   3   4       7623.81       7647.94        92.24 o                         
   3   3   4       7509.06       7659.40       115.63 o                         
   4   3   4          3.42          7.45         6.41 o                         
   5   3   4       1876.37       1865.87        43.54 o                         
   6   3   4        153.33        163.51        17.38 o                         
   7   3   4        338.35        312.51        19.72 o                         
   8   3   4       1260.87       1320.66        48.88 o                         
  -8   4   4        343.22        342.53        31.63 o                         
  -7   4   4        604.62        648.01        39.03 o                         
  -6   4   4          3.23         10.95         9.78 o                         
  -5   4   4       7776.96       7427.78       106.17 o                         
  -4   4   4      25426.60      24418.71       322.94 o                         
  -3   4   4        250.16        271.68        11.60 o                         
  -2   4   4       5587.77       5641.92        82.83 o                         
  -1   4   4        529.02        615.98        12.65 o                         
   0   4   4       3660.83       3706.95        55.35 o                         
   1   4   4      13397.93      13152.96       145.64 o                         
   2   4   4        113.24        147.06         7.48 o                         
   3   4   4       5328.67       5407.58        74.79 o                         
   4   4   4       5071.83       4965.55        71.85 o                         
   5   4   4        168.27        174.93        12.49 o                         
   6   4   4       1389.39       1304.78        39.24 o                         
   7   4   4        199.20        201.19        19.64 o                         
   8   4   4        112.50        125.21        20.87 o                         
  -8   5   4        326.80        388.00        44.27 o                         
  -7   5   4          4.11         -0.51        19.72 o                         
  -6   5   4        378.66        355.41        22.64 o                         
  -5   5   4         69.57         90.94        10.99 o                         
  -4   5   4       3033.29       3064.76        53.21 o                         
  -3   5   4       7078.66       6893.72       102.74 o                         
  -2   5   4       1111.63       1186.29        27.19 o                         
  -1   5   4       4462.21       4770.48        60.63 o                         
   0   5   4       1152.02       1174.09        24.25 o                         
   1   5   4       3754.37       3669.31        46.59 o                         
   2   5   4       5474.00       5304.15        64.22 o                         
   3   5   4         32.22         32.41         6.36 o                         
   4   5   4        131.78        132.07        10.12 o                         
   5   5   4       3097.41       3105.80        53.39 o                         
   6   5   4        141.58        137.96        14.57 o                         
   7   5   4        333.12        334.65        25.26 o                         
   8   5   4         13.48         -3.27        20.80 o                         
  -7   6   4        543.87        575.06        37.03 o                         
  -6   6   4       1053.74       1120.10        43.53 o                         
  -5   6   4        659.97        653.78        24.02 o                         
  -4   6   4        879.79        880.28        30.82 o                         
  -3   6   4       5558.23       5481.91        86.10 o                         
  -2   6   4       8126.94       8168.94       120.33 o                         
  -1   6   4       1179.74       1186.28        20.62 o                         
   0   6   4       4603.31       4728.94        65.78 o                         
   1   6   4       9377.16       9926.29       126.22 o                         
   2   6   4       1374.34       1430.80        30.67 o                         
   3   6   4       7147.66       6764.06        85.84 o                         
   4   6   4        140.76        146.13        10.29 o                         
   5   6   4        249.72        270.63        15.19 o                         
   6   6   4       1047.99       1034.59        34.13 o                         
   7   6   4         19.04          0.97        14.46 o                         
   8   6   4        519.46        561.59        41.74 o                         
  -7   7   4        267.04        277.78        36.37 o                         
  -6   7   4       1097.27       1081.18        40.64 o                         
  -5   7   4        854.01        765.65        30.68 o                         
  -4   7   4       3791.99       3627.56        67.49 o                         
  -3   7   4        532.87        514.68        23.41 o                         
  -2   7   4       5283.47       5506.96        85.57 o                         
  -1   7   4       6684.42       6847.82        99.30 o                         
   0   7   4        801.41        867.27        23.81 o                         
   1   7   4        418.06        425.67        17.24 o                         
   2   7   4       2412.95       2369.99        69.16 o                         
   3   7   4        627.16        651.56        25.97 o                         
   4   7   4       5663.61       5387.04        79.02 o                         
   5   7   4        236.06        212.05        14.22 o                         
   6   7   4         21.98         35.79        11.12 o                         
   7   7   4        527.50        537.57        30.70 o                         
   8   7   4          8.59         29.42        20.71 o                         
  -7   8   4          0.60         22.68        20.45 o                         
  -6   8   4       1426.91       1427.01       118.70 o                         
  -5   8   4        654.03        653.85        34.26 o                         
  -4   8   4       5044.75       4803.59        83.64 o                         
  -3   8   4      10464.03      10115.03       148.48 o                         
  -2   8   4       1528.39       1633.72        37.72 o                         
  -1   8   4         24.61         35.69         6.24 o                         
   0   8   4       9236.85       9048.44       120.53 o                         
   1   8   4        344.61        394.75        15.59 o                         
   2   8   4        632.98        595.92        22.87 o                         
   3   8   4       1275.43       1308.26        41.46 o                         
   4   8   4         70.78         93.40        14.21 o                         
   5   8   4       2563.68       2448.98        55.73 o                         
   6   8   4        967.87        958.81        38.69 o                         
   7   8   4         91.69         90.19        18.23 o                         
   8   8   4        402.99        445.07        35.20 o                         
  -7   9   4       1759.38       1784.28        69.30 o                         
  -6   9   4        884.03        893.97        52.00 o                         
  -5   9   4        122.82        109.85        15.37 o                         
  -4   9   4        538.10        646.02        43.82 o                         
  -3   9   4       1315.86       1334.02        41.28 o                         
  -2   9   4       3408.14       3405.46        62.86 o                         
  -1   9   4       1443.98       1543.97        44.17 o                         
   0   9   4        161.44        183.09        12.83 o                         
   1   9   4       5024.21       4808.25        77.23 o                         
   2   9   4        357.24        329.87        23.53 o                         
   3   9   4        635.87        655.46        25.62 o                         
   4   9   4        744.62        745.24        37.99 o                         
   5   9   4        161.33        140.01        17.37 o                         
   6   9   4       1127.97       1178.81        43.16 o                         
   7   9   4        443.61        405.33        29.32 o                         
  -7  10   4        174.16        136.48        42.18 o                         
  -6  10   4        983.28        914.42        47.14 o                         
  -5  10   4        171.32        142.53        19.44 o                         
  -4  10   4        144.59        127.92        16.37 o                         
  -3  10   4         35.73         44.20        10.91 o                         
  -2  10   4        347.58        349.93        19.13 o                         
  -1  10   4       5885.55       5675.07        94.10 o                         
   0  10   4       2169.64       2162.81        41.03 o                         
   1  10   4         30.77         34.59         9.29 o                         
   2  10   4       5720.50       5663.80        90.83 o                         
   3  10   4       1916.94       1875.24        53.70 o                         
   4  10   4        323.49        328.56        29.64 o                         
   5  10   4        397.47        449.61        25.94 o                         
   6  10   4         32.39         60.15        15.66 o                         
   7  10   4        695.32        694.86        41.58 o                         
  -6  11   4         21.46          6.05        17.62 o                         
  -5  11   4       3167.51       3231.18       151.36 o                         
  -4  11   4        269.84        295.76        24.33 o                         
  -3  11   4         38.77         37.53        16.18 o                         
  -2  11   4       2387.15       2277.95        50.42 o                         
  -1  11   4         20.78         26.97         7.96 o                         
   0  11   4       5258.48       5332.99        80.04 o                         
   1  11   4       2180.33       2288.88        50.12 o                         
   2  11   4          1.26         -0.98         7.97 o                         
   3  11   4       1969.39       1990.57        50.44 o                         
   4  11   4       1171.40       1196.58        41.18 o                         
   5  11   4         20.62         26.59        13.15 o                         
   6  11   4        180.59        212.05        25.12 o                         
   7  11   4          0.65         18.15        19.80 o                         
  -6  12   4         27.16         15.93        20.48 o                         
  -5  12   4        704.97        757.88        43.12 o                         
  -4  12   4       1566.68       1666.00        51.49 o                         
  -3  12   4         33.05         45.84        12.80 o                         
  -2  12   4         42.58         53.40        16.86 o                         
  -1  12   4       1682.72       1711.57        46.78 o                         
   0  12   4       1161.79       1250.34        37.11 o                         
   1  12   4       1841.36       1816.10        39.30 o                         
   2  12   4        317.38        340.52        27.39 o                         
   3  12   4        374.01        374.02        22.12 o                         
   4  12   4       1208.16       1237.61        43.61 o                         
   5  12   4       1795.96       1681.51        76.82 o                         
   6  12   4         38.75         45.83        22.36 o                         
   7  12   4        162.28        258.68        52.50 o                         
  -6  13   4        452.75        498.40        56.73 o                         
  -5  13   4        988.94       1029.09        55.15 o                         
  -4  13   4        278.64        285.67        24.33 o                         
  -3  13   4       1637.68       1627.48        68.29 o                         
  -2  13   4       1346.27       1441.76        46.01 o                         
  -1  13   4        390.09        349.84        17.96 o                         
   0  13   4        879.75        959.53        29.96 o                         
   1  13   4       1612.09       1566.81        39.95 o                         
   2  13   4       1521.79       1490.22        50.92 o                         
   3  13   4       1660.15       1639.10        49.51 o                         
   4  13   4        303.52        311.28        22.73 o                         
   5  13   4       2055.98       2125.03        95.56 o                         
   6  13   4        421.77        359.45        47.73 o                         
  -5  14   4          5.48         -3.10        18.73 o                         
  -4  14   4        943.76        929.19        47.82 o                         
  -3  14   4       1120.81       1178.46        43.42 o                         
  -2  14   4       1473.81       1508.86        53.21 o                         
  -1  14   4        910.47        935.35        47.13 o                         
   0  14   4         56.16        105.25        16.56 o                         
   1  14   4        904.69        970.58        29.96 o                         
   2  14   4        316.92        283.02        23.34 o                         
   3  14   4        344.49        367.41        24.20 o                         
   4  14   4        891.37        899.45        38.21 o                         
   5  14   4        478.85        509.02        30.59 o                         
   6  14   4        410.37        456.88        36.83 o                         
  -5  15   4        124.18        118.86        28.71 o                         
  -4  15   4         16.79         35.02        22.83 o                         
  -3  15   4       1003.53        996.30        41.67 o                         
  -2  15   4        903.43        908.04        38.24 o                         
  -1  15   4       1677.19       1627.16        46.98 o                         
   0  15   4       1564.24       1636.67        72.74 o                         
   1  15   4        276.44        275.08        19.37 o                         
   2  15   4        780.22        790.87        33.85 o                         
   3  15   4        639.90        675.03        32.93 o                         
   4  15   4        140.38        150.94        19.95 o                         
   5  15   4        711.27        756.57        49.02 o                         
   6  15   4        820.00        870.93        50.61 o                         
  -4  16   4         28.38         32.81        21.71 o                         
  -3  16   4          2.34        -12.09        17.08 o                         
  -2  16   4        945.29        989.77        41.28 o                         
  -1  16   4       1724.93       1779.40        54.85 o                         
   0  16   4       1501.00       1492.58        53.55 o                         
   1  16   4       1139.87       1042.25        54.03 o                         
   2  16   4       1375.01       1417.22        65.55 o                         
   3  16   4        699.56        674.60        36.84 o                         
   4  16   4        464.07        396.20        39.75 o                         
   5  16   4        440.48        525.28        38.82 o                         
  -3  17   4        629.91        609.02        57.01 o                         
  -2  17   4          5.89         -4.85        17.41 o                         
  -1  17   4       2049.18       2082.52        79.27 o                         
   0  17   4       1882.82       1868.46        80.42 o                         
   1  17   4        111.33        106.72        27.74 o                         
   2  17   4        915.48        916.40        55.51 o                         
   3  17   4        424.61        379.39        32.08 o                         
   4  17   4        484.41        502.88        37.93 o                         
   5  17   4        270.80        292.47        32.41 o                         
  -3  18   4        550.34        463.45        42.85 o                         
  -2  18   4        880.90        911.60        64.65 o                         
  -1  18   4          0.10        -11.44        15.33 o                         
   0  18   4       1298.09       1172.39        54.24 o                         
   1  18   4       1324.95       1349.22        68.80 o                         
   2  18   4         50.81         60.96        17.68 o                         
   3  18   4        315.87        319.12        32.18 o                         
   4  18   4        331.11        346.62        34.67 o                         
  -1  19   4        169.37        161.90        25.63 o                         
   0  19   4          1.68        -12.42        19.26 o                         
   1  19   4        790.44        807.29        40.48 o                         
   2  19   4       1636.37       1705.38        79.95 o                         
   3  19   4          0.14         49.86        25.28 o                         
  -2 -18   5       1255.54       1206.00        65.84 o                         
  -1 -18   5        245.74        287.66        35.44 o                         
   0 -18   5        552.43        545.65        44.02 o                         
   1 -18   5         34.67          7.27        34.93 o                         
  -3 -17   5        207.71        216.40        38.44 o                         
  -2 -17   5        794.37        821.23        62.93 o                         
  -1 -17   5       1088.40       1014.24        50.43 o                         
   0 -17   5        708.53        684.18        37.65 o                         
   1 -17   5         88.60        107.00        25.21 o                         
   2 -17   5        468.24        519.69        68.21 o                         
  -4 -16   5         70.47         58.46        22.79 o                         
  -3 -16   5       1488.27       1301.30        57.64 o                         
  -2 -16   5       1357.51       1246.02        55.19 o                         
  -1 -16   5        204.50        198.37        25.06 o                         
   0 -16   5       1038.07       1077.66        55.48 o                         
   1 -16   5        917.38        996.57        50.88 o                         
   2 -16   5        238.85        325.36        30.40 o                         
   3 -16   5        500.67        468.54        56.60 o                         
  -5 -15   5        421.09        445.95        37.64 o                         
  -4 -15   5        325.82        328.49        31.96 o                         
  -3 -15   5         58.49         53.68        24.51 o                         
  -2 -15   5       1520.82       1446.99        50.18 o                         
  -1 -15   5       1338.20       1378.66        60.48 o                         
   0 -15   5        119.18        161.83        19.50 o                         
   1 -15   5       1128.18       1083.17        43.41 o                         
   2 -15   5       1084.92       1130.12        45.20 o                         
   3 -15   5        285.22        258.01        25.07 o                         
   4 -15   5        649.84        660.66        42.57 o                         
  -5 -14   5       1131.69       1068.54        53.08 o                         
  -4 -14   5          2.24         19.11        18.43 o                         
  -3 -14   5        566.19        543.29        31.31 o                         
  -2 -14   5         43.98         37.26        14.14 o                         
  -1 -14   5       1080.14       1057.58        42.06 o                         
   0 -14   5       1823.70       1815.87        51.45 o                         
   1 -14   5         46.51         90.19        13.63 o                         
   2 -14   5        474.75        477.57        28.99 o                         
   3 -14   5       1001.32        956.22        83.15 o                         
   4 -14   5        160.88        153.48        27.00 o                         
  -6 -13   5          0.20         62.04        23.40 o                         
  -5 -13   5        306.90        325.74        46.38 o                         
  -4 -13   5       1120.19       1121.31        54.89 o                         
  -3 -13   5          1.68         15.86        13.10 o                         
  -2 -13   5        182.37        182.77        20.79 o                         
  -1 -13   5        111.18        143.01        17.02 o                         
   0 -13   5        601.70        628.85        25.20 o                         
   1 -13   5       5331.51       5302.02        89.67 o                         
   2 -13   5        149.64        134.63        17.82 o                         
   3 -13   5        658.16        692.99        34.94 o                         
   4 -13   5       1002.23       1003.80        43.44 o                         
   5 -13   5          1.46         20.52        29.51 o                         
  -6 -12   5        727.16        752.44        58.47 o                         
  -5 -12   5        225.64        266.26        26.86 o                         
  -4 -12   5        219.31        235.33        20.87 o                         
  -3 -12   5       2082.81       2065.81        62.15 o                         
  -2 -12   5        355.00        384.11        23.57 o                         
  -1 -12   5       2462.96       2403.21        71.85 o                         
   0 -12   5        247.93        259.97        18.38 o                         
   1 -12   5        758.52        865.87        33.51 o                         
   2 -12   5       3997.44       4012.09        70.09 o                         
   3 -12   5        454.86        499.38        28.24 o                         
   4 -12   5        425.46        409.88        28.98 o                         
   5 -12   5        796.96        817.80        54.12 o                         
  -6 -11   5        400.29        427.08        34.25 o                         
  -5 -11   5        563.81        528.25        39.60 o                         
  -4 -11   5         30.90         53.63        14.33 o                         
  -3 -11   5        162.96        173.24        18.60 o                         
  -2 -11   5       3553.75       3399.66        69.66 o                         
  -1 -11   5          7.58         18.60        15.80 o                         
   0 -11   5       1563.85       1614.78        41.34 o                         
   1 -11   5        276.11        293.28        17.33 o                         
   2 -11   5        367.11        383.87        23.07 o                         
   3 -11   5       3679.41       3578.44        88.20 o                         
   4 -11   5        533.82        506.56        29.17 o                         
   5 -11   5         32.58         56.26        17.55 o                         
   6 -11   5       1379.30       1477.08        67.06 o                         
  -7 -10   5        110.72        165.75        29.74 o                         
  -6 -10   5        847.49        862.61        44.60 o                         
  -5 -10   5        467.67        477.87        27.81 o                         
  -4 -10   5       6795.28       6614.06       117.08 o                         
  -3 -10   5        328.96        323.86        20.62 o                         
  -2 -10   5          9.47         10.95        13.71 o                         
  -1 -10   5       4659.43       4795.19        83.86 o                         
   0 -10   5        758.15        795.90        30.63 o                         
   1 -10   5       1338.17       1380.36        34.93 o                         
   2 -10   5        790.35        828.90        32.45 o                         
   3 -10   5        402.49        376.45        24.37 o                         
   4 -10   5       3569.26       3529.75        75.30 o                         
   5 -10   5        789.93        783.68        37.55 o                         
   6 -10   5         77.31         72.85        24.14 o                         
  -7  -9   5         63.37         61.94        21.51 o                         
  -6  -9   5          7.81         -5.34        14.87 o                         
  -5  -9   5       1158.26       1213.68        42.78 o                         
  -4  -9   5        341.54        409.74        23.57 o                         
  -3  -9   5       6473.20       6225.20       114.68 o                         
  -2  -9   5       1826.13       1792.60        54.87 o                         
  -1  -9   5         17.38         29.89         6.72 o                         
   0  -9   5       3056.13       3183.16        54.01 o                         
   1  -9   5        267.83        273.38        16.68 o                         
   2  -9   5       2324.92       2258.04        43.01 o                         
   3  -9   5        296.92        322.52        24.33 o                         
   4  -9   5          1.59         15.32        12.66 o                         
   5  -9   5       3628.35       3443.54        76.40 o                         
   6  -9   5        665.94        663.15        40.22 o                         
  -7  -8   5       1180.39       1313.85        56.31 o                         
  -6  -8   5         16.31         37.60        15.45 o                         
  -5  -8   5         37.70         53.95        14.40 o                         
  -4  -8   5       2913.71       2895.25        59.71 o                         
  -3  -8   5        194.60        210.18        18.24 o                         
  -2  -8   5       7761.55       7548.67       110.57 o                         
  -1  -8   5       1283.94       1330.53        45.34 o                         
   0  -8   5         38.34         52.54         9.85 o                         
   1  -8   5       5123.06       5183.59        77.05 o                         
   2  -8   5        467.48        471.99        20.74 o                         
   3  -8   5        742.45        763.56        37.99 o                         
   4  -8   5       1348.31       1438.32        47.16 o                         
   5  -8   5         11.59         28.59        17.07 o                         
   6  -8   5       3206.82       3282.40       105.89 o                         
   7  -8   5       1349.16       1335.45        58.90 o                         
  -7  -7   5         15.98        -13.04        15.80 o                         
  -6  -7   5       1644.98       1749.85        50.42 o                         
  -5  -7   5        106.76        119.63        12.06 o                         
  -4  -7   5         86.71        112.76        14.20 o                         
  -3  -7   5       1374.84       1423.79        46.83 o                         
  -2  -7   5        267.80        278.49        16.34 o                         
  -1  -7   5       5576.03       5501.91       106.31 o                         
   0  -7   5       3086.89       3201.85        52.23 o                         
   1  -7   5          7.10         15.97         5.56 o                         
   2  -7   5       4962.76       4933.66        89.72 o                         
   3  -7   5        250.36        277.91        19.24 o                         
   4  -7   5         35.95         29.71        10.70 o                         
   5  -7   5        976.88        864.68        35.76 o                         
   6  -7   5         72.36         60.58        18.65 o                         
   7  -7   5       2145.97       2172.18        83.62 o                         
  -7  -6   5        309.84        331.46        29.71 o                         
  -6  -6   5        422.74        426.69        21.60 o                         
  -5  -6   5       4185.46       3938.05        64.69 o                         
  -4  -6   5         71.22         52.15         9.64 o                         
  -3  -6   5       2417.04       2420.65        47.85 o                         
  -2  -6   5       1462.64       1459.78        35.96 o                         
  -1  -6   5        192.88        217.35        12.97 o                         
   0  -6   5       7494.55       7382.87       100.31 o                         
   1  -6   5       6391.51       6441.79        89.39 o                         
   2  -6   5       2214.51       2254.36        80.07 o                         
   3  -6   5       5291.92       5203.95        85.10 o                         
   4  -6   5        553.47        564.52        28.95 o                         
   5  -6   5        229.11        224.69        22.49 o                         
   6  -6   5        735.39        640.42        34.42 o                         
   7  -6   5          1.28         18.46        16.75 o                         
  -8  -5   5          1.36         13.94        21.39 o                         
  -7  -5   5        524.10        541.01        26.75 o                         
  -6  -5   5       1068.03       1130.64        34.36 o                         
  -5  -5   5          6.35         10.00         8.50 o                         
  -4  -5   5       4798.61       4649.80        70.23 o                         
  -3  -5   5       1531.48       1492.80        27.04 o                         
  -2  -5   5        993.98       1095.23        29.70 o                         
  -1  -5   5      11504.82      11367.55       157.32 o                         
   0  -5   5         78.33        113.51        12.79 o                         
   1  -5   5       2679.51       2682.01        52.44 o                         
   2  -5   5        533.54        632.70        22.45 o                         
   3  -5   5       1310.57       1377.34        36.86 o                         
   4  -5   5       2122.15       2116.88        48.65 o                         
   5  -5   5        547.07        549.54        26.72 o                         
   6  -5   5        143.97        174.62        19.02 o                         
   7  -5   5        357.04        343.41        29.99 o                         
  -8  -4   5        299.77        346.16        28.22 o                         
  -7  -4   5          1.67          8.35        12.63 o                         
  -6  -4   5        372.57        421.88        24.23 o                         
  -5  -4   5       1679.41       1763.59        40.97 o                         
  -4  -4   5        190.97        236.72        13.18 o                         
  -3  -4   5       9136.49       9256.43       122.05 o                         
  -2  -4   5       2248.91       2424.21        51.95 o                         
  -1  -4   5       1448.56       1518.51        30.09 o                         
   0  -4   5       6271.45       6626.92        88.53 o                         
   1  -4   5       1168.94       1183.85        24.30 o                         
   2  -4   5       1152.75       1109.40        29.04 o                         
   3  -4   5       2861.39       2864.44       104.21 o                         
   4  -4   5        687.96        711.42        26.53 o                         
   5  -4   5        984.64        909.23        34.09 o                         
   6  -4   5       1098.94       1041.75        39.18 o                         
   7  -4   5        378.73        345.81        58.47 o                         
   8  -4   5        728.12        800.53        56.21 o                         
  -8  -3   5         11.64         10.37        18.13 o                         
  -7  -3   5        308.41        357.26        22.40 o                         
  -6  -3   5       1341.05       1409.52        37.11 o                         
  -5  -3   5          7.48          8.23         7.91 o                         
  -4  -3   5       3873.98       3762.49        58.01 o                         
  -3  -3   5       1170.32       1095.05        38.11 o                         
  -2  -3   5       4021.69       4025.49        57.49 o                         
  -1  -3   5       1850.17       1808.01        29.99 o                         
   0  -3   5        968.93        910.66        19.48 o                         
   1  -3   5       5649.56       6098.12        81.79 o                         
   2  -3   5       3800.85       3847.54        49.49 o                         
   3  -3   5       2348.06       2409.15        52.37 o                         
   4  -3   5       3166.81       3026.06        57.05 o                         
   5  -3   5       1371.99       1390.24        34.60 o                         
   6  -3   5        785.38        710.66        31.18 o                         
   7  -3   5         71.78         87.45        16.72 o                         
   8  -3   5         10.93         33.85        20.59 o                         
  -8  -2   5        296.55        344.49        29.49 o                         
  -7  -2   5         10.18         30.58        12.48 o                         
  -6  -2   5        328.45        331.64        18.30 o                         
  -5  -2   5        173.28        181.05        12.91 o                         
  -4  -2   5        868.66        880.64        24.15 o                         
  -3  -2   5         23.69         13.54         5.23 o                         
  -2  -2   5        454.09        344.78        11.91 o                         
  -1  -2   5       4083.76       3765.33        52.63 o                         
   0  -2   5        305.13        423.47        13.82 o                         
   1  -2   5        300.46        316.83        11.09 o                         
   2  -2   5       3420.02       3427.20        46.41 o                         
   3  -2   5       5037.75       4969.77        70.70 o                         
   4  -2   5        288.16        298.07        17.49 o                         
   5  -2   5       2558.10       2484.79        47.36 o                         
   6  -2   5        727.64        744.40        29.55 o                         
   7  -2   5          5.56          7.84        14.63 o                         
   8  -2   5         19.19         49.79        25.20 o                         
  -8  -1   5        276.40        290.58        25.45 o                         
  -7  -1   5        456.01        519.52        31.76 o                         
  -6  -1   5        420.13        458.91        20.45 o                         
  -5  -1   5       1567.41       1543.75        38.78 o                         
  -4  -1   5        414.89        439.99        18.60 o                         
  -3  -1   5          6.54         16.15         5.26 o                         
  -2  -1   5       4379.27       4237.77        58.84 o                         
  -1  -1   5       3988.47       3695.27        45.81 o                         
   0  -1   5         48.70         36.69         5.70 o                         
   1  -1   5       8589.26       8474.21       104.68 o                         
   2  -1   5        488.08        426.53        15.50 o                         
   3  -1   5        319.76        362.15        13.70 o                         
   4  -1   5       4502.75       4256.67        73.32 o                         
   5  -1   5        267.85        255.61        32.31 o                         
   6  -1   5       1518.56       1441.07        38.32 o                         
   7  -1   5       1173.67       1139.35        48.68 o                         
   8  -1   5          9.96         17.11        21.83 o                         
  -8   0   5        433.29        413.08        30.18 o                         
  -7   0   5        200.98        242.15        19.30 o                         
  -6   0   5       1080.90       1053.74        31.36 o                         
  -5   0   5        316.38        332.52        17.26 o                         
  -4   0   5       2882.95       2741.61        44.56 o                         
  -3   0   5         22.46         14.63         5.15 o                         
  -2   0   5      10442.71      10682.28       126.03 o                         
  -1   0   5       4661.53       4756.18        65.67 o                         
   0   0   5      28869.49      28148.50       338.03 o                         
   1   0   5         63.60         44.51         4.62 o                         
   2   0   5       4664.94       4913.58        59.81 o                         
   3   0   5        339.72        325.34        12.06 o                         
   4   0   5        653.56        628.52        20.13 o                         
   5   0   5        885.28        913.81        26.80 o                         
   6   0   5        222.84        211.78        15.13 o                         
   7   0   5        883.51        853.52        32.12 o                         
   8   0   5        470.81        566.26        39.81 o                         
  -8   1   5        231.61        250.83        27.92 o                         
  -7   1   5       1261.80       1231.45        43.71 o                         
  -6   1   5        791.65        790.79        26.84 o                         
  -5   1   5       3932.47       3803.65        60.70 o                         
  -4   1   5       5704.19       5360.04        76.23 o                         
  -3   1   5        869.27        828.34        20.65 o                         
  -2   1   5       3888.01       3786.24        49.45 o                         
  -1   1   5        720.93        824.23        19.61 o                         
   0   1   5       6044.08       6196.50        75.27 o                         
   1   1   5      22062.67      21519.93       232.99 o                         
   2   1   5        970.07        966.77        22.06 o                         
   3   1   5       3344.78       3434.69        51.44 o                         
   4   1   5       1249.71       1223.02        27.70 o                         
   5   1   5       1605.99       1609.13        35.98 o                         
   6   1   5       1040.72       1126.46        33.11 o                         
   7   1   5        101.99         88.75        17.38 o                         
   8   1   5        250.54        248.15        32.59 o                         
  -8   2   5          0.88          9.68        22.04 o                         
  -7   2   5        731.22        750.19        29.62 o                         
  -6   2   5       1360.90       1434.89        38.34 o                         
  -5   2   5        191.90        202.44        13.77 o                         
  -4   2   5         69.89         95.77        10.81 o                         
  -3   2   5       7161.47       7205.36       102.18 o                         
  -2   2   5       3898.54       4394.43        65.95 o                         
  -1   2   5       8885.67       8809.27        99.95 o                         
   0   2   5       4301.54       4414.76        62.49 o                         
   1   2   5       3705.29       3891.86        47.72 o                         
   2   2   5       8120.19       7784.21       102.46 o                         
   3   2   5        123.50        113.22         6.24 o                         
   4   2   5        784.92        756.93        20.89 o                         
   5   2   5        520.30        500.37        19.41 o                         
   6   2   5         11.60          8.49         9.18 o                         
   7   2   5        767.19        871.01        35.58 o                         
   8   2   5          5.98         -6.62        18.66 o                         
  -8   3   5         56.61         72.62        20.10 o                         
  -7   3   5          7.79         10.65        14.30 o                         
  -6   3   5       1069.49       1037.77        32.11 o                         
  -5   3   5       3095.11       2906.89        54.08 o                         
  -4   3   5        353.63        368.56        15.89 o                         
  -3   3   5       1062.82       1128.58        36.72 o                         
  -2   3   5       9213.41       9519.48       122.11 o                         
  -1   3   5       1138.03       1414.63        23.73 o                         
   0   3   5       4783.89       4946.96        69.64 o                         
   1   3   5       3595.88       3775.57        55.67 o                         
   2   3   5       5455.94       5422.82        65.02 o                         
   3   3   5      16788.42      15797.21       197.76 o                         
   4   3   5         18.58         15.44         6.48 o                         
   5   3   5        426.02        431.95        18.18 o                         
   6   3   5        672.81        667.96        25.75 o                         
   7   3   5         13.21          2.20        13.15 o                         
   8   3   5       1026.28       1105.26        45.41 o                         
  -8   4   5         35.69         42.62        21.97 o                         
  -7   4   5        373.99        361.96        42.62 o                         
  -6   4   5        246.01        231.43        18.12 o                         
  -5   4   5        592.59        598.72        23.18 o                         
  -4   4   5       1242.44       1260.87        29.95 o                         
  -3   4   5        372.51        351.89        13.29 o                         
  -2   4   5         44.83         41.14         3.99 o                         
  -1   4   5       8074.66       8176.26        94.49 o                         
   0   4   5       5161.54       5444.85        72.81 o                         
   1   4   5       7596.39       7515.93        97.46 o                         
   2   4   5       1301.00       1345.00        24.25 o                         
   3   4   5       1987.40       2015.58        35.19 o                         
   4   4   5       6999.17       6859.58        95.30 o                         
   5   4   5         84.58         90.55        10.29 o                         
   6   4   5         89.39         96.89        12.22 o                         
   7   4   5         11.65         30.62        15.60 o                         
   8   4   5          0.21         -0.10        16.83 o                         
  -7   5   5         28.88         39.00        16.91 o                         
  -6   5   5        734.96        716.41        35.86 o                         
  -5   5   5         16.77         21.54         7.98 o                         
  -4   5   5       3476.31       3384.42        55.80 o                         
  -3   5   5       6732.64       6375.10        96.37 o                         
  -2   5   5         43.02         41.21         9.08 o                         
  -1   5   5       1920.26       2053.96        30.87 o                         
   0   5   5       9411.41       9118.92       118.38 o                         
   1   5   5        539.17        548.76        14.93 o                         
   2   5   5       4241.66       4094.58        58.51 o                         
   3   5   5        983.29        954.27        23.26 o                         
   4   5   5         47.03         52.85         8.06 o                         
   5   5   5       4366.73       4234.13        78.00 o                         
   6   5   5         39.65         47.58        11.51 o                         
   7   5   5          4.57         -9.99        15.04 o                         
   8   5   5        161.43        241.36        28.98 o                         
  -7   6   5       1257.76       1190.65        46.56 o                         
  -6   6   5         62.36         87.81        18.93 o                         
  -5   6   5        638.50        592.46        30.61 o                         
  -4   6   5       6969.47       6593.92       103.92 o                         
  -3   6   5         14.63         24.72         9.01 o                         
  -2   6   5      15505.95      15396.24       196.88 o                         
  -1   6   5       3749.24       3876.71        52.13 o                         
   0   6   5        327.95        419.70        14.04 o                         
   1   6   5       9740.74       9989.76       128.76 o                         
   2   6   5        378.23        428.55        14.60 o                         
   3   6   5       3173.66       3092.33        48.86 o                         
   4   6   5        473.38        465.54        21.25 o                         
   5   6   5         35.05         23.41         8.11 o                         
   6   6   5       1799.21       1788.79        41.97 o                         
   7   6   5        599.93        579.21        34.84 o                         
   8   6   5          1.51          8.88        20.82 o                         
  -7   7   5        214.17        173.25        25.08 o                         
  -6   7   5       2008.55       2099.66        64.61 o                         
  -5   7   5        127.41        156.40        16.95 o                         
  -4   7   5        418.14        462.63        36.02 o                         
  -3   7   5       3339.89       3178.78        58.97 o                         
  -2   7   5       1338.07       1456.91        36.56 o                         
  -1   7   5       6443.70       6467.13        97.18 o                         
   0   7   5       2232.74       2243.31        37.98 o                         
   1   7   5       1034.43       1149.45        27.08 o                         
   2   7   5       4394.15       4357.34        68.52 o                         
   3   7   5         19.66         16.56         7.71 o                         
   4   7   5       3841.78       3651.16        58.25 o                         
   5   7   5        708.24        734.78        28.35 o                         
   6   7   5         52.40         77.16        12.09 o                         
   7   7   5        764.33        792.49        42.17 o                         
   8   7   5        247.16        274.77        30.81 o                         
  -7   8   5        161.85        200.15        27.34 o                         
  -6   8   5        132.86        107.16        18.86 o                         
  -5   8   5       1918.67       1746.99        51.94 o                         
  -4   8   5       2482.90       2594.63        55.65 o                         
  -3   8   5        593.55        578.15        23.87 o                         
  -2   8   5       2773.86       2778.82        53.53 o                         
  -1   8   5        187.22        194.89        11.21 o                         
   0   8   5       7901.48       7635.77       104.54 o                         
   1   8   5         90.66        117.90        16.11 o                         
   2   8   5         58.12         60.17         9.02 o                         
   3   8   5       2791.84       2843.23        54.48 o                         
   4   8   5         61.88         37.92        11.97 o                         
   5   8   5       1744.75       1670.66        44.60 o                         
   6   8   5       1156.35       1072.75        39.25 o                         
   7   8   5        121.78         89.38        21.45 o                         
   8   8   5        105.60        177.06        28.47 o                         
  -7   9   5        959.42       1010.53        64.21 o                         
  -6   9   5        149.69        137.53        23.18 o                         
  -5   9   5          1.06         17.95        13.72 o                         
  -4   9   5       1218.02       1311.27        42.83 o                         
  -3   9   5         70.21        108.98        12.93 o                         
  -2   9   5        774.09        782.29        27.54 o                         
  -1   9   5       1854.07       1885.57        50.27 o                         
   0   9   5         24.56         36.79         6.61 o                         
   1   9   5       6957.35       6783.20        94.56 o                         
   2   9   5       2053.73       1962.41        49.25 o                         
   3   9   5         48.21         98.89        16.09 o                         
   4   9   5        488.06        550.33        27.75 o                         
   5   9   5         59.21         72.34        13.75 o                         
   6   9   5        184.38        164.02        18.15 o                         
   7   9   5        769.96        831.53        47.21 o                         
  -6  10   5       1329.18       1316.72        57.63 o                         
  -5  10   5       2265.17       2156.89        68.14 o                         
  -4  10   5        130.56        149.82        18.12 o                         
  -3  10   5       7652.67       7578.71       126.95 o                         
  -2  10   5       1767.33       1846.60        45.64 o                         
  -1  10   5       1668.73       1720.97        36.70 o                         
   0  10   5       2170.60       2234.00        40.82 o                         
   1  10   5        922.48        933.48        24.51 o                         
   2  10   5       3501.08       3394.22        62.49 o                         
   3  10   5       3689.30       3648.20        99.62 o                         
   4  10   5        299.63        295.38        19.63 o                         
   5  10   5        452.16        455.73        25.88 o                         
   6  10   5        261.60        257.49        34.45 o                         
   7  10   5        444.79        415.62        33.96 o                         
  -6  11   5          6.97         57.07        20.16 o                         
  -5  11   5       1654.74       1566.37        58.38 o                         
  -4  11   5       1597.14       1567.61        50.61 o                         
  -3  11   5        334.79        372.56        22.61 o                         
  -2  11   5       4306.71       4201.33        83.57 o                         
  -1  11   5        896.69        924.87        31.28 o                         
   0  11   5        631.41        624.30        29.08 o                         
   1  11   5        829.25        850.65        29.62 o                         
   2  11   5         69.96         67.94        11.13 o                         
   3  11   5       2000.46       1954.54        66.30 o                         
   4  11   5       1493.59       1451.12        45.54 o                         
   5  11   5        116.06        126.55        17.62 o                         
   6  11   5        278.38        329.31        32.47 o                         
   7  11   5         30.70         56.16        20.94 o                         
  -6  12   5        152.52        158.18        26.61 o                         
  -5  12   5        231.71        242.18        27.88 o                         
  -4  12   5       2809.58       2735.88        76.68 o                         
  -3  12   5       9601.25       9606.33       158.51 o                         
  -2  12   5       5114.91       5125.87       103.24 o                         
  -1  12   5       2264.00       2336.00        47.17 o                         
   0  12   5       1083.34       1136.86        31.60 o                         
   1  12   5         62.47         67.51         9.07 o                         
   2  12   5        716.75        736.91        31.96 o                         
   3  12   5        622.56        590.94        27.74 o                         
   4  12   5        759.89        813.06        34.55 o                         
   5  12   5        936.41        946.18        40.34 o                         
   6  12   5        298.36        326.93        26.44 o                         
   7  12   5        113.27         97.66        32.81 o                         
  -5  13   5        164.17        118.56        24.45 o                         
  -4  13   5        334.00        293.66        26.27 o                         
  -3  13   5       1265.13       1315.21        58.73 o                         
  -2  13   5       3426.45       3371.86        85.22 o                         
  -1  13   5       2030.98       2092.58        48.89 o                         
   0  13   5       1086.44       1097.76        33.32 o                         
   1  13   5       1942.27       1907.78        44.39 o                         
   2  13   5        206.61        241.17        30.19 o                         
   3  13   5       1107.79       1183.06        41.69 o                         
   4  13   5       1100.36       1059.71        47.51 o                         
   5  13   5        461.95        518.58        42.54 o                         
   6  13   5        251.92        240.84        33.81 o                         
  -5  14   5          0.09         13.69        21.03 o                         
  -4  14   5       1464.23       1475.25        61.43 o                         
  -3  14   5         74.24         88.31        16.18 o                         
  -2  14   5       3722.50       3672.19       115.24 o                         
  -1  14   5       1849.96       1861.19        44.55 o                         
   0  14   5       1651.08       1618.43        45.86 o                         
   1  14   5        876.37        922.15        28.35 o                         
   2  14   5       1367.46       1379.37        50.82 o                         
   3  14   5         58.83         65.87        14.42 o                         
   4  14   5        759.22        753.60        35.10 o                         
   5  14   5       1098.18       1209.05        46.80 o                         
   6  14   5        199.65        189.32        31.99 o                         
  -5  15   5        446.30        420.32        36.69 o                         
  -4  15   5        647.11        700.76        43.28 o                         
  -3  15   5       1388.19       1393.17        50.52 o                         
  -2  15   5        369.70        386.67        34.76 o                         
  -1  15   5        732.93        790.93        29.27 o                         
   0  15   5       1740.59       1745.04        43.69 o                         
   1  15   5       2347.74       2331.20        88.85 o                         
   2  15   5        297.65        270.22        21.63 o                         
   3  15   5        895.28        851.21        36.96 o                         
   4  15   5         22.96         24.66        18.59 o                         
   5  15   5        192.92        178.28        22.77 o                         
   6  15   5        601.46        521.31        43.22 o                         
  -4  16   5       1163.40       1150.14        60.82 o                         
  -3  16   5         52.40         22.72        15.86 o                         
  -2  16   5       5310.14       5333.45       112.05 o                         
  -1  16   5       2926.24       2803.65        68.71 o                         
   0  16   5        233.15        228.02        23.04 o                         
   1  16   5        798.68        788.07        50.44 o                         
   2  16   5       2446.85       2502.27        71.72 o                         
   3  16   5        289.55        328.44        25.33 o                         
   4  16   5        169.80        190.89        22.26 o                         
   5  16   5         67.85         70.28        22.04 o                         
  -3  17   5        307.03        370.55        40.31 o                         
  -2  17   5        203.00        179.06        25.92 o                         
  -1  17   5       1132.92       1031.74        41.91 o                         
   0  17   5       2098.96       2064.30        73.69 o                         
   1  17   5          2.18        -13.78        17.31 o                         
   2  17   5        653.06        548.54        55.67 o                         
   3  17   5       1382.08       1403.18        50.62 o                         
   4  17   5        117.45        137.68        26.21 o                         
   5  17   5        431.02        413.82        39.25 o                         
  -3  18   5         31.20         44.76        40.06 o                         
  -2  18   5         12.24         28.34        18.47 o                         
  -1  18   5         32.87         40.42        19.81 o                         
   0  18   5        681.17        714.63        42.51 o                         
   1  18   5       1209.94       1242.07        49.13 o                         
   2  18   5          6.34         12.67        16.38 o                         
   3  18   5        571.66        481.48        37.03 o                         
   4  18   5        785.81        837.65        49.39 o                         
  -1  19   5         34.92         16.88        20.55 o                         
   0  19   5        401.61        353.17        32.57 o                         
   1  19   5        356.17        370.39        30.30 o                         
   2  19   5       1270.05       1269.60        62.77 o                         
   3  19   5         26.04         36.12        50.52 o                         
  -1 -18   6       1183.70       1140.50        57.80 o                         
   0 -18   6          2.82         35.69        25.41 o                         
  -3 -17   6        103.48        152.81        25.89 o                         
  -2 -17   6         84.92        116.82        28.69 o                         
  -1 -17   6       1155.90       1216.99        63.59 o                         
   0 -17   6       2904.23       2957.68        96.14 o                         
   1 -17   6         27.12         63.12        24.82 o                         
   2 -17   6        317.41        344.50        39.51 o                         
  -4 -16   6        167.88        196.84        27.70 o                         
  -3 -16   6        143.68        190.18        45.08 o                         
  -2 -16   6         34.62         28.97        19.37 o                         
  -1 -16   6         57.16         82.85        20.30 o                         
   0 -16   6        313.88        312.69        26.70 o                         
   1 -16   6       1863.86       1985.42        89.22 o                         
   2 -16   6          1.06         40.65        18.74 o                         
   3 -16   6        272.46        274.91        36.91 o                         
  -4 -15   6        273.94        340.02        53.00 o                         
  -3 -15   6       1136.02       1180.21        95.30 o                         
  -2 -15   6        527.26        509.87        42.29 o                         
  -1 -15   6        821.19        789.38        50.57 o                         
   0 -15   6          8.79         -6.21        24.16 o                         
   1 -15   6       1094.23        977.37        40.46 o                         
   2 -15   6       2371.86       2374.14        68.66 o                         
   3 -15   6          5.41         13.32        17.02 o                         
   4 -15   6        363.73        378.19        35.64 o                         
  -5 -14   6        703.21        733.17        45.24 o                         
  -4 -14   6          8.19          4.39        17.91 o                         
  -3 -14   6        319.81        284.65        24.82 o                         
  -2 -14   6       2919.38       2985.64        71.43 o                         
  -1 -14   6         87.66         88.35        16.35 o                         
   0 -14   6       2017.78       1981.12        58.42 o                         
   1 -14   6         61.46         31.79        15.94 o                         
   2 -14   6        918.28       1007.65        99.12 o                         
   3 -14   6       1946.63       1913.55        60.58 o                         
   4 -14   6         82.54         54.89        21.55 o                         
  -5 -13   6        405.84        416.96        34.64 o                         
  -4 -13   6       1773.60       1673.20        64.48 o                         
  -3 -13   6        260.32        280.09        39.97 o                         
  -2 -13   6        176.15        175.55        18.39 o                         
  -1 -13   6       1765.76       1690.68        79.74 o                         
   0 -13   6         36.18         35.35        15.64 o                         
   1 -13   6       4092.80       4066.70        72.33 o                         
   2 -13   6        345.91        357.65        25.08 o                         
   3 -13   6         99.12         83.79        17.96 o                         
   4 -13   6       2178.57       2269.67        77.37 o                         
   5 -13   6        203.88        220.31        29.56 o                         
  -6 -12   6        366.96        399.52        40.88 o                         
  -5 -12   6        456.38        453.70        34.73 o                         
  -4 -12   6        289.36        279.74        22.89 o                         
  -3 -12   6       3455.73       3363.30        72.69 o                         
  -2 -12   6        601.66        689.72        48.64 o                         
  -1 -12   6         45.39         50.41        12.47 o                         
   0 -12   6       1327.11       1363.76        36.32 o                         
   1 -12   6         15.23          9.55        14.04 o                         
   2 -12   6       3202.65       3245.07        71.45 o                         
   3 -12   6       1466.39       1459.71        49.79 o                         
   4 -12   6        124.03        123.83        21.53 o                         
   5 -12   6       1084.12       1105.49        71.80 o                         
  -6 -11   6         37.05         39.96        21.00 o                         
  -5 -11   6        542.51        549.68        34.01 o                         
  -4 -11   6        534.54        542.47        28.95 o                         
  -3 -11   6        158.40        140.01        22.32 o                         
  -2 -11   6       4676.88       4599.19       111.84 o                         
  -1 -11   6        687.54        735.75        39.50 o                         
   0 -11   6        434.13        457.82        24.60 o                         
   1 -11   6        746.44        842.58        28.29 o                         
   2 -11   6          1.69         -5.36        10.97 o                         
   3 -11   6       1961.62       1950.99        72.79 o                         
   4 -11   6       1367.01       1360.74        55.16 o                         
   5 -11   6          0.50         -0.44        15.71 o                         
   6 -11   6        709.80        688.68        52.14 o                         
  -6 -10   6        792.99        777.77        43.27 o                         
  -5 -10   6          5.31         -5.78        13.08 o                         
  -4 -10   6        866.67        850.20        35.58 o                         
  -3 -10   6        561.56        525.93        32.33 o                         
  -2 -10   6         77.64         47.58        11.05 o                         
  -1 -10   6      14489.22      14973.19       213.96 o                         
   0 -10   6       3221.06       3330.24        58.12 o                         
   1 -10   6         84.86         84.24        11.41 o                         
   2 -10   6        871.64        825.54        26.99 o                         
   3 -10   6        181.29        191.84        19.63 o                         
   4 -10   6       1964.84       1924.60        56.95 o                         
   5 -10   6       1181.66       1184.20        51.68 o                         
   6 -10   6         43.30         86.22        31.57 o                         
  -7  -9   6        163.31        108.66        27.05 o                         
  -6  -9   6          2.76         21.03        16.25 o                         
  -5  -9   6       1549.46       1515.37        54.62 o                         
  -4  -9   6         33.40         41.72        12.90 o                         
  -3  -9   6       2600.06       2604.52        58.47 o                         
  -2  -9   6       1776.88       1724.38        44.34 o                         
  -1  -9   6         84.78         99.69        12.40 o                         
   0  -9   6       5264.91       5430.44        85.61 o                         
   1  -9   6       2033.08       2014.09        41.90 o                         
   2  -9   6          2.60         -6.44         6.44 o                         
   3  -9   6       1399.39       1380.77        43.86 o                         
   4  -9   6        143.96        145.38        19.29 o                         
   5  -9   6       2473.61       2423.27        66.10 o                         
   6  -9   6        607.37        598.11        40.07 o                         
  -7  -8   6        831.62        907.53        50.37 o                         
  -6  -8   6        514.05        488.94        36.21 o                         
  -5  -8   6        105.34        104.55        15.75 o                         
  -4  -8   6       1807.00       1772.82        48.73 o                         
  -3  -8   6        162.20        153.25        15.22 o                         
  -2  -8   6       2134.89       2109.75        69.60 o                         
  -1  -8   6       4851.94       4893.08        81.30 o                         
   0  -8   6        250.99        280.06        16.26 o                         
   1  -8   6       7785.79       7809.00       109.69 o                         
   2  -8   6       2043.64       2051.91        39.59 o                         
   3  -8   6          0.87         10.30        10.12 o                         
   4  -8   6       1252.40       1219.07        41.59 o                         
   5  -8   6        196.97        218.68        20.80 o                         
   6  -8   6        874.25        934.32        44.53 o                         
   7  -8   6          7.45         31.52        24.45 o                         
  -7  -7   6         22.96         25.93        18.05 o                         
  -6  -7   6       1718.80       1835.60        56.67 o                         
  -5  -7   6        632.95        645.82        32.24 o                         
  -4  -7   6         98.20         95.19        13.49 o                         
  -3  -7   6       2985.83       3043.03        58.99 o                         
  -2  -7   6          6.31          2.25         7.24 o                         
  -1  -7   6        733.60        696.43        31.82 o                         
   0  -7   6       2662.72       2616.75        45.13 o                         
   1  -7   6        166.58        147.52        10.56 o                         
   2  -7   6       5026.72       4926.50        71.47 o                         
   3  -7   6       1531.72       1560.70        42.83 o                         
   4  -7   6        684.83        773.47        31.88 o                         
   5  -7   6        478.65        461.41        27.08 o                         
   6  -7   6        275.62        354.72        25.99 o                         
   7  -7   6          7.70         50.78        24.38 o                         
  -7  -6   6        313.04        347.24        26.27 o                         
  -6  -6   6          2.43         -0.19        13.12 o                         
  -5  -6   6       1276.18       1251.54        33.38 o                         
  -4  -6   6       2938.74       2875.01        52.48 o                         
  -3  -6   6       2521.10       2615.67        56.18 o                         
  -2  -6   6       5095.69       4817.19        78.58 o                         
  -1  -6   6        465.37        426.74        32.37 o                         
   0  -6   6       2721.23       2829.21        47.15 o                         
   1  -6   6       4470.32       4430.90        66.60 o                         
   2  -6   6       3645.62       3662.41        65.16 o                         
   3  -6   6       3323.97       3076.81        58.73 o                         
   4  -6   6       1424.72       1545.58        67.45 o                         
   5  -6   6        129.51        124.30        16.16 o                         
   6  -6   6        358.09        313.55        28.01 o                         
   7  -6   6        575.60        598.57        45.49 o                         
  -7  -5   6         11.82         15.44        15.49 o                         
  -6  -5   6        775.02        752.11        27.87 o                         
  -5  -5   6          3.11         10.05         8.35 o                         
  -4  -5   6       2264.32       2275.78        47.78 o                         
  -3  -5   6       2969.82       2857.54        47.49 o                         
  -2  -5   6        191.58        188.01        17.83 o                         
  -1  -5   6       4045.12       3901.07        63.75 o                         
   0  -5   6        199.69        169.02        10.19 o                         
   1  -5   6        828.65        888.96        22.86 o                         
   2  -5   6       1230.54       1236.04        33.62 o                         
   3  -5   6       2524.33       2472.33        49.69 o                         
   4  -5   6       2789.38       2665.11        56.48 o                         
   5  -5   6        653.70        692.30        32.21 o                         
   6  -5   6        130.92        115.65        17.10 o                         
   7  -5   6        209.99        211.86        25.64 o                         
  -8  -4   6        239.39        275.98        28.77 o                         
  -7  -4   6         70.80         71.27        15.90 o                         
  -6  -4   6         26.84         23.47        11.45 o                         
  -5  -4   6       1484.90       1444.81        35.91 o                         
  -4  -4   6        384.63        382.91        19.72 o                         
  -3  -4   6        238.18        189.28        10.52 o                         
  -2  -4   6       1915.03       1827.43        32.25 o                         
  -1  -4   6       6719.70       6442.49        78.37 o                         
   0  -4   6       6279.24       6507.55        88.29 o                         
   1  -4   6        803.71        819.66        31.58 o                         
   2  -4   6         90.87        102.27         6.39 o                         
   3  -4   6       1468.46       1506.95        37.65 o                         
   4  -4   6       1569.75       1552.19        40.45 o                         
   5  -4   6         55.44         62.36        15.37 o                         
   6  -4   6       1013.62       1035.13        39.40 o                         
   7  -4   6        879.81        960.96        53.49 o                         
  -8  -3   6        363.28        485.26        34.75 o                         
  -7  -3   6        611.12        632.09        30.39 o                         
  -6  -3   6       1017.59       1011.36        31.61 o                         
  -5  -3   6         79.63         73.39        10.28 o                         
  -4  -3   6       2348.99       2254.64        44.78 o                         
  -3  -3   6       1235.91       1227.96        27.06 o                         
  -2  -3   6        593.39        582.54        23.32 o                         
  -1  -3   6       3940.10       3916.39        53.98 o                         
   0  -3   6       6112.74       6039.99        81.78 o                         
   1  -3   6       1460.93       1391.67        26.36 o                         
   2  -3   6       3752.13       3711.15        53.99 o                         
   3  -3   6        356.84        310.41        23.79 o                         
   4  -3   6       3689.69       3420.59        63.20 o                         
   5  -3   6       2231.44       2273.52        62.88 o                         
   6  -3   6         12.39         11.58        16.54 o                         
   7  -3   6        483.68        488.30        34.77 o                         
   8  -3   6       1365.83       1379.25        87.72 o                         
  -8  -2   6        551.21        645.22        43.22 o                         
  -7  -2   6        509.83        617.80        29.38 o                         
  -6  -2   6        299.28        293.80        17.88 o                         
  -5  -2   6       1734.67       1802.53        44.07 o                         
  -4  -2   6         80.70         84.33         9.02 o                         
  -3  -2   6       7198.39       7326.03        99.67 o                         
  -2  -2   6      11860.89      12152.25       165.97 o                         
  -1  -2   6       5376.84       5342.57        69.61 o                         
   0  -2   6        343.60        360.82        12.43 o                         
   1  -2   6       4089.82       4126.83        58.80 o                         
   2  -2   6        434.12        420.91        17.03 o                         
   3  -2   6       3344.68       3288.96        51.92 o                         
   4  -2   6        110.33        114.47        10.07 o                         
   5  -2   6       2121.63       2054.94        42.88 o                         
   6  -2   6       1895.38       1865.67        54.26 o                         
   7  -2   6          0.75         10.00        17.01 o                         
   8  -2   6        480.78        472.00        37.08 o                         
  -8  -1   6         60.96         88.23        18.79 o                         
  -7  -1   6        695.51        796.38        39.49 o                         
  -6  -1   6       1874.43       1939.94        45.25 o                         
  -5  -1   6         43.07         48.30        12.37 o                         
  -4  -1   6        423.29        440.22        17.13 o                         
  -3  -1   6        723.74        775.91        21.29 o                         
  -2  -1   6       4223.91       4014.80        53.05 o                         
  -1  -1   6      11138.94      11031.61       125.12 o                         
   0  -1   6       1316.72       1588.02        31.29 o                         
   1  -1   6       8798.25       8688.85       112.35 o                         
   2  -1   6       1820.34       1795.74        30.29 o                         
   3  -1   6          5.53          0.56         6.42 o                         
   4  -1   6        956.52        939.98        23.92 o                         
   5  -1   6          2.25         -5.22        11.00 o                         
   6  -1   6        716.82        717.02        33.50 o                         
   7  -1   6       1616.52       1705.32        61.72 o                         
   8  -1   6          1.12          1.82        23.59 o                         
  -8   0   6        429.04        490.12        31.72 o                         
  -7   0   6         22.97         27.55        13.95 o                         
  -6   0   6       1075.59       1077.44        38.01 o                         
  -5   0   6       2131.64       2168.64        48.03 o                         
  -4   0   6        140.85        143.09        13.38 o                         
  -3   0   6       4192.30       4257.68        71.94 o                         
  -2   0   6       3594.69       4000.60        52.45 o                         
  -1   0   6       4533.41       4634.85        65.60 o                         
   0   0   6      18244.98      18317.04       224.45 o                         
   1   0   6       1094.59       1329.16        24.46 o                         
   2   0   6       1703.02       1699.71        26.47 o                         
   3   0   6       4008.16       3979.05        58.65 o                         
   4   0   6        286.28        317.06        15.53 o                         
   5   0   6        809.98        806.59        32.42 o                         
   6   0   6        229.85        200.84        16.34 o                         
   7   0   6        344.84        400.22        41.16 o                         
   8   0   6       3224.50       3426.36        98.16 o                         
  -8   1   6        158.70        161.54        32.86 o                         
  -7   1   6       1186.19       1276.84        41.09 o                         
  -6   1   6        261.23        284.00        17.67 o                         
  -5   1   6       1055.19       1049.47        35.17 o                         
  -4   1   6       5800.90       5641.83        80.70 o                         
  -3   1   6          0.82          8.80         5.93 o                         
  -2   1   6       2594.31       2813.36        42.47 o                         
  -1   1   6       1976.37       1870.65        32.65 o                         
   0   1   6       2802.15       2915.63        42.82 o                         
   1   1   6      21684.71      21875.76       250.17 o                         
   2   1   6        754.22        845.11        35.40 o                         
   3   1   6       2466.35       2444.36        39.84 o                         
   4   1   6       4420.84       4344.67        65.21 o                         
   5   1   6        221.76        208.92        14.10 o                         
   6   1   6       1027.40       1087.24        34.30 o                         
   7   1   6        161.84        166.45        23.24 o                         
   8   1   6        642.77        651.69        40.60 o                         
  -8   2   6        276.54        310.66        29.31 o                         
  -7   2   6        367.77        340.04        28.88 o                         
  -6   2   6       1296.94       1397.48        37.94 o                         
  -5   2   6          3.73         15.37        11.08 o                         
  -4   2   6       6367.13       6227.76        88.09 o                         
  -3   2   6       7292.71       7123.92        96.80 o                         
  -2   2   6       5062.43       5654.95        71.44 o                         
  -1   2   6       5084.64       5348.54        64.21 o                         
   0   2   6        406.46        549.14        14.87 o                         
   1   2   6       2037.32       2040.38        34.04 o                         
   2   2   6      10533.50      10253.54       135.42 o                         
   3   2   6         66.99         82.86        10.05 o                         
   4   2   6        257.43        268.08        12.59 o                         
   5   2   6       2652.11       2519.55        50.65 o                         
   6   2   6        136.09        135.09        13.00 o                         
   7   2   6        585.70        633.49        34.69 o                         
   8   2   6         53.21         60.40        22.12 o                         
  -8   3   6        121.81        107.12        29.04 o                         
  -7   3   6        458.37        514.11        30.91 o                         
  -6   3   6        355.87        380.56        20.04 o                         
  -5   3   6       1637.99       1590.72        37.52 o                         
  -4   3   6       1108.13       1072.38        27.50 o                         
  -3   3   6        594.48        711.87        20.42 o                         
  -2   3   6      11729.76      12068.38       153.07 o                         
  -1   3   6        822.84        915.43        23.81 o                         
   0   3   6       5733.17       6212.46        88.78 o                         
   1   3   6       2945.47       3064.65        63.34 o                         
   2   3   6        144.94        165.13        10.41 o                         
   3   3   6       9126.76       8868.43       127.08 o                         
   4   3   6        402.47        397.25        15.26 o                         
   5   3   6         26.68         18.37         8.38 o                         
   6   3   6       2251.60       2338.39        61.12 o                         
   7   3   6        221.69        247.60        29.76 o                         
   8   3   6        267.57        345.41        31.93 o                         
  -7   4   6        266.39        296.73        31.50 o                         
  -6   4   6       1742.12       1691.55        47.97 o                         
  -5   4   6        141.62        133.81        12.69 o                         
  -4   4   6       3305.17       3268.04        53.44 o                         
  -3   4   6        172.75        153.57         9.35 o                         
  -2   4   6       8106.62       8481.88       150.56 o                         
  -1   4   6      36245.29      36422.80       440.58 o                         
   0   4   6        979.20       1069.78        21.50 o                         
   1   4   6       1443.00       1486.13        26.53 o                         
   2   4   6       7770.51       7813.31        96.87 o                         
   3   4   6        135.04        159.91         7.38 o                         
   4   4   6       6699.52       6547.83        92.15 o                         
   5   4   6        557.72        541.57        21.58 o                         
   6   4   6        162.72        214.21        15.14 o                         
   7   4   6        888.12        811.29        41.82 o                         
   8   4   6         17.81         24.79        21.26 o                         
  -7   5   6          0.70         14.52        15.42 o                         
  -6   5   6         58.58         58.11        16.75 o                         
  -5   5   6       2044.27       1997.98        42.71 o                         
  -4   5   6         12.23          8.09         5.89 o                         
  -3   5   6       1829.59       1760.97        39.04 o                         
  -2   5   6         76.22         56.75         9.07 o                         
  -1   5   6        618.87        740.71        25.97 o                         
   0   5   6      13221.12      12965.19       163.33 o                         
   1   5   6        208.27        212.83        11.95 o                         
   2   5   6        375.64        400.13        14.28 o                         
   3   5   6       1124.82       1084.17        24.77 o                         
   4   5   6        179.42        170.48        10.81 o                         
   5   5   6       2977.91       2993.59        53.02 o                         
   6   5   6        317.89        312.82        20.10 o                         
   7   5   6         71.28         73.11        20.40 o                         
   8   5   6        378.77        416.68        54.36 o                         
  -7   6   6       1037.24       1143.06        62.49 o                         
  -6   6   6        193.57        230.44        34.22 o                         
  -5   6   6         81.80         66.02        12.82 o                         
  -4   6   6        880.50        871.41        34.93 o                         
  -3   6   6        838.25        812.63        36.76 o                         
  -2   6   6       1468.56       1333.68        52.69 o                         
  -1   6   6        356.91        522.02        17.36 o                         
   0   6   6        372.98        321.35        17.93 o                         
   1   6   6       8432.03       8305.85       118.43 o                         
   2   6   6          5.73         11.44         6.95 o                         
   3   6   6        352.11        350.72        14.43 o                         
   4   6   6       1276.38       1233.32        31.69 o                         
   5   6   6        133.62        120.79        11.18 o                         
   6   6   6       1649.60       1634.67        39.80 o                         
   7   6   6        406.57        425.48        32.10 o                         
   8   6   6         83.19         48.44        24.23 o                         
  -7   7   6        113.49        123.49        29.00 o                         
  -6   7   6       2251.30       2267.60        76.16 o                         
  -5   7   6        130.39        136.69        16.45 o                         
  -4   7   6        111.82        141.37        16.24 o                         
  -3   7   6       7005.41       6778.90       118.71 o                         
  -2   7   6          1.19         12.74         6.62 o                         
  -1   7   6       1511.13       1553.71        31.74 o                         
   0   7   6       2527.05       2450.24        44.45 o                         
   1   7   6         15.55         20.21         7.24 o                         
   2   7   6       2454.26       2388.82        36.44 o                         
   3   7   6       1188.26       1096.61        22.48 o                         
   4   7   6        173.70        205.34        19.55 o                         
   5   7   6       1263.52       1193.66        33.52 o                         
   6   7   6        189.87        190.31        19.05 o                         
   7   7   6        795.70        884.50        45.21 o                         
   8   7   6        581.47        661.23        42.53 o                         
  -7   8   6        378.98        353.87        37.39 o                         
  -6   8   6          1.42         -6.32        15.07 o                         
  -5   8   6       3059.81       3105.71        69.42 o                         
  -4   8   6        996.61       1053.39        37.43 o                         
  -3   8   6        402.54        490.41        27.59 o                         
  -2   8   6       1743.76       1618.96        45.21 o                         
  -1   8   6       2207.96       2384.23        41.29 o                         
   0   8   6       4915.69       5071.48        79.68 o                         
   1   8   6       4345.65       4471.93        72.35 o                         
   2   8   6        380.64        401.22        18.45 o                         
   3   8   6       4161.74       4106.97        71.68 o                         
   4   8   6        615.67        575.23        25.86 o                         
   5   8   6        221.73        210.79        17.23 o                         
   6   8   6        562.41        548.50        43.41 o                         
   7   8   6         11.87         17.23        18.40 o                         
  -7   9   6        184.18        219.46        29.63 o                         
  -6   9   6        452.84        438.23        29.04 o                         
  -5   9   6        235.84        198.41        22.36 o                         
  -4   9   6       3533.41       3569.99        72.96 o                         
  -3   9   6       3123.37       3108.12        78.64 o                         
  -2   9   6        379.26        429.81        27.39 o                         
  -1   9   6        970.00        945.61        26.86 o                         
   0   9   6         47.55         38.77         6.85 o                         
   1   9   6       2796.22       2679.65        52.03 o                         
   2   9   6       3028.13       3087.53        57.60 o                         
   3   9   6       2525.19       2481.99        50.93 o                         
   4   9   6        300.90        296.48        24.65 o                         
   5   9   6        330.13        356.19        22.95 o                         
   6   9   6         94.10         94.10        16.17 o                         
   7   9   6        167.32        198.55        25.81 o                         
  -6  10   6        212.97        195.85        25.97 o                         
  -5  10   6       1069.58       1054.50        47.14 o                         
  -4  10   6        531.91        519.93        27.64 o                         
  -3  10   6         34.23         50.10        12.07 o                         
  -2  10   6       1843.03       1981.36        47.50 o                         
  -1  10   6       3761.16       3846.30        62.22 o                         
   0  10   6        633.51        619.19        26.35 o                         
   1  10   6       1949.54       1907.49        41.97 o                         
   2  10   6       1033.52        993.23        32.00 o                         
   3  10   6       3903.77       3720.99        72.44 o                         
   4  10   6       1569.86       1492.27        68.14 o                         
   5  10   6        433.54        435.06        26.35 o                         
   6  10   6        443.87        498.39        46.44 o                         
   7  10   6          1.95         23.84        26.71 o                         
  -6  11   6        188.98        123.26        24.97 o                         
  -5  11   6        406.47        377.45        31.94 o                         
  -4  11   6       2161.02       2070.12        67.71 o                         
  -3  11   6         16.80         30.58        10.57 o                         
  -2  11   6       3015.72       2982.76        65.69 o                         
  -1  11   6       3477.30       3418.26        57.88 o                         
   0  11   6       1211.19       1226.69        33.14 o                         
   1  11   6        644.82        690.92        26.51 o                         
   2  11   6       1292.90       1246.10        37.81 o                         
   3  11   6        822.85        839.37        41.37 o                         
   4  11   6       1627.42       1574.87        70.59 o                         
   5  11   6        922.93       1031.04        43.49 o                         
   6  11   6        229.22        274.16        24.63 o                         
   7  11   6        126.47        191.33        29.56 o                         
  -6  12   6        174.89        213.11        32.34 o                         
  -5  12   6        287.70        313.58        34.85 o                         
  -4  12   6        364.86        366.98        25.62 o                         
  -3  12   6        412.92        358.52        28.62 o                         
  -2  12   6        339.05        315.41        29.97 o                         
  -1  12   6        458.50        441.93        26.94 o                         
   0  12   6        172.18        177.28        13.39 o                         
   1  12   6       1633.89       1558.54        36.44 o                         
   2  12   6        743.83        780.12        35.50 o                         
   3  12   6        466.37        406.92        23.82 o                         
   4  12   6        231.81        249.17        20.09 o                         
   5  12   6       1062.63       1103.65        47.30 o                         
   6  12   6        964.07        960.78        43.32 o                         
   7  12   6          0.50          9.33        20.91 o                         
  -5  13   6        512.08        491.27        36.54 o                         
  -4  13   6        555.03        564.63        33.15 o                         
  -3  13   6        138.45        152.74        21.81 o                         
  -2  13   6       3470.31       3420.67        71.46 o                         
  -1  13   6       4266.34       4136.59        69.58 o                         
   0  13   6       1057.73       1128.00        45.80 o                         
   1  13   6       2218.14       2192.37        64.25 o                         
   2  13   6        634.14        666.36        29.93 o                         
   3  13   6        499.66        534.58        41.84 o                         
   4  13   6       1799.10       1812.47        76.41 o                         
   5  13   6         62.52         89.03        19.00 o                         
   6  13   6        333.42        317.81        30.24 o                         
  -5  14   6        801.91        918.36        50.64 o                         
  -4  14   6        342.05        335.34        28.48 o                         
  -3  14   6       1993.50       1938.52        58.47 o                         
  -2  14   6       1270.87       1168.55        45.11 o                         
  -1  14   6       1044.16       1094.98        33.49 o                         
   0  14   6       5892.01       5912.65       106.44 o                         
   1  14   6        560.92        565.25        22.47 o                         
   2  14   6       1785.76       1802.40        57.46 o                         
   3  14   6        814.99        777.88        36.74 o                         
   4  14   6        289.11        308.39        33.06 o                         
   5  14   6        970.75        937.34        44.63 o                         
   6  14   6         16.94         -2.47        19.53 o                         
  -5  15   6        617.75        468.24        73.17 o                         
  -4  15   6       1617.32       1626.34        67.67 o                         
  -3  15   6        487.34        539.51        31.90 o                         
  -2  15   6        163.80        160.50        18.23 o                         
  -1  15   6         16.87         28.18        12.75 o                         
   0  15   6       1649.22       1682.74        43.73 o                         
   1  15   6       3480.99       3381.11        72.49 o                         
   2  15   6        160.69        201.41        19.54 o                         
   3  15   6       1006.85        998.55        42.39 o                         
   4  15   6        608.85        632.06        37.42 o                         
   5  15   6         92.84         85.71        21.35 o                         
   6  15   6        500.64        552.21        98.69 o                         
  -4  16   6        325.00        315.42        32.83 o                         
  -3  16   6       2442.77       2542.36        72.56 o                         
  -2  16   6        328.34        328.78        25.23 o                         
  -1  16   6        253.60        275.49        22.94 o                         
   0  16   6        363.27        412.39        26.17 o                         
   1  16   6        277.56        316.23        23.78 o                         
   2  16   6       2053.37       2022.33        60.16 o                         
   3  16   6          9.90         20.21        14.31 o                         
   4  16   6         32.48         39.27        16.51 o                         
   5  16   6        373.94        353.88        39.68 o                         
  -3  17   6        462.29        493.94        41.92 o                         
  -2  17   6       1454.82       1433.05        52.22 o                         
  -1  17   6        241.71        260.27        24.15 o                         
   0  17   6       1433.63       1374.63        59.26 o                         
   1  17   6        113.75        163.76        20.38 o                         
   2  17   6        466.58        466.93        29.63 o                         
   3  17   6       2298.50       2436.38        70.37 o                         
   4  17   6          8.37         13.65        17.57 o                         
  -2  18   6       2464.02       2300.25        69.92 o                         
  -1  18   6       3362.42       3228.18        99.74 o                         
   0  18   6        117.01        123.77        30.26 o                         
   1  18   6        520.75        473.70        30.74 o                         
   2  18   6         53.68         86.40        19.87 o                         
   3  18   6        298.32        387.20        29.38 o                         
   4  18   6        938.24        961.36        52.13 o                         
  -1  19   6        125.04        138.50        24.72 o                         
   0  19   6       1245.98       1301.17        58.67 o                         
   1  19   6         21.99         45.33        19.04 o                         
   2  19   6        207.29        262.72        27.10 o                         
   3  19   6        159.03        131.36        27.71 o                         
  -2 -17   7        140.36        127.81        25.17 o                         
  -1 -17   7        676.65        706.45        53.68 o                         
   0 -17   7       1656.67       1725.39        71.25 o                         
   1 -17   7        141.79         99.60        26.78 o                         
  -3 -16   7          0.70          8.61        26.94 o                         
  -2 -16   7        363.15        354.13        33.52 o                         
  -1 -16   7        333.68        361.04        28.23 o                         
   0 -16   7        897.60        908.66        69.97 o                         
   1 -16   7       4542.63       4733.41       117.83 o                         
   2 -16   7        167.52        161.58        27.98 o                         
  -4 -15   7        340.18        297.09        39.97 o                         
  -3 -15   7       2315.98       2297.09        79.29 o                         
  -2 -15   7          1.77         16.72        16.35 o                         
  -1 -15   7        209.28        223.45        22.80 o                         
   0 -15   7        450.61        439.49        29.56 o                         
   1 -15   7         48.57         56.89        24.95 o                         
   2 -15   7       1887.26       1961.13        65.95 o                         
   3 -15   7        320.83        284.03        28.43 o                         
  -5 -14   7        598.77        738.54        45.56 o                         
  -4 -14   7         71.53         98.79        24.78 o                         
  -3 -14   7        158.12        171.28        24.27 o                         
  -2 -14   7       1478.04       1566.18        58.68 o                         
  -1 -14   7        602.66        615.44        32.85 o                         
   0 -14   7         19.20          1.21        14.00 o                         
   1 -14   7        453.85        507.69        29.12 o                         
   2 -14   7        533.60        558.24        34.13 o                         
   3 -14   7       1400.26       1414.55        55.04 o                         
   4 -14   7        698.09        762.94        49.34 o                         
  -5 -13   7         49.40         76.32        21.69 o                         
  -4 -13   7       1003.62        879.31        43.26 o                         
  -3 -13   7        560.91        574.03        50.09 o                         
  -2 -13   7        210.89        215.53        20.87 o                         
  -1 -13   7       2649.99       2669.64        67.50 o                         
   0 -13   7        431.36        436.62        23.70 o                         
   1 -13   7        415.11        460.93        29.97 o                         
   2 -13   7        741.84        686.22        42.48 o                         
   3 -13   7          3.80          7.33        16.37 o                         
   4 -13   7       1773.01       1682.72        62.48 o                         
   5 -13   7        339.97        316.95        32.31 o                         
  -6 -12   7         77.04         74.22        28.64 o                         
  -5 -12   7        743.81        723.65        68.62 o                         
  -4 -12   7         97.27        120.22        22.16 o                         
  -3 -12   7       2971.87       2920.63        71.12 o                         
  -2 -12   7        567.17        566.98        29.64 o                         
  -1 -12   7        805.21        856.58        35.84 o                         
   0 -12   7       2782.67       2759.80        56.51 o                         
   1 -12   7          4.35         -0.29         9.06 o                         
   2 -12   7       2022.98       2078.37        60.18 o                         
   3 -12   7       1405.52       1578.18        52.64 o                         
   4 -12   7          8.92          8.43        15.34 o                         
   5 -12   7       1050.97       1130.84        57.07 o                         
  -6 -11   7         10.96         12.93        24.95 o                         
  -5 -11   7        138.27        152.62        24.52 o                         
  -4 -11   7        884.59        935.70        41.01 o                         
  -3 -11   7         56.49         36.80        13.28 o                         
  -2 -11   7       2637.03       2649.98        64.96 o                         
  -1 -11   7       2330.29       2267.87        56.02 o                         
   0 -11   7          9.99         12.46         8.56 o                         
   1 -11   7       2188.85       2272.57        66.78 o                         
   2 -11   7       1343.57       1413.00        45.18 o                         
   3 -11   7        361.08        349.56        26.64 o                         
   4 -11   7       1097.39       1156.00        50.60 o                         
   5 -11   7          2.76         -0.18        17.15 o                         
  -6 -10   7        627.12        664.75        40.40 o                         
  -5 -10   7        306.79        337.45        27.28 o                         
  -4 -10   7         86.22         83.88        16.05 o                         
  -3 -10   7       1187.40       1125.82        40.10 o                         
  -2 -10   7        195.62        184.48        17.16 o                         
  -1 -10   7        999.47       1002.73        38.18 o                         
   0 -10   7        311.72        320.45        23.53 o                         
   1 -10   7       2416.94       2430.22        61.17 o                         
   2 -10   7        437.12        480.89        27.18 o                         
   3 -10   7        261.01        260.86        21.34 o                         
   4 -10   7        292.50        269.55        25.83 o                         
   5 -10   7        813.03        766.48        38.09 o                         
   6 -10   7        251.71        255.27        32.45 o                         
  -7  -9   7        355.29        359.70        38.29 o                         
  -6  -9   7         15.50         20.69        16.62 o                         
  -5  -9   7       1753.45       1646.38        71.19 o                         
  -4  -9   7        504.43        539.28        28.11 o                         
  -3  -9   7         15.42         25.93        11.21 o                         
  -2  -9   7        750.85        802.85        56.59 o                         
  -1  -9   7         81.93         68.79        11.75 o                         
   0  -9   7       3267.77       3214.43        55.84 o                         
   1  -9   7       4284.23       4245.90        76.02 o                         
   2  -9   7       2070.40       2033.18        45.55 o                         
   3  -9   7       2110.10       2063.69        85.80 o                         
   4  -9   7        589.66        609.04        46.05 o                         
   5  -9   7        114.17        115.02        26.45 o                         
   6  -9   7        398.78        398.73        29.59 o                         
  -7  -8   7        347.09        370.95        38.34 o                         
  -6  -8   7       1418.49       1484.22        59.15 o                         
  -5  -8   7        274.98        269.41        21.32 o                         
  -4  -8   7       1955.46       1863.33        50.01 o                         
  -3  -8   7        582.50        605.77        29.44 o                         
  -2  -8   7          4.61          3.13         8.73 o                         
  -1  -8   7        515.96        530.24        31.55 o                         
   0  -8   7        392.38        467.09        28.77 o                         
   1  -8   7       4099.74       4113.71        66.67 o                         
   2  -8   7       1166.39       1204.33        29.71 o                         
   3  -8   7        804.93        786.80        31.10 o                         
   4  -8   7        586.92        606.32        30.06 o                         
   5  -8   7        713.49        742.27        36.30 o                         
   6  -8   7        161.64        146.98        21.49 o                         
  -7  -7   7          2.38         14.98        21.25 o                         
  -6  -7   7        629.59        642.81        32.79 o                         
  -5  -7   7        664.91        668.57        30.98 o                         
  -4  -7   7        740.95        796.36        31.15 o                         
  -3  -7   7       2204.59       2266.56        52.03 o                         
  -2  -7   7        658.24        662.39        26.45 o                         
  -1  -7   7        555.96        616.86        24.04 o                         
   0  -7   7       2107.51       2076.59        38.84 o                         
   1  -7   7        802.25        809.35        26.79 o                         
   2  -7   7       4260.59       4224.09        66.96 o                         
   3  -7   7       2627.34       2618.10        69.81 o                         
   4  -7   7       2070.19       2060.89        54.96 o                         
   5  -7   7         27.72         12.38        18.97 o                         
   6  -7   7        315.76        349.05        30.32 o                         
   7  -7   7          5.52         12.22        21.94 o                         
  -7  -6   7        362.59        373.79        32.16 o                         
  -6  -6   7        125.65        125.52        19.34 o                         
  -5  -6   7        192.34        190.69        26.27 o                         
  -4  -6   7       1929.25       1884.64        50.39 o                         
  -3  -6   7       2509.37       2483.40        61.86 o                         
  -2  -6   7       2879.64       2895.33        55.38 o                         
  -1  -6   7       3236.14       3321.29        59.35 o                         
   0  -6   7      14518.02      15174.65       208.68 o                         
   1  -6   7        944.84        954.68        31.85 o                         
   2  -6   7       5777.79       5592.62        81.82 o                         
   3  -6   7       1453.02       1497.74        41.48 o                         
   4  -6   7       2552.36       2464.63        57.39 o                         
   5  -6   7       1282.87       1312.58        46.55 o                         
   6  -6   7        114.27        149.56        24.91 o                         
   7  -6   7        519.45        445.98        35.77 o                         
  -7  -5   7        387.09        367.41        34.97 o                         
  -6  -5   7        878.62        857.73        33.87 o                         
  -5  -5   7         56.51         78.85        12.60 o                         
  -4  -5   7        818.46        824.49        34.54 o                         
  -3  -5   7       4708.41       4554.59        76.22 o                         
  -2  -5   7       3129.18       3081.54        56.56 o                         
  -1  -5   7       1083.95       1108.29        22.88 o                         
   0  -5   7       3495.30       3670.55        61.34 o                         
   1  -5   7        426.51        451.73        16.48 o                         
   2  -5   7       1272.34       1308.35        48.84 o                         
   3  -5   7       2939.31       2910.49        60.47 o                         
   4  -5   7        935.53        977.72        38.93 o                         
   5  -5   7       1109.03       1082.42        39.31 o                         
   6  -5   7       1741.74       1806.29        55.61 o                         
   7  -5   7        180.24        195.25        27.49 o                         
  -7  -4   7        241.31        272.85        27.25 o                         
  -6  -4   7        405.81        417.30        21.91 o                         
  -5  -4   7        877.82        861.30        27.88 o                         
  -4  -4   7        653.43        676.92        22.52 o                         
  -3  -4   7         29.33         35.92         9.20 o                         
  -2  -4   7       1592.96       1615.15        27.27 o                         
  -1  -4   7       7071.58       6913.12        94.54 o                         
   0  -4   7        583.48        746.05        21.15 o                         
   1  -4   7         15.95         26.68         7.04 o                         
   2  -4   7       2622.19       2614.79        53.72 o                         
   3  -4   7        417.13        458.63        27.91 o                         
   4  -4   7       2814.93       2708.48        60.58 o                         
   5  -4   7         44.19         49.11        11.78 o                         
   6  -4   7        870.88        841.92        36.04 o                         
   7  -4   7        853.17        883.68        46.73 o                         
  -7  -3   7        278.27        262.19        24.61 o                         
  -6  -3   7        387.17        373.82        20.17 o                         
  -5  -3   7       1675.83       1669.99        46.42 o                         
  -4  -3   7        978.60        976.69        27.15 o                         
  -3  -3   7       2825.01       2842.24        48.21 o                         
  -2  -3   7        698.90        756.02        26.24 o                         
  -1  -3   7       6482.66       6576.30        89.43 o                         
   0  -3   7       7715.16       7729.85       103.31 o                         
   1  -3   7       1161.36       1086.96        24.82 o                         
   2  -3   7       2583.16       2587.50        46.53 o                         
   3  -3   7        415.63        439.58        14.45 o                         
   4  -3   7       1179.63       1146.92        34.70 o                         
   5  -3   7       2188.02       2191.61        60.19 o                         
   6  -3   7        415.99        405.11        24.64 o                         
   7  -3   7        137.79        141.45        24.09 o                         
  -8  -2   7        796.44        846.41        44.88 o                         
  -7  -2   7        783.76        886.83        39.16 o                         
  -6  -2   7        112.88        114.15        13.58 o                         
  -5  -2   7       2485.73       2456.08        47.59 o                         
  -4  -2   7        812.39        803.08        24.29 o                         
  -3  -2   7        431.16        454.62        17.60 o                         
  -2  -2   7       2712.94       2587.35        45.14 o                         
  -1  -2   7        589.01        702.28        18.86 o                         
   0  -2   7      10943.92      11860.02       151.33 o                         
   1  -2   7      36978.65      37219.69       449.24 o                         
   2  -2   7         27.25         37.07         7.02 o                         
   3  -2   7       1724.07       1724.32        36.96 o                         
   4  -2   7       1064.52       1054.11        40.70 o                         
   5  -2   7       1037.54       1029.53        56.52 o                         
   6  -2   7       2005.65       2026.24        66.14 o                         
   7  -2   7         21.64         34.88        18.62 o                         
   8  -2   7         44.42         30.31        23.42 o                         
  -8  -1   7         12.39         40.93        21.30 o                         
  -7  -1   7        435.09        454.79        32.83 o                         
  -6  -1   7       1620.79       1628.05        41.82 o                         
  -5  -1   7         63.19         98.23        13.57 o                         
  -4  -1   7       1060.57       1056.95        27.24 o                         
  -3  -1   7       1682.16       1667.96        33.61 o                         
  -2  -1   7       3406.53       3515.73        60.76 o                         
  -1  -1   7      10979.32      11444.61       130.33 o                         
   0  -1   7        692.02        768.45        22.77 o                         
   1  -1   7       7200.09       7464.41        99.49 o                         
   2  -1   7       8412.27       8332.16       105.93 o                         
   3  -1   7        150.21        170.81         9.66 o                         
   4  -1   7        311.88        332.70        16.79 o                         
   5  -1   7        544.05        543.51        23.46 o                         
   6  -1   7        646.12        575.20        23.75 o                         
   7  -1   7       1308.14       1410.75        68.65 o                         
   8  -1   7          4.83         -1.20        20.08 o                         
  -8   0   7        165.39        165.59        25.89 o                         
  -7   0   7         33.48         42.68        16.05 o                         
  -6   0   7        632.40        653.71        33.35 o                         
  -5   0   7       2010.12       1951.95        43.86 o                         
  -4   0   7        312.43        353.61        15.63 o                         
  -3   0   7       1428.81       1436.26        29.24 o                         
  -2   0   7       5031.66       4882.67        91.01 o                         
  -1   0   7        290.29        286.17        15.38 o                         
   0   0   7       7322.62       7474.23        98.83 o                         
   1   0   7      12258.52      12982.18       164.03 o                         
   2   0   7        706.18        734.88        18.29 o                         
   3   0   7       8566.47       8272.89       103.28 o                         
   4   0   7       1166.55       1244.65        29.10 o                         
   5   0   7        612.75        602.00        21.20 o                         
   6   0   7        394.09        353.50        18.29 o                         
   7   0   7          5.71          1.56        15.70 o                         
   8   0   7        516.53        557.42        40.17 o                         
  -8   1   7          0.12         -0.39        20.81 o                         
  -7   1   7        398.97        427.79        27.32 o                         
  -6   1   7        215.69        256.23        19.83 o                         
  -5   1   7        619.13        605.76        25.80 o                         
  -4   1   7       7511.73       7243.49       100.70 o                         
  -3   1   7        260.67        272.10        17.26 o                         
  -2   1   7       1782.96       1756.10        40.70 o                         
  -1   1   7      11252.88      11121.11       143.84 o                         
   0   1   7        270.33        341.91        23.07 o                         
   1   1   7       6935.76       7189.05        95.57 o                         
   2   1   7         23.82         17.41         6.35 o                         
   3   1   7       1433.99       1422.24        33.54 o                         
   4   1   7       8849.68       8487.90       107.45 o                         
   5   1   7        488.17        464.46        18.32 o                         
   6   1   7        382.97        364.47        24.18 o                         
   7   1   7        366.61        391.42        38.39 o                         
   8   1   7         15.41         18.32        21.62 o                         
  -8   2   7        642.79        724.15        95.10 o                         
  -7   2   7         13.42         34.03        16.21 o                         
  -6   2   7        434.07        449.77        21.62 o                         
  -5   2   7         90.93         94.75        11.50 o                         
  -4   2   7       2178.29       2118.39        40.38 o                         
  -3   2   7       9707.84       9721.42       128.08 o                         
  -2   2   7       1369.98       1546.07        39.43 o                         
  -1   2   7         13.04         23.33         3.29 o                         
   0   2   7       5133.88       5266.03        72.26 o                         
   1   2   7       6531.79       6940.14        92.28 o                         
   2   2   7       9382.48       9357.92       124.72 o                         
   3   2   7        279.66        252.36        14.24 o                         
   4   2   7         95.21         98.20        12.99 o                         
   5   2   7       3523.93       3530.88        60.44 o                         
   6   2   7        509.12        475.57        25.38 o                         
   7   2   7         39.30         55.75        17.96 o                         
   8   2   7         38.96         65.56        24.20 o                         
  -7   3   7       1041.38       1018.66        41.64 o                         
  -6   3   7         14.75         18.20        10.45 o                         
  -5   3   7         44.89         26.86        10.70 o                         
  -4   3   7       1826.87       1764.96        37.12 o                         
  -3   3   7        290.31        329.27        19.67 o                         
  -2   3   7       7848.17       7641.24       117.93 o                         
  -1   3   7        791.25        743.71        17.92 o                         
   0   3   7       1107.32       1281.71        33.30 o                         
   1   3   7       1911.46       1830.74        31.52 o                         
   2   3   7        969.00        957.79        26.14 o                         
   3   3   7       5373.50       5097.00        80.55 o                         
   4   3   7        595.13        622.56        34.13 o                         
   5   3   7         93.54        101.21        10.13 o                         
   6   3   7       2138.22       2158.86        63.61 o                         
   7   3   7        255.23        277.17        24.78 o                         
   8   3   7          1.12        -19.31        19.31 o                         
  -7   4   7         69.66        120.51        22.51 o                         
  -6   4   7       3294.71       3251.45        71.09 o                         
  -5   4   7         51.45         64.26        10.04 o                         
  -4   4   7        546.84        551.68        20.27 o                         
  -3   4   7       1311.31       1317.12        37.34 o                         
  -2   4   7          9.83         16.75         5.77 o                         
  -1   4   7      15546.86      15214.54       190.64 o                         
   0   4   7       2738.57       2763.93        44.83 o                         
   1   4   7        721.23        870.26        21.07 o                         
   2   4   7      12311.24      12258.27       158.47 o                         
   3   4   7         90.92        102.52        10.13 o                         
   4   4   7       1786.19       1755.14        49.73 o                         
   5   4   7        277.19        267.21        17.47 o                         
   6   4   7          1.84         14.39        11.82 o                         
   7   4   7        630.15        689.45        34.71 o                         
   8   4   7        390.06        429.86        64.27 o                         
  -7   5   7        226.85        247.78        25.22 o                         
  -6   5   7         15.61          6.51        13.67 o                         
  -5   5   7       4934.95       4845.45        76.52 o                         
  -4   5   7          3.87          9.88        12.29 o                         
  -3   5   7        404.79        399.35        11.84 o                         
  -2   5   7        641.16        588.16        16.29 o                         
  -1   5   7         30.04         41.03         5.82 o                         
   0   5   7       9357.38       9311.41       121.50 o                         
   1   5   7       2659.05       2648.55        50.13 o                         
   2   5   7       2070.24       2076.19        48.04 o                         
   3   5   7       1851.30       1748.41        37.86 o                         
   4   5   7        157.03        149.36         9.91 o                         
   5   5   7       1792.42       1797.85        54.63 o                         
   6   5   7        764.57        763.52        35.64 o                         
   7   5   7         44.04         15.01        15.12 o                         
   8   5   7        430.67        520.09        45.26 o                         
  -7   6   7        395.62        409.11        35.75 o                         
  -6   6   7        654.33        614.07        41.83 o                         
  -5   6   7        107.04        102.21        14.96 o                         
  -4   6   7       2122.16       2048.49        77.88 o                         
  -3   6   7       1452.39       1532.82        39.06 o                         
  -2   6   7       2520.71       2590.00        47.20 o                         
  -1   6   7      10092.86      10516.12       138.33 o                         
   0   6   7        970.38       1038.14        35.77 o                         
   1   6   7       4508.73       4249.51        62.78 o                         
   2   6   7         15.66         20.64         7.69 o                         
   3   6   7        491.35        519.94        18.71 o                         
   4   6   7       1435.95       1370.26        37.18 o                         
   5   6   7        183.57        188.45        13.79 o                         
   6   6   7        511.75        519.07        42.00 o                         
   7   6   7        358.20        436.56        33.95 o                         
   8   6   7        375.11        392.83        40.02 o                         
  -7   7   7          4.90         -8.63        19.49 o                         
  -6   7   7       1229.05       1159.48        47.93 o                         
  -5   7   7        999.59       1007.97        52.40 o                         
  -4   7   7        196.93        181.13        16.05 o                         
  -3   7   7       2904.40       2881.46        56.59 o                         
  -2   7   7        979.44       1166.99        42.98 o                         
  -1   7   7         82.71        114.54        10.87 o                         
   0   7   7       4327.96       4362.72        64.53 o                         
   1   7   7       1711.85       1724.43        32.82 o                         
   2   7   7       1624.49       1559.54        47.12 o                         
   3   7   7       1515.21       1443.73        31.21 o                         
   4   7   7        705.92        744.12        26.21 o                         
   5   7   7       1020.84       1046.70        35.88 o                         
   6   7   7        412.05        369.34        24.69 o                         
   7   7   7         58.73         93.81        21.85 o                         
   8   7   7        409.04        426.45        39.70 o                         
  -7   8   7        601.22        693.17        67.21 o                         
  -6   8   7         59.58         59.18        17.39 o                         
  -5   8   7       1603.24       1606.87        71.56 o                         
  -4   8   7       1941.41       1964.39        53.80 o                         
  -3   8   7        505.02        521.61        25.62 o                         
  -2   8   7       3081.10       3176.09        59.30 o                         
  -1   8   7       2215.20       2364.24        61.33 o                         
   0   8   7         13.48         19.84         6.14 o                         
   1   8   7      10257.52      10263.99       136.88 o                         
   2   8   7        265.01        245.96        11.39 o                         
   3   8   7       2553.84       2526.64        50.78 o                         
   4   8   7       1664.60       1608.81        53.45 o                         
   5   8   7        680.31        686.37        32.82 o                         
   6   8   7         58.90        101.25        20.16 o                         
   7   8   7        112.24        107.75        24.49 o                         
  -7   9   7          1.69         38.30        25.16 o                         
  -6   9   7        848.89        867.10        50.96 o                         
  -5   9   7        263.71        259.27        21.92 o                         
  -4   9   7       1077.85       1119.74        39.68 o                         
  -3   9   7       2615.02       2651.14        57.43 o                         
  -2   9   7       1073.18       1071.37        39.40 o                         
  -1   9   7       1244.25       1282.06        31.48 o                         
   0   9   7         85.94         93.63         8.87 o                         
   1   9   7          2.73          8.25         6.52 o                         
   2   9   7       3569.81       3644.57        68.63 o                         
   3   9   7       4839.39       4591.62        80.50 o                         
   4   9   7        327.59        318.95        32.09 o                         
   5   9   7        366.75        369.35        23.05 o                         
   6   9   7        571.11        589.05        40.93 o                         
   7   9   7         69.53         81.74        24.57 o                         
  -6  10   7         51.51         66.64        25.62 o                         
  -5  10   7        826.28        754.66        42.80 o                         
  -4  10   7       1072.87       1093.90        40.51 o                         
  -3  10   7        392.88        438.59        26.64 o                         
  -2  10   7       6397.92       6404.72       103.58 o                         
  -1  10   7       1054.24       1007.43        26.86 o                         
   0  10   7       6050.07       6214.52        90.63 o                         
   1  10   7       1718.89       1796.21        53.74 o                         
   2  10   7         91.85         90.73        11.75 o                         
   3  10   7       2074.94       2091.36        63.15 o                         
   4  10   7       2495.88       2332.86        57.62 o                         
   5  10   7        125.55        169.33        22.38 o                         
   6  10   7        671.84        658.57        67.73 o                         
   7  10   7        412.97        432.21        40.55 o                         
  -6  11   7        647.77        661.57        42.64 o                         
  -5  11   7         80.38         96.73        31.30 o                         
  -4  11   7       1802.87       1883.84        62.74 o                         
  -3  11   7        364.59        402.55        23.75 o                         
  -2  11   7        191.77        193.39        18.69 o                         
  -1  11   7       5293.28       5372.78        82.57 o                         
   0  11   7       3981.29       4062.13        66.66 o                         
   1  11   7        657.60        725.70        24.69 o                         
   2  11   7       1980.12       1823.91        48.33 o                         
   3  11   7         66.44         78.83        13.72 o                         
   4  11   7        676.41        680.11        30.62 o                         
   5  11   7       1172.38       1133.42        55.63 o                         
   6  11   7        123.86        163.25        24.18 o                         
   7  11   7        460.46        432.47        35.53 o                         
  -6  12   7        144.88        103.64        24.30 o                         
  -5  12   7        483.64        424.87        29.39 o                         
  -4  12   7        435.95        428.44        31.01 o                         
  -3  12   7        763.99        774.98        39.36 o                         
  -2  12   7       1970.59       2061.13        57.80 o                         
  -1  12   7       1389.75       1415.75        54.02 o                         
   0  12   7       4540.42       4566.88        77.50 o                         
   1  12   7       4986.98       4906.18        78.93 o                         
   2  12   7         91.96         90.62        13.57 o                         
   3  12   7        601.97        576.77        35.14 o                         
   4  12   7         38.02         50.87        13.52 o                         
   5  12   7        937.46        910.64        38.55 o                         
   6  12   7       1475.21       1475.49        63.43 o                         
   7  12   7          3.15        -16.55        24.59 o                         
  -5  13   7        307.50        290.32        31.87 o                         
  -4  13   7        757.65        830.99        54.30 o                         
  -3  13   7       1342.25       1307.85        46.90 o                         
  -2  13   7        720.16        696.33        31.89 o                         
  -1  13   7       2208.01       2170.73        46.90 o                         
   0  13   7        502.97        570.29        28.99 o                         
   1  13   7       1370.00       1404.62        35.70 o                         
   2  13   7       2598.81       2588.63       103.22 o                         
   3  13   7        179.68        187.05        18.73 o                         
   4  13   7        912.12        798.07        35.46 o                         
   5  13   7         82.03         66.58        18.14 o                         
   6  13   7         91.60        106.28        23.96 o                         
  -5  14   7       1310.29       1242.56        57.79 o                         
  -4  14   7        205.78        235.02        25.23 o                         
  -3  14   7        987.15        970.46        40.80 o                         
  -2  14   7        117.83        130.28        20.51 o                         
  -1  14   7        329.47        379.32        19.69 o                         
   0  14   7        578.58        568.71        34.38 o                         
   1  14   7        730.08        768.89        26.58 o                         
   2  14   7       1310.08       1205.74        45.29 o                         
   3  14   7       2261.21       2269.55        71.90 o                         
   4  14   7          3.61         39.08        15.18 o                         
   5  14   7        576.27        571.17        33.74 o                         
   6  14   7        109.61         91.22        23.60 o                         
  -4  15   7       2342.71       2238.24       152.13 o                         
  -3  15   7        137.36        178.06        20.93 o                         
  -2  15   7       1003.72        973.40        46.61 o                         
  -1  15   7       1129.70       1173.04        42.87 o                         
   0  15   7        572.70        533.49        24.11 o                         
   1  15   7       1901.93       1850.68        54.66 o                         
   2  15   7          1.35         19.11        12.59 o                         
   3  15   7        458.58        424.97        32.35 o                         
   4  15   7       1263.01       1256.39        48.45 o                         
   5  15   7         15.84          0.85        17.90 o                         
  -4  16   7        263.12        279.63        31.85 o                         
  -3  16   7       3051.29       2963.44        85.77 o                         
  -2  16   7        113.76        125.63        21.68 o                         
  -1  16   7        654.94        662.95        32.98 o                         
   0  16   7        153.86        149.90        16.10 o                         
   1  16   7        924.09        891.86        38.27 o                         
   2  16   7       1406.35       1363.56        53.35 o                         
   3  16   7        428.67        380.00        27.68 o                         
   4  16   7          6.73         12.56        19.15 o                         
   5  16   7        797.61        797.61        45.67 o                         
  -3  17   7        401.56        337.28        29.11 o                         
  -2  17   7       2844.50       2913.18        87.71 o                         
  -1  17   7        250.15        252.01        24.49 o                         
   0  17   7        174.92        188.44        54.95 o                         
   1  17   7       1054.74       1125.66        44.67 o                         
   2  17   7        101.81        107.49        24.47 o                         
   3  17   7       1480.69       1537.36        54.94 o                         
   4  17   7         48.55         64.41        19.06 o                         
  -2  18   7         56.78         72.93        20.33 o                         
  -1  18   7        435.85        415.16        34.58 o                         
   0  18   7        284.64        354.64        45.52 o                         
   1  18   7        329.72        351.17        27.39 o                         
   2  18   7        305.92        356.53        28.55 o                         
   3  18   7         81.30        117.70        21.76 o                         
   4  18   7        805.41        829.65        49.00 o                         
  -1  19   7        337.46        286.84        31.49 o                         
   0  19   7       1372.25       1374.45        61.99 o                         
   1  19   7        330.33        340.96        62.04 o                         
   2  19   7         47.81         65.13        20.50 o                         
   3  19   7        494.26        454.48        81.39 o                         
  -1 -17   8        131.23        110.81        23.76 o                         
   0 -17   8        978.10       1086.17        57.25 o                         
  -3 -16   8        176.55        169.20        33.83 o                         
  -2 -16   8         33.47         25.05        20.08 o                         
  -1 -16   8        974.19        980.05        45.22 o                         
   0 -16   8         75.68         72.30        23.26 o                         
   1 -16   8        494.52        526.83        40.13 o                         
   2 -16   8        168.53        136.57        26.49 o                         
  -4 -15   8        268.35        277.96        30.95 o                         
  -3 -15   8       2078.75       2099.13        75.54 o                         
  -2 -15   8        343.64        327.29        31.13 o                         
  -1 -15   8        117.45        106.81        20.29 o                         
   0 -15   8       1790.36       1772.76        59.50 o                         
   1 -15   8          0.41         -5.01        18.70 o                         
   2 -15   8       2085.42       2007.12        89.90 o                         
   3 -15   8        344.01        303.21        37.63 o                         
  -4 -14   8        352.98        316.35        41.05 o                         
  -3 -14   8        142.99        183.02        23.77 o                         
  -2 -14   8       2263.64       2353.68        68.18 o                         
  -1 -14   8        267.89        244.23        23.84 o                         
   0 -14   8        282.40        287.25        46.12 o                         
   1 -14   8       8727.32       8263.27       457.47 o                         
   2 -14   8        932.34        935.52        45.36 o                         
   3 -14   8       1416.60       1434.35        53.60 o                         
   4 -14   8       1137.63       1056.77        53.61 o                         
  -5 -13   8         54.55         20.13        22.55 o                         
  -4 -13   8        269.99        263.66        25.88 o                         
  -3 -13   8        722.92        697.70        52.59 o                         
  -2 -13   8         13.80         11.71        14.36 o                         
  -1 -13   8       2280.92       2319.49        65.38 o                         
   0 -13   8       1163.92       1139.34        43.51 o                         
   1 -13   8         46.00         44.05        13.18 o                         
   2 -13   8       1985.24       1972.58        64.27 o                         
   3 -13   8         54.68         55.79        17.90 o                         
   4 -13   8        617.25        667.62        37.62 o                         
  -5 -12   8        691.51        728.63        44.00 o                         
  -4 -12   8          1.24        -12.40        14.65 o                         
  -3 -12   8        895.68        849.62        37.77 o                         
  -2 -12   8       1368.69       1340.94        46.91 o                         
  -1 -12   8         46.63         62.52        18.95 o                         
   0 -12   8       3099.65       3222.40        60.62 o                         
   1 -12   8       2942.18       2913.26        63.01 o                         
   2 -12   8        334.14        350.30        43.13 o                         
   3 -12   8       1049.86       1042.16        46.63 o                         
   4 -12   8        277.93        245.18        24.68 o                         
   5 -12   8        633.71        583.31        42.79 o                         
  -6 -11   8        241.09        175.41        34.03 o                         
  -5 -11   8         76.76         73.46        20.70 o                         
  -4 -11   8       1012.47       1050.22        47.08 o                         
  -3 -11   8         23.38         17.11        13.23 o                         
  -2 -11   8        543.00        504.00        30.74 o                         
  -1 -11   8       2607.64       2646.40        61.79 o                         
   0 -11   8         77.28         66.01        19.99 o                         
   1 -11   8       2072.97       2057.86        47.30 o                         
   2 -11   8        544.49        567.27        28.67 o                         
   3 -11   8         29.44         33.00        13.84 o                         
   4 -11   8        306.23        316.86        34.25 o                         
   5 -11   8         69.33         43.31        19.07 o                         
  -6 -10   8        450.73        391.88        31.42 o                         
  -5 -10   8        894.76        905.40        41.88 o                         
  -4 -10   8        137.15        141.14        19.34 o                         
  -3 -10   8       1237.07       1325.92        45.11 o                         
  -2 -10   8        219.90        233.19        23.86 o                         
  -1 -10   8       1228.31       1288.05        45.34 o                         
   0 -10   8       3610.58       3602.91        62.84 o                         
   1 -10   8        123.50        147.35        19.81 o                         
   2 -10   8      11283.21      11109.28       197.25 o                         
   3 -10   8       1880.29       1706.66        52.57 o                         
   4 -10   8          9.90         -6.60        13.08 o                         
   5 -10   8        198.47        173.05        23.72 o                         
   6 -10   8        290.57        281.24        31.06 o                         
  -6  -9   8         59.88         34.00        17.84 o                         
  -5  -9   8       1139.06       1180.06        82.37 o                         
  -4  -9   8       1287.62       1244.10        66.78 o                         
  -3  -9   8       1351.26       1254.79        42.29 o                         
  -2  -9   8        377.78        389.55        24.19 o                         
  -1  -9   8       1074.38       1083.55        56.21 o                         
   0  -9   8        997.87        968.69        28.02 o                         
   1  -9   8       2111.60       2202.26        61.19 o                         
   2  -9   8       1784.31       1841.25        41.83 o                         
   3  -9   8       1484.79       1477.83        50.48 o                         
   4  -9   8       1092.29       1112.67        42.64 o                         
   5  -9   8        491.28        494.90        34.98 o                         
   6  -9   8        172.08        157.98        27.78 o                         
  -7  -8   8         11.79         -0.43        22.11 o                         
  -6  -8   8       1339.02       1304.95        52.37 o                         
  -5  -8   8        334.00        341.18        24.13 o                         
  -4  -8   8       1157.66       1202.33        66.17 o                         
  -3  -8   8       1603.28       1635.36        46.60 o                         
  -2  -8   8       1608.38       1643.20        53.54 o                         
  -1  -8   8       1342.46       1458.05        53.87 o                         
   0  -8   8       1434.21       1437.91        34.70 o                         
   1  -8   8       1768.85       1851.91        42.40 o                         
   2  -8   8       6556.20       6532.61       168.20 o                         
   3  -8   8       4491.47       4425.06        85.62 o                         
   4  -8   8        468.60        463.29        32.77 o                         
   5  -8   8       1280.29       1374.09        61.18 o                         
   6  -8   8         42.20         40.33        18.22 o                         
  -7  -7   8         16.53         26.90        21.03 o                         
  -6  -7   8         51.45         63.21        18.64 o                         
  -5  -7   8        949.62        907.37        37.50 o                         
  -4  -7   8       1187.81       1126.95        43.76 o                         
  -3  -7   8       1279.83       1313.45        46.39 o                         
  -2  -7   8       1851.27       1892.32        64.34 o                         
  -1  -7   8       2249.11       2196.44        49.74 o                         
   0  -7   8        368.71        426.06        17.53 o                         
   1  -7   8        501.20        500.80        19.31 o                         
   2  -7   8          0.07          0.33         6.29 o                         
   3  -7   8         13.46         31.35        10.99 o                         
   4  -7   8       2391.52       2415.34        61.93 o                         
   5  -7   8          2.21          4.18        15.32 o                         
   6  -7   8        494.55        482.06        30.80 o                         
   7  -7   8        153.71        137.84        27.33 o                         
  -7  -6   8        226.53        280.19        29.16 o                         
  -6  -6   8        236.30        246.69        23.73 o                         
  -5  -6   8         68.29         63.36        18.68 o                         
  -4  -6   8        631.57        629.81        30.95 o                         
  -3  -6   8       3151.91       3001.11        65.60 o                         
  -2  -6   8        965.54        961.81        31.37 o                         
  -1  -6   8       3098.74       3072.71        46.01 o                         
   0  -6   8       3590.16       3496.81        56.93 o                         
   1  -6   8       2175.71       2314.05        42.43 o                         
   2  -6   8        708.80        721.06        21.61 o                         
   3  -6   8       1823.96       1777.03        50.30 o                         
   4  -6   8       1300.54       1355.27        48.35 o                         
   5  -6   8       2157.44       2058.95        58.21 o                         
   6  -6   8          2.51         18.09        15.48 o                         
   7  -6   8        332.83        334.60        34.36 o                         
  -7  -5   8        984.36       1029.33        49.31 o                         
  -6  -5   8        377.21        379.92        39.44 o                         
  -5  -5   8        377.46        340.17        22.23 o                         
  -4  -5   8         99.91        114.10        14.99 o                         
  -3  -5   8       3081.37       3050.19        58.38 o                         
  -2  -5   8       4089.16       3999.50        69.38 o                         
  -1  -5   8        361.05        395.09        15.73 o                         
   0  -5   8       3938.97       3988.92        61.46 o                         
   1  -5   8       4533.95       4642.15        70.50 o                         
   2  -5   8         63.66         77.58        10.04 o                         
   3  -5   8       1141.17       1156.44        36.22 o                         
   4  -5   8         14.79         36.90        17.71 o                         
   5  -5   8        785.65        758.91        32.65 o                         
   6  -5   8       2138.35       2143.05        67.29 o                         
   7  -5   8          0.46          8.87        27.79 o                         
  -7  -4   8        324.71        379.06        33.51 o                         
  -6  -4   8        942.09        945.77        38.04 o                         
  -5  -4   8         82.10         91.76        13.83 o                         
  -4  -4   8       1072.04       1095.15        40.18 o                         
  -3  -4   8       1230.51       1218.55        34.46 o                         
  -2  -4   8       1932.27       1944.13        45.25 o                         
  -1  -4   8       3916.03       3784.15        59.92 o                         
   0  -4   8        240.15        271.39        12.74 o                         
   1  -4   8       3496.17       3533.65        56.55 o                         
   2  -4   8       3273.33       3215.39        58.90 o                         
   3  -4   8       2449.46       2384.84        49.77 o                         
   4  -4   8       3315.88       3032.51        84.79 o                         
   5  -4   8        122.46        139.57        21.40 o                         
   6  -4   8        253.89        255.60        25.61 o                         
   7  -4   8       1153.67       1121.79        52.74 o                         
  -7  -3   8         40.69         36.94        18.47 o                         
  -6  -3   8        770.47        743.06        32.81 o                         
  -5  -3   8       3632.74       3623.98        62.65 o                         
  -4  -3   8        414.11        411.66        17.91 o                         
  -3  -3   8       1659.19       1656.64        34.39 o                         
  -2  -3   8       4142.80       3983.73        86.38 o                         
  -1  -3   8       3856.70       3837.86        59.62 o                         
   0  -3   8       3747.58       3706.58        56.89 o                         
   1  -3   8        175.30        246.16        11.98 o                         
   2  -3   8        956.41        947.23        28.60 o                         
   3  -3   8      11114.25      10520.67       140.19 o                         
   4  -3   8        410.76        421.67        21.63 o                         
   5  -3   8       1075.18       1040.23        42.53 o                         
   6  -3   8        386.30        438.18        31.30 o                         
   7  -3   8         76.37         56.62        19.73 o                         
  -7  -2   8        369.02        336.42        28.38 o                         
  -6  -2   8         34.80         50.33        12.05 o                         
  -5  -2   8       1492.26       1466.63        36.57 o                         
  -4  -2   8       2572.33       2565.88        46.97 o                         
  -3  -2   8         96.65        107.69         8.80 o                         
  -2  -2   8       1535.55       1541.41        42.40 o                         
  -1  -2   8       3302.48       3219.11        50.77 o                         
   0  -2   8       1179.16       1088.08        25.31 o                         
   1  -2   8       1843.65       1568.28        30.08 o                         
   2  -2   8       1233.46       1306.36        37.96 o                         
   3  -2   8        911.88        868.31        22.48 o                         
   4  -2   8       2482.42       2414.90        54.52 o                         
   5  -2   8          1.24         10.41         8.17 o                         
   6  -2   8       1014.03        942.64        52.59 o                         
   7  -2   8        159.22         98.48        22.77 o                         
  -7  -1   8         52.12         37.61        17.28 o                         
  -6  -1   8       1458.31       1470.75        43.04 o                         
  -5  -1   8        868.48        808.74        26.80 o                         
  -4  -1   8       2331.41       2385.86        48.23 o                         
  -3  -1   8       4563.97       4532.19        67.18 o                         
  -2  -1   8        420.70        467.79        18.69 o                         
  -1  -1   8       2878.12       2832.10        42.10 o                         
   0  -1   8        860.91        772.60        20.78 o                         
   1  -1   8        993.67       1078.89        25.15 o                         
   2  -1   8      12374.15      12269.25       169.62 o                         
   3  -1   8       1038.85       1092.85        27.82 o                         
   4  -1   8         20.67         11.98         7.92 o                         
   5  -1   8       1478.60       1474.54        52.18 o                         
   6  -1   8         39.45         19.48        15.67 o                         
   7  -1   8        276.96        275.03        28.51 o                         
   8  -1   8        226.88        243.03        43.69 o                         
  -7   0   8        489.01        518.85        39.44 o                         
  -6   0   8        192.20        217.70        18.26 o                         
  -5   0   8       1266.68       1285.82        50.70 o                         
  -4   0   8       1419.83       1336.58        36.11 o                         
  -3   0   8        746.69        735.68        19.42 o                         
  -2   0   8       7848.61       7380.04       108.95 o                         
  -1   0   8         38.61         43.94         7.47 o                         
   0   0   8         66.94         76.30         7.87 o                         
   1   0   8         28.34         26.24         9.82 o                         
   2   0   8       1303.47       1414.52        28.91 o                         
   3   0   8       2251.34       2247.78        53.29 o                         
   4   0   8        557.62        560.00        15.50 o                         
   5   0   8        114.63        151.98        30.20 o                         
   6   0   8        732.62        730.50        49.76 o                         
   7   0   8        253.71        294.58        37.57 o                         
   8   0   8        261.42        286.98        32.23 o                         
  -7   1   8          7.05         22.49        18.98 o                         
  -6   1   8        951.62       1008.41        34.64 o                         
  -5   1   8        854.25        866.07        27.63 o                         
  -4   1   8       3736.95       3767.16        64.85 o                         
  -3   1   8       1315.75       1189.58        32.01 o                         
  -2   1   8        162.51        165.76        11.39 o                         
  -1   1   8      16050.16      15819.13       213.62 o                         
   0   1   8       2944.01       3051.73        52.18 o                         
   1   1   8       1462.96       1457.04        27.50 o                         
   2   1   8       2167.89       2199.84        45.66 o                         
   3   1   8       1416.11       1430.54        37.49 o                         
   4   1   8      13855.41      13488.88       191.39 o                         
   5   1   8       2255.35       2099.36        50.32 o                         
   6   1   8          1.91         14.68        12.33 o                         
   7   1   8        365.51        319.90        31.08 o                         
   8   1   8         55.54         58.66        22.82 o                         
  -7   2   8        426.34        474.92        34.58 o                         
  -6   2   8         59.12         78.46        12.77 o                         
  -5   2   8        902.31        919.17        30.31 o                         
  -4   2   8        178.41        189.26        12.11 o                         
  -3   2   8       8467.32       8141.88       102.50 o                         
  -2   2   8        433.20        409.68        20.89 o                         
  -1   2   8        147.26        138.75        10.48 o                         
   0   2   8       5513.20       5398.75        86.08 o                         
   1   2   8       6422.49       7268.54        97.63 o                         
   2   2   8       1735.33       2017.66        47.54 o                         
   3   2   8       2333.25       2239.10        44.66 o                         
   4   2   8        131.21        143.15        13.23 o                         
   5   2   8       2841.52       2810.77        61.39 o                         
   6   2   8       1024.26        972.97        44.98 o                         
   7   2   8         91.13        108.49        19.24 o                         
   8   2   8        167.81        237.01        29.17 o                         
  -7   3   8       2240.59       2353.94        88.35 o                         
  -6   3   8        285.32        252.32        23.37 o                         
  -5   3   8         24.99         20.42        11.51 o                         
  -4   3   8       2274.88       2167.60        43.02 o                         
  -3   3   8         31.69         36.08         6.90 o                         
  -2   3   8       4175.42       4062.82        61.25 o                         
  -1   3   8       2643.81       2609.62        42.02 o                         
   0   3   8        280.35        377.18        13.75 o                         
   1   3   8       4336.25       4164.95        61.33 o                         
   2   3   8       5059.84       5285.59        82.09 o                         
   3   3   8        371.32        380.22        22.49 o                         
   4   3   8       1045.76       1022.37        32.59 o                         
   5   3   8        314.28        369.00        21.90 o                         
   6   3   8       1283.19       1320.60        63.89 o                         
   7   3   8        550.52        552.32        37.68 o                         
   8   3   8         78.28         63.18        22.82 o                         
  -7   4   8         31.45         23.77        25.51 o                         
  -6   4   8       3311.32       3412.54        74.12 o                         
  -5   4   8        589.73        620.75        24.42 o                         
  -4   4   8         32.95         31.46         8.15 o                         
  -3   4   8       2242.11       2088.29        38.68 o                         
  -2   4   8        451.22        512.48        16.26 o                         
  -1   4   8       5909.38       5831.58        81.11 o                         
   0   4   8       3602.96       3573.79        53.61 o                         
   1   4   8       1176.74       1280.92        27.37 o                         
   2   4   8        642.67        557.29        13.57 o                         
   3   4   8       1216.35       1153.95        32.43 o                         
   4   4   8        657.20        668.63        26.37 o                         
   5   4   8         79.47         79.17        12.88 o                         
   6   4   8        418.65        454.15        26.46 o                         
   7   4   8        778.02        834.26        38.34 o                         
   8   4   8        439.17        486.85        51.02 o                         
  -7   5   8        607.66        660.97        40.68 o                         
  -6   5   8         94.13         99.62        17.23 o                         
  -5   5   8       2967.51       2953.85        69.01 o                         
  -4   5   8        129.60        127.97        11.36 o                         
  -3   5   8        333.49        381.85        15.36 o                         
  -2   5   8       2512.73       2461.20        51.99 o                         
  -1   5   8        467.98        493.45        22.26 o                         
   0   5   8       2068.44       2102.17        37.02 o                         
   1   5   8       7664.32       7691.97       103.76 o                         
   2   5   8       1567.56       1548.60        31.63 o                         
   3   5   8       5514.43       5393.33       113.21 o                         
   4   5   8          7.64          9.22        10.99 o                         
   5   5   8        293.50        311.64        24.18 o                         
   6   5   8        665.22        637.54        32.17 o                         
   7   5   8        415.31        434.31        42.59 o                         
   8   5   8        193.57        242.72        30.15 o                         
  -7   6   8         38.29         50.90        25.63 o                         
  -6   6   8        895.79        876.22        41.87 o                         
  -5   6   8        246.72        285.20        23.61 o                         
  -4   6   8       2694.30       2620.96        57.34 o                         
  -3   6   8       2428.93       2381.00        78.61 o                         
  -2   6   8          6.20         11.26         5.11 o                         
  -1   6   8       2652.13       2694.18        59.07 o                         
   0   6   8       1312.72       1326.46        27.78 o                         
   1   6   8        735.70        878.77        23.50 o                         
   2   6   8       8969.01       9539.60       127.14 o                         
   3   6   8       5781.34       5674.73        82.43 o                         
   4   6   8       2096.69       2081.94        57.63 o                         
   5   6   8        364.43        332.97        20.34 o                         
   6   6   8          2.22         -0.14        11.51 o                         
   7   6   8        217.22        262.04        27.84 o                         
   8   6   8        425.88        482.52        58.66 o                         
  -7   7   8          2.52         17.71        22.19 o                         
  -6   7   8        180.22        197.64        23.85 o                         
  -5   7   8       1051.02       1071.24        42.93 o                         
  -4   7   8        338.11        321.96        22.91 o                         
  -3   7   8        647.20        687.18        26.75 o                         
  -2   7   8       3024.29       3119.85        60.33 o                         
  -1   7   8       1628.85       1617.04        32.48 o                         
   0   7   8       5589.68       5585.24        80.06 o                         
   1   7   8       2787.70       2805.98        52.65 o                         
   2   7   8       1013.50        982.42        24.37 o                         
   3   7   8       2084.79       2155.30        40.48 o                         
   4   7   8       4572.64       4373.12        80.92 o                         
   5   7   8        719.90        728.62        33.66 o                         
   6   7   8        723.95        811.99        52.48 o                         
   7   7   8         57.60         64.71        21.02 o                         
  -7   8   8        684.95        695.30        49.81 o                         
  -6   8   8        139.20        109.36        19.97 o                         
  -5   8   8         91.97         94.05        15.67 o                         
  -4   8   8       2832.73       2733.35        65.65 o                         
  -3   8   8       1637.18       1533.55        63.78 o                         
  -2   8   8       1581.96       1642.29        41.50 o                         
  -1   8   8       1826.25       1859.85        36.61 o                         
   0   8   8       2362.79       2266.84        44.30 o                         
   1   8   8       6042.02       6063.21        93.35 o                         
   2   8   8       3073.10       3036.23        61.47 o                         
   3   8   8         14.06          3.23         8.73 o                         
   4   8   8       3012.89       2907.51        51.58 o                         
   5   8   8       3024.64       3019.14        64.87 o                         
   6   8   8         10.65         18.80        16.72 o                         
   7   8   8        232.68        331.54        31.17 o                         
  -6   9   8        567.83        504.44        31.35 o                         
  -5   9   8        411.90        428.46        27.55 o                         
  -4   9   8         55.73         46.28        13.16 o                         
  -3   9   8       2835.10       2755.50        65.96 o                         
  -2   9   8       1895.44       1948.19        62.97 o                         
  -1   9   8        565.79        626.97        21.37 o                         
   0   9   8        579.03        636.92        21.60 o                         
   1   9   8       1919.69       1813.77        39.25 o                         
   2   9   8       1498.00       1506.62        38.43 o                         
   3   9   8        905.56        851.51        30.88 o                         
   4   9   8        139.04        181.19        16.13 o                         
   5   9   8        293.43        302.64        21.28 o                         
   6   9   8       1496.00       1488.80        64.47 o                         
   7   9   8          0.28         -4.14        18.81 o                         
  -6  10   8        724.22        729.49        37.83 o                         
  -5  10   8        163.75        145.47        27.87 o                         
  -4  10   8        807.39        833.59        35.53 o                         
  -3  10   8          3.98         21.45        10.57 o                         
  -2  10   8       3339.14       3316.44        68.10 o                         
  -1  10   8       7037.00       6810.98        98.30 o                         
   0  10   8        140.59        127.51        15.55 o                         
   1  10   8       2165.16       2076.55        40.65 o                         
   2  10   8        963.92        912.08        40.21 o                         
   3  10   8       2661.66       2758.64        76.88 o                         
   4  10   8       2021.92       1938.47        53.19 o                         
   5  10   8         12.84         23.69        12.82 o                         
   6  10   8        810.89        801.93        44.38 o                         
   7  10   8        905.57        940.99        49.77 o                         
  -6  11   8        553.84        499.57        38.43 o                         
  -5  11   8       1378.97       1337.56        49.14 o                         
  -4  11   8        503.62        544.57        32.18 o                         
  -3  11   8        556.89        603.71        36.74 o                         
  -2  11   8         80.65        102.56        20.01 o                         
  -1  11   8       4608.07       4515.65        72.81 o                         
   0  11   8       4192.36       4117.25        67.82 o                         
   1  11   8        146.33        151.14        12.15 o                         
   2  11   8       1534.97       1595.46        44.65 o                         
   3  11   8        278.92        314.01        21.85 o                         
   4  11   8        308.20        327.60        22.16 o                         
   5  11   8        906.33        936.83        38.48 o                         
   6  11   8          8.99         -9.72        16.44 o                         
   7  11   8        457.49        487.21        47.16 o                         
  -6  12   8         39.68         69.47        27.80 o                         
  -5  12   8        721.61        701.01        47.54 o                         
  -4  12   8       1997.93       1917.67        60.70 o                         
  -3  12   8        398.65        412.34        36.93 o                         
  -2  12   8       1040.77       1074.92        39.03 o                         
  -1  12   8         15.06         28.67         8.43 o                         
   0  12   8       1002.48       1061.48        31.66 o                         
   1  12   8       5095.14       4931.78        79.12 o                         
   2  12   8         80.40         87.27        13.22 o                         
   3  12   8       2196.91       2126.77        62.50 o                         
   4  12   8       1026.43        997.02        38.69 o                         
   5  12   8        406.54        463.25        39.08 o                         
   6  12   8        738.10        784.38        70.48 o                         
  -5  13   8         26.16         46.26        20.65 o                         
  -4  13   8       1154.38       1165.34        45.93 o                         
  -3  13   8       3621.07       3589.99        81.80 o                         
  -2  13   8         55.61         43.78        14.74 o                         
  -1  13   8       1322.89       1346.97        46.76 o                         
   0  13   8         38.66         19.72        14.39 o                         
   1  13   8        927.63        943.27        28.66 o                         
   2  13   8       3075.65       3054.70        66.29 o                         
   3  13   8        270.50        254.97        20.81 o                         
   4  13   8          5.78         16.88        14.99 o                         
   5  13   8        891.17        875.63        39.67 o                         
   6  13   8          8.79         -9.26        26.35 o                         
  -5  14   8       1383.98       1550.00        75.91 o                         
  -4  14   8         16.51         14.06        18.47 o                         
  -3  14   8        475.25        458.80        35.53 o                         
  -2  14   8       2121.03       2172.05        70.39 o                         
  -1  14   8         22.32         15.66        12.04 o                         
   0  14   8       3027.89       3041.48        57.25 o                         
   1  14   8        757.82        810.98        30.35 o                         
   2  14   8        547.71        523.35        36.71 o                         
   3  14   8       1733.36       1681.48        53.30 o                         
   4  14   8         30.36         55.99        18.64 o                         
   5  14   8         99.71        126.99        23.14 o                         
   6  14   8        399.73        375.65        48.29 o                         
  -4  15   8       1819.70       1782.41        60.19 o                         
  -3  15   8         18.63         25.79        17.28 o                         
  -2  15   8        711.07        714.05        35.14 o                         
  -1  15   8       1611.83       1694.95        53.30 o                         
   0  15   8          0.74         -4.54        15.47 o                         
   1  15   8        759.82        735.51        36.38 o                         
   2  15   8        333.43        361.44        36.06 o                         
   3  15   8         88.63         82.63        17.08 o                         
   4  15   8       1327.65       1390.97        58.24 o                         
   5  15   8          2.29         20.68        19.07 o                         
  -4  16   8        113.95        111.36        26.54 o                         
  -3  16   8       1466.50       1468.04        59.62 o                         
  -2  16   8         19.30         18.59        24.26 o                         
  -1  16   8         29.63         54.72        19.56 o                         
   0  16   8       2771.59       2755.54        62.74 o                         
   1  16   8        116.50         82.33        16.48 o                         
   2  16   8        209.35        207.40        21.97 o                         
   3  16   8        603.98        640.92        38.71 o                         
   4  16   8         22.65         29.81        17.02 o                         
   5  16   8       1052.13       1108.95        54.81 o                         
  -3  17   8        132.82        178.77        23.47 o                         
  -2  17   8       2048.63       2056.53        81.91 o                         
  -1  17   8        760.25        826.90        46.59 o                         
   0  17   8         46.04         17.65        23.25 o                         
   1  17   8       2094.66       2162.25        70.63 o                         
   2  17   8          1.16         16.95        15.61 o                         
   3  17   8        531.30        484.81        32.37 o                         
   4  17   8        764.56        720.25        48.12 o                         
  -2  18   8          0.46         56.10        25.48 o                         
  -1  18   8       1530.18       1579.57        68.17 o                         
   0  18   8        367.58        415.29        37.06 o                         
   1  18   8         62.73         37.08        18.45 o                         
   2  18   8       1648.02       1645.16        57.52 o                         
   3  18   8         13.03          7.63        18.80 o                         
  -1  19   8          0.58         -9.34        20.06 o                         
   0  19   8        610.20        614.04        41.88 o                         
   1  19   8       1004.73        989.92        52.93 o                         
   2  19   8        229.20        290.13        31.76 o                         
  -2 -16   9          0.89         11.98        21.03 o                         
  -1 -16   9       1637.35       1602.13        59.05 o                         
   0 -16   9         85.47        126.37        26.72 o                         
   1 -16   9        279.76        348.11        55.34 o                         
  -3 -15   9       1088.90       1003.53        51.89 o                         
  -2 -15   9       1113.01       1108.70        95.01 o                         
  -1 -15   9          2.95         13.26        16.97 o                         
   0 -15   9       1774.32       1849.69       107.75 o                         
   1 -15   9         52.78         63.31        22.44 o                         
   2 -15   9        393.38        394.43        37.13 o                         
  -4 -14   9        445.80        530.72        61.75 o                         
  -3 -14   9         89.20        134.57        21.11 o                         
  -2 -14   9       1289.11       1231.95        48.39 o                         
  -1 -14   9        985.99        968.56        43.45 o                         
   0 -14   9        133.29        137.68        20.75 o                         
   1 -14   9        696.73        745.21        44.40 o                         
   2 -14   9         87.94         89.50        21.33 o                         
   3 -14   9         62.63         75.92        26.45 o                         
  -5 -13   9        274.94        314.22        33.05 o                         
  -4 -13   9         78.41        102.89        20.83 o                         
  -3 -13   9        617.86        621.74        38.71 o                         
  -2 -13   9         41.91         54.56        17.80 o                         
  -1 -13   9       1342.39       1327.09        48.40 o                         
   0 -13   9       1321.82       1328.44        47.63 o                         
   1 -13   9        363.87        348.63        25.11 o                         
   2 -13   9       1209.28       1250.39        54.80 o                         
   3 -13   9        334.51        382.36        33.44 o                         
   4 -13   9         18.37         33.85        23.31 o                         
  -5 -12   9        465.20        446.65        35.27 o                         
  -4 -12   9        323.85        347.36        26.91 o                         
  -3 -12   9         14.47         42.50        15.65 o                         
  -2 -12   9       1267.50       1262.71        46.38 o                         
  -1 -12   9        274.58        297.02        23.20 o                         
   0 -12   9       1207.00       1304.01        45.64 o                         
   1 -12   9       1002.18        977.20        36.03 o                         
   2 -12   9        363.17        467.13        46.41 o                         
   3 -12   9        474.99        469.06        30.39 o                         
   4 -12   9        122.43        126.57        22.15 o                         
   5 -12   9        197.57        226.01        26.64 o                         
  -5 -11   9        176.27        152.67        21.85 o                         
  -4 -11   9       1099.31       1107.33        45.06 o                         
  -3 -11   9        344.34        382.91        27.25 o                         
  -2 -11   9          1.63          9.73        14.37 o                         
  -1 -11   9       1787.91       1846.29        55.42 o                         
   0 -11   9        693.64        716.33        40.31 o                         
   1 -11   9        259.47        259.18        21.90 o                         
   2 -11   9       1125.91       1115.63        42.60 o                         
   3 -11   9        810.99        842.52        38.20 o                         
   4 -11   9        702.69        780.29        38.34 o                         
   5 -11   9        725.27        801.54        40.97 o                         
  -6 -10   9        514.39        411.73        36.78 o                         
  -5 -10   9       1070.64       1038.88        43.61 o                         
  -4 -10   9        818.71        853.17        37.54 o                         
  -3 -10   9        719.41        739.97        40.73 o                         
  -2 -10   9        543.24        602.82        30.90 o                         
  -1 -10   9          0.64         -2.50        10.34 o                         
   0 -10   9       1577.81       1707.53        45.22 o                         
   1 -10   9       1758.76       1738.04        41.49 o                         
   2 -10   9       1195.52       1272.05        42.72 o                         
   3 -10   9        370.22        402.00        26.52 o                         
   4 -10   9       2921.02       3020.51        73.68 o                         
   5 -10   9         60.73         62.44        18.94 o                         
  -6  -9   9          2.86         18.21        23.04 o                         
  -5  -9   9        366.06        381.33        34.21 o                         
  -4  -9   9       1382.60       1387.16        48.84 o                         
  -3  -9   9       3596.28       3446.25        74.02 o                         
  -2  -9   9        172.99        181.37        19.97 o                         
  -1  -9   9       1717.81       1739.82        81.79 o                         
   0  -9   9        111.56        143.56        12.80 o                         
   1  -9   9        818.25        852.48        30.14 o                         
   2  -9   9       3156.60       3082.29        90.33 o                         
   3  -9   9        167.15        184.55        19.90 o                         
   4  -9   9       1513.53       1495.04        70.89 o                         
   5  -9   9       1600.50       1644.64        55.88 o                         
   6  -9   9         31.01         56.31        23.29 o                         
  -6  -8   9        264.07        312.07        32.35 o                         
  -5  -8   9        318.19        354.48        28.92 o                         
  -4  -8   9        349.00        366.94        43.00 o                         
  -3  -8   9       2486.69       2458.20        96.29 o                         
  -2  -8   9       3836.84       3858.40        75.96 o                         
  -1  -8   9        276.11        284.23        19.38 o                         
   0  -8   9       1820.13       1834.22        47.05 o                         
   1  -8   9        559.91        585.33        25.70 o                         
   2  -8   9        435.38        478.72        34.46 o                         
   3  -8   9       1557.37       1545.04        49.65 o                         
   4  -8   9         24.92         16.28        19.78 o                         
   5  -8   9        377.44        287.85        25.50 o                         
   6  -8   9        722.21        794.79        74.97 o                         
  -7  -7   9         90.58         74.58        26.92 o                         
  -6  -7   9        581.58        602.72        38.70 o                         
  -5  -7   9        528.83        499.99        27.80 o                         
  -4  -7   9        206.42        207.68        20.55 o                         
  -3  -7   9        209.24        208.08        24.61 o                         
  -2  -7   9       1872.15       1906.95        54.39 o                         
  -1  -7   9       2914.67       2879.55        57.60 o                         
   0  -7   9         39.31         43.36         8.47 o                         
   1  -7   9       1772.69       1856.20        64.72 o                         
   2  -7   9       2790.59       2779.02        54.77 o                         
   3  -7   9        300.92        349.26        24.16 o                         
   4  -7   9       2434.81       2295.03        60.33 o                         
   5  -7   9        341.74        361.27        26.86 o                         
   6  -7   9        662.80        693.06        42.21 o                         
  -7  -6   9         20.61         11.14        29.64 o                         
  -6  -6   9        174.34        232.88        28.10 o                         
  -5  -6   9       1113.50       1131.20        46.48 o                         
  -4  -6   9         14.55         10.62        12.17 o                         
  -3  -6   9       2583.93       2447.06        68.47 o                         
  -2  -6   9         11.79         -1.08        10.02 o                         
  -1  -6   9       3084.81       3084.22        52.29 o                         
   0  -6   9       9306.10       9109.56       135.11 o                         
   1  -6   9         61.81         51.49         8.28 o                         
   2  -6   9       5868.26       5602.50        84.48 o                         
   3  -6   9      13382.56      13263.89       222.79 o                         
   4  -6   9        153.08        170.15        20.72 o                         
   5  -6   9       3814.64       3911.22        96.98 o                         
   6  -6   9         45.79         25.77        20.59 o                         
   7  -6   9        181.35        193.98        29.80 o                         
  -7  -5   9       1041.57       1020.25        51.08 o                         
  -6  -5   9         48.60         80.88        20.03 o                         
  -5  -5   9        541.10        557.37        40.12 o                         
  -4  -5   9       1628.05       1563.38        42.42 o                         
  -3  -5   9        791.17        810.49        29.83 o                         
  -2  -5   9       1775.12       1787.02        44.59 o                         
  -1  -5   9         73.46         80.24         8.30 o                         
   0  -5   9       2353.14       2407.99        43.36 o                         
   1  -5   9      10805.34      10588.29       142.58 o                         
   2  -5   9        188.61        211.85        14.21 o                         
   3  -5   9       1156.50       1231.96        45.41 o                         
   4  -5   9       1154.98       1086.35        38.57 o                         
   5  -5   9        137.70        116.12        15.89 o                         
   6  -5   9       1520.50       1551.38        60.63 o                         
   7  -5   9         82.50        152.71        30.13 o                         
  -7  -4   9        327.46        393.75        45.58 o                         
  -6  -4   9       1444.54       1510.77        67.65 o                         
  -5  -4   9        185.05        195.81        15.10 o                         
  -4  -4   9       1263.68       1231.88        39.39 o                         
  -3  -4   9       3276.42       3092.61        58.79 o                         
  -2  -4   9        703.19        725.62        22.81 o                         
  -1  -4   9       1693.67       1689.99        37.57 o                         
   0  -4   9       1046.13       1125.62        27.79 o                         
   1  -4   9       1130.83       1203.73        29.59 o                         
   2  -4   9      12279.96      12228.72       161.85 o                         
   3  -4   9        511.09        482.79        23.33 o                         
   4  -4   9        486.77        460.71        23.19 o                         
   5  -4   9       1005.65       1028.64        40.79 o                         
   6  -4   9         24.63         51.73        18.31 o                         
   7  -4   9       1105.52       1061.27        60.62 o                         
  -7  -3   9        150.10        153.20        23.32 o                         
  -6  -3   9        612.30        605.21        30.82 o                         
  -5  -3   9       2202.93       2179.59        63.52 o                         
  -4  -3   9        250.88        263.09        14.58 o                         
  -3  -3   9        163.03        176.58        11.51 o                         
  -2  -3   9       7880.64       7697.49       126.18 o                         
  -1  -3   9        699.80        756.90        21.65 o                         
   0  -3   9       2108.30       2143.42        41.05 o                         
   1  -3   9       1279.46       1425.61        43.21 o                         
   2  -3   9       1129.68       1072.17        39.31 o                         
   3  -3   9       7714.82       7537.85       106.00 o                         
   4  -3   9          6.99          3.72         9.76 o                         
   5  -3   9         36.57         39.40        12.55 o                         
   6  -3   9        116.35        109.77        22.71 o                         
   7  -3   9         20.09         28.58        22.29 o                         
  -7  -2   9        577.80        573.82        45.32 o                         
  -6  -2   9        590.72        674.20        34.35 o                         
  -5  -2   9        547.26        547.03        22.59 o                         
  -4  -2   9       4391.76       4199.75        67.27 o                         
  -3  -2   9        673.00        663.66        31.12 o                         
  -2  -2   9         97.84        138.61        10.76 o                         
  -1  -2   9       7404.56       7358.08       115.94 o                         
   0  -2   9        624.87        693.83        22.63 o                         
   1  -2   9       9119.32       9235.60       124.02 o                         
   2  -2   9       2121.18       2169.59        39.27 o                         
   3  -2   9       9247.41       8924.78       122.03 o                         
   4  -2   9      14154.03      13512.44       191.91 o                         
   5  -2   9        291.22        290.24        19.62 o                         
   6  -2   9        357.85        328.58        35.69 o                         
   7  -2   9        379.22        479.43        38.51 o                         
  -7  -1   9         23.78         58.15        17.65 o                         
  -6  -1   9        432.03        423.75        25.75 o                         
  -5  -1   9       1211.49       1160.01        35.37 o                         
  -4  -1   9       1327.04       1333.93        37.29 o                         
  -3  -1   9       4201.84       4069.90        69.79 o                         
  -2  -1   9        809.96        857.02        27.85 o                         
  -1  -1   9        148.03        139.02         8.86 o                         
   0  -1   9       2774.55       2663.05        55.38 o                         
   1  -1   9         61.48         79.18         7.70 o                         
   2  -1   9       7086.86       7103.35        98.65 o                         
   3  -1   9        352.48        375.37        14.65 o                         
   4  -1   9         20.74         29.58         7.31 o                         
   5  -1   9       1929.47       1897.37        49.84 o                         
   6  -1   9        164.34        208.86        27.01 o                         
   7  -1   9          0.58         37.46        25.78 o                         
  -7   0   9       1026.64       1008.07        41.92 o                         
  -6   0   9          8.16         16.09        13.36 o                         
  -5   0   9        524.20        513.23        21.00 o                         
  -4   0   9       1851.02       1721.52        39.01 o                         
  -3   0   9        223.33        269.26        21.67 o                         
  -2   0   9       6611.59       6567.30       106.36 o                         
  -1   0   9       2050.19       2111.21        58.76 o                         
   0   0   9        137.88        140.82        10.10 o                         
   1   0   9       2506.96       2481.47        45.16 o                         
   2   0   9        207.88        207.20        16.83 o                         
   3   0   9       3690.20       3697.18        65.12 o                         
   4   0   9       5625.76       5311.60        88.79 o                         
   5   0   9        183.00        189.46        16.38 o                         
   6   0   9       1779.31       1797.92        54.05 o                         
   7   0   9        614.17        671.83        59.53 o                         
  -7   1   9         10.67         41.85        19.91 o                         
  -6   1   9       1597.23       1699.69        56.96 o                         
  -5   1   9          1.77          9.79         8.30 o                         
  -4   1   9        419.29        440.44        17.05 o                         
  -3   1   9       5606.87       5497.62        88.34 o                         
  -2   1   9         39.73         31.08         7.95 o                         
  -1   1   9      11811.89      11636.07       162.81 o                         
   0   1   9       8625.01       8508.73       113.38 o                         
   1   1   9        572.01        635.77        19.47 o                         
   2   1   9       1505.37       1511.43        51.19 o                         
   3   1   9        172.36        180.26        16.75 o                         
   4   1   9        326.31        351.18        19.62 o                         
   5   1   9        550.37        563.78        30.94 o                         
   6   1   9        517.83        540.85        28.23 o                         
   7   1   9        420.71        446.74        38.93 o                         
  -7   2   9         43.79         48.79        21.57 o                         
  -6   2   9         49.22         56.51        14.34 o                         
  -5   2   9       1874.27       1853.03        43.79 o                         
  -4   2   9         97.75        136.62        12.38 o                         
  -3   2   9       2665.59       2466.32        61.36 o                         
  -2   2   9        278.70        248.66        14.39 o                         
  -1   2   9        939.99        896.77        26.44 o                         
   0   2   9       6317.25       6402.85        96.02 o                         
   1   2   9       1956.74       1954.47        44.82 o                         
   2   2   9        260.40        345.47        19.13 o                         
   3   2   9        146.96        142.91        14.41 o                         
   4   2   9       3749.07       3732.94        69.97 o                         
   5   2   9       1992.76       1888.78        49.05 o                         
   6   2   9        596.51        599.12        59.60 o                         
   7   2   9        267.23        270.25        28.29 o                         
   8   2   9        256.11        252.73        30.91 o                         
  -7   3   9        482.08        502.17        49.23 o                         
  -6   3   9        579.92        626.41        36.62 o                         
  -5   3   9        731.52        735.13        25.80 o                         
  -4   3   9       1341.81       1384.17        42.35 o                         
  -3   3   9       1482.25       1669.96        42.11 o                         
  -2   3   9        310.64        285.89        14.89 o                         
  -1   3   9       3385.25       3348.54        59.36 o                         
   0   3   9        617.72        741.40        22.40 o                         
   1   3   9       4144.77       4089.89        72.94 o                         
   2   3   9       4253.67       4228.49        70.63 o                         
   3   3   9       1955.06       1913.79        47.68 o                         
   4   3   9        729.27        701.00        28.62 o                         
   5   3   9        391.39        387.28        22.61 o                         
   6   3   9        378.84        353.60        24.71 o                         
   7   3   9        315.83        326.95        34.49 o                         
   8   3   9        178.47        153.30        28.51 o                         
  -7   4   9         19.34         41.22        21.48 o                         
  -6   4   9       1153.86       1185.93        51.77 o                         
  -5   4   9       1258.51       1218.18        32.85 o                         
  -4   4   9        610.92        633.97        25.40 o                         
  -3   4   9       2108.16       2132.38        49.32 o                         
  -2   4   9       1584.35       1579.88        44.47 o                         
  -1   4   9        203.88        241.65        13.46 o                         
   0   4   9       4057.85       3987.49        59.92 o                         
   1   4   9        319.44        314.05        13.78 o                         
   2   4   9       3945.33       3888.06        66.34 o                         
   3   4   9       3154.12       3061.03        58.07 o                         
   4   4   9        491.93        545.28        24.30 o                         
   5   4   9       1364.73       1314.74        41.27 o                         
   6   4   9       1122.52       1162.35        47.14 o                         
   7   4   9        480.01        509.85        31.18 o                         
   8   4   9        218.53        220.38        58.52 o                         
  -7   5   9        151.29        141.93        26.84 o                         
  -6   5   9         55.04         39.89        19.25 o                         
  -5   5   9       1144.63       1070.61        38.36 o                         
  -4   5   9       1938.64       1905.24        54.19 o                         
  -3   5   9       1381.69       1373.65        31.07 o                         
  -2   5   9       4875.72       4962.67        71.54 o                         
  -1   5   9       2062.80       2156.29        38.33 o                         
   0   5   9        110.59        111.56        10.24 o                         
   1   5   9       4607.89       4574.89        67.98 o                         
   2   5   9       1470.35       1401.29        30.54 o                         
   3   5   9       2026.19       1997.79        78.25 o                         
   4   5   9       1580.72       1627.02        43.20 o                         
   5   5   9       4129.86       4096.06        80.34 o                         
   6   5   9        147.27        132.83        18.11 o                         
   7   5   9        667.68        701.19        38.86 o                         
  -7   6   9        535.69        557.15        43.40 o                         
  -6   6   9        181.98        124.11        21.33 o                         
  -5   6   9        170.73        164.69        17.50 o                         
  -4   6   9       1382.42       1382.01        43.37 o                         
  -3   6   9       2136.03       2178.47        42.62 o                         
  -2   6   9       2665.88       2599.54        50.43 o                         
  -1   6   9       2689.90       2637.89        46.06 o                         
   0   6   9        991.45       1071.02        27.03 o                         
   1   6   9        421.11        466.02        18.49 o                         
   2   6   9         28.26         28.43         6.57 o                         
   3   6   9        999.20        930.34        20.23 o                         
   4   6   9         23.69         26.24        27.81 o                         
   5   6   9         57.51         50.53        16.97 o                         
   6   6   9        354.52        368.03        24.99 o                         
   7   6   9          6.36        -18.07        18.07 o                         
  -7   7   9        366.85        346.49        32.85 o                         
  -6   7   9        826.54        734.87        57.13 o                         
  -5   7   9       1421.92       1401.19        59.69 o                         
  -4   7   9       1525.67       1539.90        46.70 o                         
  -3   7   9          4.64         13.38         9.37 o                         
  -2   7   9       6018.68       6040.87        91.54 o                         
  -1   7   9       4546.12       4451.92        67.59 o                         
   0   7   9       1702.55       1682.83        34.23 o                         
   1   7   9       1816.78       1903.54        36.24 o                         
   2   7   9        148.64        198.51        13.26 o                         
   3   7   9       1115.25       1143.27        34.32 o                         
   4   7   9       6858.37       6722.63       109.41 o                         
   5   7   9        165.87        172.92        16.74 o                         
   6   7   9        529.61        527.10        33.72 o                         
   7   7   9        505.33        587.57        39.14 o                         
  -6   8   9        446.41        549.46        42.04 o                         
  -5   8   9        667.03        667.86        32.93 o                         
  -4   8   9       2405.40       2277.54        64.44 o                         
  -3   8   9       2117.87       2081.46        58.20 o                         
  -2   8   9        102.65        104.37        14.66 o                         
  -1   8   9       2705.29       2732.26        49.10 o                         
   0   8   9       5977.30       5907.33        92.60 o                         
   1   8   9       2484.51       2412.02        51.66 o                         
   2   8   9        517.63        471.21        19.39 o                         
   3   8   9        259.06        275.54        14.36 o                         
   4   8   9       1666.64       1638.01        38.39 o                         
   5   8   9        830.98        772.97        52.34 o                         
   6   8   9        205.77        218.00        35.55 o                         
   7   8   9        180.66        214.99        29.33 o                         
  -6   9   9         61.86         60.52        19.64 o                         
  -5   9   9        351.00        309.13        27.38 o                         
  -4   9   9        629.84        629.69        30.29 o                         
  -3   9   9       2560.57       2504.44        59.59 o                         
  -2   9   9       1049.54       1033.92        34.00 o                         
  -1   9   9         49.28         60.60         8.38 o                         
   0   9   9       1617.59       1663.72        39.44 o                         
   1   9   9       5383.24       5303.66        79.78 o                         
   2   9   9          8.24         12.76         6.51 o                         
   3   9   9        720.42        671.20        23.22 o                         
   4   9   9        268.41        254.50        18.38 o                         
   5   9   9       2537.59       2571.84        77.75 o                         
   6   9   9       3279.58       3232.66        93.79 o                         
   7   9   9         35.51         41.71        24.63 o                         
  -6  10   9       2058.31       2174.05        75.87 o                         
  -5  10   9         52.36         65.89        17.07 o                         
  -4  10   9        577.20        575.48        29.89 o                         
  -3  10   9        630.96        735.61        32.20 o                         
  -2  10   9       1678.04       1654.41        50.16 o                         
  -1  10   9       6618.73       6659.84        97.62 o                         
   0  10   9          2.92         12.69         7.13 o                         
   1  10   9       1290.95       1294.51        32.71 o                         
   2  10   9       6744.93       6779.02        99.03 o                         
   3  10   9       1332.42       1411.96        47.17 o                         
   4  10   9        209.59        214.23        18.18 o                         
   5  10   9        870.20        907.32        45.16 o                         
   6  10   9        246.38        285.61        29.11 o                         
   7  10   9       1027.01       1019.18        68.82 o                         
  -6  11   9       1421.53       1463.88        78.82 o                         
  -5  11   9       2550.16       2677.34        74.27 o                         
  -4  11   9        174.85        197.23        20.66 o                         
  -3  11   9       1275.87       1294.20        52.40 o                         
  -2  11   9        586.44        600.19        28.22 o                         
  -1  11   9       2252.61       2265.66        53.30 o                         
   0  11   9       3588.56       3444.57        65.17 o                         
   1  11   9        310.30        340.81        18.24 o                         
   2  11   9       1117.27       1125.07        56.56 o                         
   3  11   9       2627.84       2461.39        60.65 o                         
   4  11   9          5.96          9.94        11.56 o                         
   5  11   9        162.78        144.85        27.01 o                         
   6  11   9        171.80        177.71        25.06 o                         
   7  11   9        128.31        179.88        32.68 o                         
  -5  12   9       1101.44       1168.98        48.36 o                         
  -4  12   9       2675.52       2889.51        72.77 o                         
  -3  12   9          1.71        -11.34        11.34 o                         
  -2  12   9        538.16        560.07        28.84 o                         
  -1  12   9       1609.62       1667.11        40.12 o                         
   0  12   9        562.72        597.45        34.36 o                         
   1  12   9       2702.90       2699.25        52.12 o                         
   2  12   9        563.21        547.80        26.64 o                         
   3  12   9        369.50        379.67        23.34 o                         
   4  12   9        863.75        858.35        36.47 o                         
   5  12   9         74.44         91.22        29.72 o                         
   6  12   9         32.80          3.09        20.43 o                         
  -5  13   9         91.79        105.55        21.21 o                         
  -4  13   9        641.26        678.02        40.20 o                         
  -3  13   9       3014.89       2974.36        71.59 o                         
  -2  13   9        155.31        142.71        18.75 o                         
  -1  13   9        184.53        189.94        15.73 o                         
   0  13   9        546.51        528.34        23.47 o                         
   1  13   9        208.20        196.36        19.23 o                         
   2  13   9       2177.09       2109.05        58.03 o                         
   3  13   9        745.00        782.95        34.58 o                         
   4  13   9        142.03        136.18        20.36 o                         
   5  13   9       1226.78       1201.97        54.02 o                         
   6  13   9        122.69         95.03        23.05 o                         
  -5  14   9        717.42        700.22        45.69 o                         
  -4  14   9        361.25        320.46        27.07 o                         
  -3  14   9        171.51        187.68        24.64 o                         
  -2  14   9       3327.85       3244.80        86.07 o                         
  -1  14   9        202.61        187.45        18.12 o                         
   0  14   9        370.38        422.69        24.77 o                         
   1  14   9       1217.28       1193.55        37.11 o                         
   2  14   9         39.55         46.68        15.82 o                         
   3  14   9       3655.27       3578.58        77.70 o                         
   4  14   9       2061.52       1895.61        59.25 o                         
   5  14   9          1.81         16.31        19.81 o                         
   6  14   9       1177.40       1133.19        56.38 o                         
  -4  15   9        303.41        280.72        27.23 o                         
  -3  15   9        146.28        150.21        20.90 o                         
  -2  15   9        305.73        338.95        31.75 o                         
  -1  15   9       1845.27       1911.78        57.61 o                         
   0  15   9        317.20        327.42        19.97 o                         
   1  15   9        350.69        342.48        29.04 o                         
   2  15   9        969.13        931.79        39.25 o                         
   3  15   9          1.85         14.55        15.76 o                         
   4  15   9       1103.33       1159.21        52.78 o                         
   5  15   9        113.43         95.51        23.11 o                         
  -4  16   9          9.95         30.50        21.32 o                         
  -3  16   9        347.63        318.72        32.64 o                         
  -2  16   9        450.17        479.57        36.39 o                         
  -1  16   9          9.81         16.99        15.15 o                         
   0  16   9       2601.96       2649.11        76.73 o                         
   1  16   9        332.67        320.64        31.56 o                         
   2  16   9         72.15         80.46        21.87 o                         
   3  16   9        972.87        982.26        42.75 o                         
   4  16   9        307.61        273.38        25.87 o                         
   5  16   9        416.44        430.56        49.35 o                         
  -3  17   9         58.42         29.89        21.20 o                         
  -2  17   9        635.06        653.24        36.90 o                         
  -1  17   9       1309.99       1347.18        55.93 o                         
   0  17   9        191.49        192.61        46.95 o                         
   1  17   9       1419.06       1395.14        50.68 o                         
   2  17   9        218.67        236.81        23.48 o                         
   3  17   9          4.10          4.71        16.52 o                         
   4  17   9        384.57        426.87        42.34 o                         
  -2  18   9        104.72        111.17        22.20 o                         
  -1  18   9        463.71        450.78        36.78 o                         
   0  18   9        771.59        779.20        46.31 o                         
   1  18   9        493.02        568.26        45.05 o                         
   2  18   9        771.56        813.37        53.81 o                         
   3  18   9         73.16        129.02        41.52 o                         
  -1  19   9        167.85        168.33        27.07 o                         
   0  19   9        148.68        183.78        27.34 o                         
   1  19   9       1065.63       1100.40        65.86 o                         
   2  19   9        286.47        296.91        28.63 o                         
  -1 -16  10       1645.70       1735.86        82.88 o                         
   0 -16  10        459.93        476.74        40.01 o                         
  -3 -15  10        183.50        172.74        26.88 o                         
  -2 -15  10       1219.95       1214.73        57.89 o                         
  -1 -15  10         65.58         94.56        21.35 o                         
   0 -15  10       1352.55       1312.38        63.43 o                         
   1 -15  10        566.28        510.68        40.09 o                         
   2 -15  10         32.25         19.98        21.78 o                         
  -4 -14  10        229.16        343.48        45.47 o                         
  -3 -14  10         31.73         40.57        19.22 o                         
  -2 -14  10        101.91        138.89        34.71 o                         
  -1 -14  10        942.51        918.24        42.52 o                         
   0 -14  10        302.02        256.45        25.71 o                         
   1 -14  10        734.79        685.53        43.59 o                         
   2 -14  10        435.73        368.57        34.30 o                         
   3 -14  10         10.04         17.03        18.86 o                         
  -4 -13  10       1115.22       1051.49        51.40 o                         
  -3 -13  10        899.01        968.62        45.26 o                         
  -2 -13  10        209.25        174.39        21.81 o                         
  -1 -13  10        151.30        171.53        23.10 o                         
   0 -13  10        931.40        965.51        42.39 o                         
   1 -13  10        666.04        665.44        42.10 o                         
   2 -13  10        887.74        912.89        46.17 o                         
   3 -13  10        337.52        297.17        44.85 o                         
   4 -13  10         78.19         84.09        22.58 o                         
  -5 -12  10        268.97        332.71        81.49 o                         
  -4 -12  10       1299.74       1257.78        50.91 o                         
  -3 -12  10        576.73        667.08        56.10 o                         
  -2 -12  10        867.16        865.94        59.98 o                         
  -1 -12  10        624.45        605.37        32.25 o                         
   0 -12  10         68.41         87.33        16.96 o                         
   1 -12  10       1662.01       1654.43        45.73 o                         
   2 -12  10       1680.91       1722.48        56.70 o                         
   3 -12  10        187.08        190.37        22.17 o                         
   4 -12  10        607.92        609.65        37.68 o                         
  -5 -11  10        126.39        101.21        24.71 o                         
  -4 -11  10        246.42        262.84        24.30 o                         
  -3 -11  10        885.19        848.49        46.62 o                         
  -2 -11  10        715.17        721.50        48.11 o                         
  -1 -11  10        599.25        616.19        34.82 o                         
   0 -11  10       1559.18       1592.71        59.18 o                         
   1 -11  10          6.14         31.36        11.32 o                         
   2 -11  10       2397.49       2423.27        87.30 o                         
   3 -11  10       1468.24       1460.51        58.03 o                         
   4 -11  10        180.54        190.81        22.99 o                         
   5 -11  10        204.00        169.81        27.44 o                         
  -6 -10  10        396.77        354.58        43.82 o                         
  -5 -10  10        232.21        263.19        29.19 o                         
  -4 -10  10       1466.84       1479.33        59.25 o                         
  -3 -10  10        528.60        569.19        33.12 o                         
  -2 -10  10       1332.12       1318.34        51.09 o                         
  -1 -10  10       1248.40       1281.84        59.34 o                         
   0 -10  10        135.99        162.25        14.40 o                         
   1 -10  10        590.65        632.76        26.27 o                         
   2 -10  10         56.51         48.21        13.40 o                         
   3 -10  10       1751.99       1704.32        54.78 o                         
   4 -10  10        196.46        192.68        29.75 o                         
   5 -10  10        219.03        272.82        26.85 o                         
  -6  -9  10        208.39        240.91        29.45 o                         
  -5  -9  10        198.39        237.91        27.28 o                         
  -4  -9  10       1169.36       1138.67        43.45 o                         
  -3  -9  10       2905.79       2753.89        73.20 o                         
  -2  -9  10         23.90         24.60        14.40 o                         
  -1  -9  10       1985.61       2076.22        65.48 o                         
   0  -9  10       2748.89       2700.47        51.73 o                         
   1  -9  10         47.88         69.79        14.12 o                         
   2  -9  10        791.04        789.10        29.58 o                         
   3  -9  10         32.15         43.00        14.26 o                         
   4  -9  10        602.58        584.44        46.37 o                         
   5  -9  10       2409.85       2395.78        70.60 o                         
   6  -9  10         80.48         70.76        25.79 o                         
  -6  -8  10         39.08         35.41        20.77 o                         
  -5  -8  10        691.12        777.13        69.69 o                         
  -4  -8  10          2.86         -2.24        12.31 o                         
  -3  -8  10       1483.32       1499.33        65.87 o                         
  -2  -8  10       3414.08       3419.62        82.40 o                         
  -1  -8  10          1.57         26.00        11.60 o                         
   0  -8  10       2322.50       2235.75        46.49 o                         
   1  -8  10       2951.15       2961.38        66.55 o                         
   2  -8  10        575.51        621.04        23.31 o                         
   3  -8  10       1266.75       1226.52        43.85 o                         
   4  -8  10          2.93          7.17        14.06 o                         
   5  -8  10        601.48        526.82        33.97 o                         
   6  -8  10       2077.82       2042.75        85.03 o                         
  -6  -7  10       1686.67       1629.28        64.29 o                         
  -5  -7  10          1.79        -21.22        21.22 o                         
  -4  -7  10         84.05         78.92        21.88 o                         
  -3  -7  10        394.41        389.22        23.18 o                         
  -2  -7  10       1480.96       1460.37        46.50 o                         
  -1  -7  10       3193.23       3102.96        84.16 o                         
   0  -7  10        224.43        245.73        14.65 o                         
   1  -7  10       1478.99       1530.61        38.32 o                         
   2  -7  10       2947.53       2985.40        59.32 o                         
   3  -7  10        125.42        121.72        15.22 o                         
   4  -7  10        822.07        832.86        36.02 o                         
   5  -7  10         78.85         59.61        15.88 o                         
   6  -7  10         35.62          0.03        19.97 o                         
  -7  -6  10         29.23         60.38        23.32 o                         
  -6  -6  10        853.69        784.35        43.34 o                         
  -5  -6  10       5557.53       5558.01       117.77 o                         
  -4  -6  10         96.69        107.19        14.16 o                         
  -3  -6  10        663.70        630.56        32.35 o                         
  -2  -6  10        378.94        396.67        21.66 o                         
  -1  -6  10       1785.41       1785.35        42.00 o                         
   0  -6  10       8459.55       8334.03       117.54 o                         
   1  -6  10        432.07        444.86        21.49 o                         
   2  -6  10        116.21        109.13        12.02 o                         
   3  -6  10       1424.25       1446.68        67.60 o                         
   4  -6  10         59.88         61.89        14.05 o                         
   5  -6  10          7.46        -11.48        12.44 o                         
   6  -6  10          6.64         27.30        19.88 o                         
  -7  -5  10        509.69        545.47        38.27 o                         
  -6  -5  10          0.96          8.50        18.44 o                         
  -5  -5  10       1626.61       1602.85        62.26 o                         
  -4  -5  10       4471.99       4401.53       181.21 o                         
  -3  -5  10          0.10         17.66        13.74 o                         
  -2  -5  10        317.16        310.80        10.99 o                         
  -1  -5  10       1803.77       1772.02        43.72 o                         
   0  -5  10        857.79        976.69        28.50 o                         
   1  -5  10       9446.01       9149.28       127.38 o                         
   2  -5  10         90.85        108.49        10.75 o                         
   3  -5  10         42.22         67.10        13.29 o                         
   4  -5  10       3131.82       3118.80        68.22 o                         
   5  -5  10         90.79        105.75        15.98 o                         
   6  -5  10        895.81        881.48        46.38 o                         
   7  -5  10        358.35        400.45        35.95 o                         
  -7  -4  10        345.56        326.88        31.48 o                         
  -6  -4  10        762.06        755.35        58.44 o                         
  -5  -4  10        185.47        193.04        18.68 o                         
  -4  -4  10       1039.06        986.01        33.06 o                         
  -3  -4  10       4853.05       4621.40        73.21 o                         
  -2  -4  10         44.53         42.80        10.29 o                         
  -1  -4  10        321.62        380.57        17.12 o                         
   0  -4  10       2453.01       2456.23        59.76 o                         
   1  -4  10        234.79        262.42        15.96 o                         
   2  -4  10       5635.32       5428.05        88.86 o                         
   3  -4  10         36.88         42.09         8.27 o                         
   4  -4  10        142.46        168.22        18.01 o                         
   5  -4  10        776.62        873.51        38.76 o                         
   6  -4  10          0.93         19.56        18.81 o                         
   7  -4  10        536.36        533.20        39.17 o                         
  -7  -3  10        791.47        870.75        47.76 o                         
  -6  -3  10        250.02        190.69        24.76 o                         
  -5  -3  10       1413.56       1421.27        47.11 o                         
  -4  -3  10       1569.62       1466.37        34.45 o                         
  -3  -3  10        339.98        371.43        15.44 o                         
  -2  -3  10       6996.26       6964.09       108.10 o                         
  -1  -3  10         19.88         24.74         6.64 o                         
   0  -3  10        563.59        639.56        23.07 o                         
   1  -3  10       1182.41       1244.19        42.57 o                         
   2  -3  10         89.86         85.05        10.11 o                         
   3  -3  10       1443.17       1403.25        39.28 o                         
   4  -3  10        727.99        784.53        30.24 o                         
   5  -3  10         82.78         85.64        18.64 o                         
   6  -3  10       1792.17       1819.57        66.06 o                         
   7  -3  10         79.14         80.88        23.23 o                         
  -7  -2  10          1.93        -18.29        18.29 o                         
  -6  -2  10       1254.64       1244.03        50.43 o                         
  -5  -2  10        418.52        375.98        23.87 o                         
  -4  -2  10       3131.28       3007.37        54.08 o                         
  -3  -2  10       1182.20       1180.70        34.09 o                         
  -2  -2  10        620.05        607.70        18.35 o                         
  -1  -2  10       9035.83       8870.19       120.34 o                         
   0  -2  10         12.24         13.40         6.64 o
[truncated: 257,824 more chars]
